# Supplementary material for: Data from the synthesis and characterization of banana starch nanoparticles from different botanical varieties
Source: Data Brief. 2021 May 23;37:107167. doi: 10.1016/j.dib.2021.107167 (PMC8170071; doi:10.1016/j.dib.2021.107167)
Supplement: Supplementary file 1 [file mmc1.zip]

Archive with 1 entries (1 files):
- Baena-Jurado, et al, 2020 Data in Brief.rar
