# Supplementary material for: Data from the synthesis and characterization of banana starch nanoparticles from different botanical varieties
Source: Data Brief. 2021 May 23;37:107167. doi: 10.1016/j.dib.2021.107167 (PMC8170071; doi:10.1016/j.dib.2021.107167)
Supplement: Supplementary file 2 [file mmc2.zip]

Archive with 8 entries (8 files):
- Starch A1.tif
- Starch A2.tif
- Starch A3.tif
- Starch A4.tif
- TGA SNPs.dat
- TGA Starch.dat
- XRD SNPs.dat
- XRD Starch.dat
