# Supplementary material for: Data from the synthesis and characterization of banana starch nanoparticles from different botanical varieties
Source: Data Brief. 2021 May 23;37:107167. doi: 10.1016/j.dib.2021.107167 (PMC8170071; doi:10.1016/j.dib.2021.107167)
Supplement: Supplementary file 2 [file mmc2.zip › TGA SNPs.dat]

	S4		S3		S1		S2
28,616	-0,785714285714624	26,505	-7,13749999999652	27,842	-2,79333333333406	27,842	-2,79333333333406
28,637	-1,40674603174587	26,513	-5,37187499999881	27,857	-2,05604166666664	27,857	-2,05604166666664
28,655	-1,34246031746011	26,529	-0,498125000000774	27,873	-0,731597222221874	27,873	-0,731597222221874
28,676	-0,355844155844213	26,539	1,97166666666684	27,891	-0,872222222222263	27,891	-0,872222222222263
28,698	-0,470129870129939	26,551	-1,36025641025581	27,906	-1,57045454545454	27,906	-1,57045454545454
28,719	-1,20807453416171	26,564	-3,30045248868768	27,928	-1,19545454545442	27,928	-1,19545454545442
28,742	-0,991143317230244	26,581	-0,419957983192919	27,946	-0,604545454545495	27,946	-0,604545454545495
28,769	-0,279772079771837	26,595	1,10357142857177	27,968	-0,667545454545641	27,968	-0,667545454545641
28,795	-0,401994301994443	26,617	-0,878571428571414	27,993	-1,02399999999987	27,993	-1,02399999999987
28,822	-0,863148148148209	26,638	-1,87857142857159	28,018	-0,721714285714211	28,018	-0,721714285714211
28,852	-0,684354838709592	26,659	-0,336538461538693	28,046	-0,344334975369417	28,046	-0,344334975369417
28,883	-0,223521505376491	26,685	0,452747252747349	28,075	-0,630620689655045	28,075	-0,630620689655045
28,919	-0,322738095238097	26,713	-0,67404761904764	28,1	-0,760571428571462	28,1	-0,760571428571462
28,954	-0,697359307359343	26,743	-1,11978494623655	28,135	-0,447662337662499	28,135	-0,447662337662499
28,987	-0,57220893141941	26,774	-0,126148582600283	28,168	-0,413257575757641	28,168	-0,413257575757641
29,025	-0,201560587515307	26,807	0,244191919191757	28,204	-0,565705128205043	28,204	-0,565705128205043
29,068	-0,300822461713007	26,843	-0,540277777777732	28,243	-0,495288461538483	28,243	-0,495288461538483
29,109	-0,566432926829273	26,879	-0,775961538461407	28,283	-0,350416666666608	28,283	-0,350416666666608
29,149	-0,434166666666731	26,918	-0,124497574497601	28,322	-0,415602836879423	28,322	-0,415602836879423
29,197	-0,177416666666585	26,955	0,090775558166744	28,369	-0,511726867887252	28,369	-0,511726867887252
29,247	-0,282217391304339	27,001	-0,357563405797059	28,412	-0,357688656858024	28,412	-0,357688656858024
29,293	-0,445772946859959	27,049	-0,467708333333321	28,461	-0,251280937907088	28,461	-0,251280937907088
29,347	-0,330555555555548	27,097	-0,0974358974358343	28,508	-0,431873174801825	28,508	-0,431873174801825
29,398	-0,176851851851879	27,149	0,0230769230770061	28,559	-0,446025910364172	28,559	-0,446025910364172
29,452	-0,244955300127708	27,201	-0,277972027972132	28,615	-0,234686657682011	28,615	-0,234686657682011
29,51	-0,371436781609145	27,256	-0,414545454545524	28,668	-0,22890504175686	28,668	-0,22890504175686
29,57	-0,296075268817191	27,311	-0,194017595307829	28,729	-0,40321563682212	28,729	-0,40321563682212
29,632	-0,171648185483919	27,373	-0,0709677419354352	28,794	-0,360683760683692	28,794	-0,360683760683692
29,696	-0,219347426470619	27,435	-0,193010752688214	28,857	-0,153673835125459	28,857	-0,153673835125459
29,764	-0,315441176470551	27,501	-0,299751243781111	28,919	-0,214539848197379	28,919	-0,214539848197379
29,83	-0,261486486486474	27,568	-0,21433457711445	28,987	-0,410171568627504	28,987	-0,410171568627504
29,904	-0,162542824514665	27,64	-0,0740360696517721	29,059	-0,303472222222223	29,059	-0,303472222222223
29,975	-0,199389671361545	27,707	-0,115494402985042	29,131	-0,116929429429403	29,131	-0,116929429429403
30,05	-0,275964912280647	27,787	-0,272251712328751	29,205	-0,246384696384699	29,205	-0,246384696384699
30,126	-0,248881578947292	27,86	-0,257876712328803	29,282	-0,411540358375793	29,282	-0,411540358375793
30,206	-0,173689024390301	27,94	-0,0647590361445817	29,361	-0,244386678722129	29,361	-0,244386678722129
30,288	-0,1810104529617	28,023	-0,053173670290947	29,445	-0,0911001147446519	29,445	-0,0911001147446519
30,372	-0,242125645438848	28,105	-0,2252123869553	29,528	-0,264314400458936	29,528	-0,264314400458936
30,455	-0,237986035049337	28,194	-0,247025025536209	29,612	-0,390313852813894	29,612	-0,390313852813894
30,543	-0,167209595959626	28,282	-0,0646717171717476	29,7	-0,196688660801586	29,7	-0,196688660801586
30,633	-0,161256038647315	28,372	-0,0388562091503204	29,793	-0,0915750244379333	29,793	-0,0915750244379333
30,725	-0,225925069380231	28,457	-0,225126050420153	29,881	-0,295103965183715	29,881	-0,295103965183715
30,819	-0,237285518188039	28,562	-0,272784992784977	29,975	-0,38351063829783	29,975	-0,38351063829783
30,912	-0,17150537634404	28,661	-0,060131931560505	30,069	-0,167892603850058	30,069	-0,167892603850058
31,011	-0,147058823529421	28,759	-0,0228632046878484	30,174	-0,0856904761904877	30,174	-0,0856904761904877
31,113	-0,21625074272134	28,86	-0,266860803727421	30,274	-0,303237373737417	30,274	-0,303237373737417
31,212	-0,236801982084987	28,962	-0,277334052887194	30,373	-0,352102758352751	30,373	-0,352102758352751
31,318	-0,165366473149511	29,071	-0,0181256966475037	30,477	-0,121222527472519	30,477	-0,121222527472519
31,422	-0,138735003528594	29,178	-0,0114353729501229	30,582	-0,0892535392535717	30,582	-0,0892535392535717
31,531	-0,203402835696427	29,284	-0,282513477088997	30,693	-0,322543185387235	30,693	-0,322543185387235
31,641	-0,232760633861559	29,396	-0,291071428571446	30,802	-0,330611074705103	30,802	-0,330611074705103
31,75	-0,165276867627786	29,508	-0,0192261904761749	30,914	-0,0941964285713816	30,914	-0,0941964285713816
31,862	-0,141964285714303	29,628	-0,00869350282481256	31,026	-0,108962912087898	31,026	-0,108962912087898
31,974	-0,208746973365607	29,746	-0,299341261928507	31,143	-0,331095176010491	31,143	-0,331095176010491
32,092	-0,229223163841765	29,865	-0,297899159663901	31,261	-0,298114406779673	31,261	-0,298114406779673
32,212	-0,153375706214658	29,984	9,7014415521883E-4	31,381	-0,0879306722688648	31,381	-0,0879306722688648
32,33	-0,130997657434204	30,107	-0,0256617886178651	31,5	-0,133535510978605	31,5	-0,133535510978605
32,453	-0,217205284552838	30,232	-0,326638709677397	31,624	-0,335454838709695	31,624	-0,335454838709695
32,573	-0,238750000000007	30,356	-0,285652663165777	31,749	-0,274234920634891	31,749	-0,274234920634891
32,7	-0,151562500000008	30,485	0,0199552772808793	31,875	-0,0814876338132209	31,875	-0,0814876338132209
32,828	-0,134895833333329	30,615	-0,0363519813519863	32,004	-0,170452713178336	32,004	-0,170452713178336
32,954	-0,220442708333338	30,747	-0,339983807541091	32,129	-0,340197014925388	32,129	-0,340197014925388
33,082	-0,231139225746261	30,878	-0,266010743568023	32,263	-0,237467243932999	32,263	-0,237467243932999
33,216	-0,138304659906572	31,013	0,0390257648953674	32,394	-0,0800319937134901	32,394	-0,0800319937134901
33,347	-0,12457783946337	31,151	-0,0476462308413774	32,53	-0,180569172113292	32,53	-0,180569172113292
33,479	-0,221720940750796	31,29	-0,346511320355478	32,665	-0,337407407407402	32,665	-0,337407407407402
33,613	-0,239145183175025	31,426	-0,24705349531118	32,8	-0,233623188405802	32,8	-0,233623188405802
33,745	-0,137220026350448	31,564	0,0373089140361022	32,938	-0,102893261398501	32,938	-0,102893261398501
33,883	-0,118064182194607	31,71	-0,0794716242661554	33,075	-0,220192058808311	33,075	-0,220192058808311
34,023	-0,216785714285761	31,85	-0,348004926108347	33,216	-0,33270770010134	33,216	-0,33270770010134
34,163	-0,226242454728365	31,995	-0,208639846743312	33,356	-0,202278672032178	33,356	-0,202278672032178
34,305	-0,134482069723303	32,139	0,05067049808426	33,498	-0,104129321382812	33,498	-0,104129321382812
34,446	-0,134834182399371	32,284	-0,104997670083841	33,641	-0,236205808080791	33,641	-0,236205808080791
34,588	-0,231138902379766	32,432	-0,352405677489545	33,785	-0,315474849849845	33,785	-0,315474849849845
34,733	-0,233169579593787	32,581	-0,19361250932139	33,933	-0,188823772752358	33,933	-0,188823772752358
34,879	-0,14144544166274	32,725	0,0286366959064483	34,08	-0,121603298853796	34,08	-0,121603298853796
35,024	-0,14623996221065	32,877	-0,143710526315813	34,226	-0,246293039614934	34,226	-0,246293039614934
35,17	-0,233718992965558	33,027	-0,345841059602663	34,374	-0,306662529876833	34,374	-0,306662529876833
35,318	-0,226513513513535	33,178	-0,161424952220103	34,521	-0,179845271441947	34,521	-0,179845271441947
35,468	-0,135635135135162	33,327	0,0315719515383669	34,674	-0,136743869807431	34,674	-0,136743869807431
35,616	-0,144674608819339	33,481	-0,15084415584417	34,823	-0,26982376843351	34,823	-0,26982376843351
35,768	-0,238985782409028	33,636	-0,338627450980376	34,97	-0,298299319727882	34,97	-0,298299319727882
35,917	-0,228874413299993	33,789	-0,144260362372778	35,124	-0,177020676691719	35,124	-0,177020676691719
36,07	-0,140174857821939	33,947	0,0272703144140506	35,276	-0,157909986057846	35,276	-0,157909986057846
36,224	-0,16640464798358	34,102	-0,174455264759563	35,427	-0,261178640288395	35,427	-0,261178640288395
36,376	-0,248734817813727	34,261	-0,326390748630584	35,585	-0,270796243364651	35,585	-0,270796243364651
36,532	-0,219016413522783	34,416	-0,130088158685671	35,74	-0,175311280049292	35,74	-0,175311280049292
36,689	-0,143116909800715	34,577	0,00174664714961132	35,897	-0,176687484490032	35,897	-0,176687484490032
36,844	-0,171442125237197	34,734	-0,198759952229273	36,051	-0,270229927305402	36,051	-0,270229927305402
36,997	-0,249662795054327	34,894	-0,311436713836492	36,21	-0,258552225921828	36,21	-0,258552225921828
37,154	-0,222833986607872	35,053	-0,109810519568998	36,363	-0,173508986928122	36,363	-0,173508986928122
37,31	-0,140948555663757	35,21	-0,0139988057324742	36,523	-0,199118589743565	36,523	-0,199118589743565
37,468	-0,17120253164559	35,37	-0,209528338509291	36,679	-0,272613960113951	36,679	-0,272613960113951
37,626	-0,254998790615156	35,531	-0,27762633233649	36,841	-0,241975308641983	36,841	-0,241975308641983
37,783	-0,222308917197416	35,693	-0,09618565105986	37,003	-0,178656220322884	37,003	-0,178656220322884
37,943	-0,156265432098789	35,852	-0,0413305464542373	37,159	-0,213841405508097	37,159	-0,213841405508097
38,105	-0,184142790589364	36,019	-0,213046129962314	37,321	-0,266851099066556	37,321	-0,266851099066556
38,264	-0,240689858490538	36,181	-0,259912519881851	37,485	-0,234093233674235	37,485	-0,234093233674235
38,424	-0,216161556603741	36,344	-0,0879217791411041	37,64	-0,190336605890618	37,64	-0,190336605890618
38,583	-0,162411556603773	36,504	-0,0579066265060266	37,801	-0,220752200586837	37,801	-0,220752200586837
38,743	-0,203632563694288	36,67	-0,224094514704782	37,964	-0,257225630538486	37,964	-0,257225630538486
38,9	-0,255423722230879	36,831	-0,243779351613417	38,126	-0,218972746331259	38,126	-0,218972746331259
39,064	-0,215541158536564	36,995	-0,0953321466444452	38,285	-0,196133240158402	38,285	-0,196133240158402
39,224	-0,168079219745201	37,156	-0,0885991169647273	38,447	-0,236150392817037	38,447	-0,236150392817037
39,381	-0,196070291173825	37,322	-0,220666715943535	38,612	-0,246644219977577	38,612	-0,246644219977577
39,549	-0,242647707231036	37,485	-0,223436330989102	38,774	-0,212671362569134	38,774	-0,212671362569134
39,711	-0,218131786404868	37,649	-0,110365853658517	38,937	-0,211656441717799	38,937	-0,211656441717799
39,877	-0,183700625285954	37,813	-0,108366592756811	39,1	-0,252760736196297	39,1	-0,252760736196297
40,035	-0,208795550441115	37,978	-0,217940899680046	39,263	-0,246985533590836	39,263	-0,246985533590836
40,2	-0,238597081930421	38,139	-0,201008857363393	39,425	-0,198462334590092	39,425	-0,198462334590092
40,362	-0,206875650751161	38,308	-0,0830679576833509	39,592	-0,208338877799946	39,592	-0,208338877799946
40,528	-0,17528614457833	38,473	-0,102241694048929	39,754	-0,248765432098779	39,754	-0,248765432098779
40,688	-0,208628048780496	38,639	-0,212635819351027	39,916	-0,232381059921703	39,916	-0,232381059921703
40,852	-0,233135624538071	38,802	-0,20507631303305	40,08	-0,207012195121933	40,08	-0,207012195121933
41,017	-0,213303588027491	38,966	-0,118318551367326	40,244	-0,23231707317073	40,244	-0,23231707317073
41,18	-0,189877300613479	39,131	-0,133182725458195	40,408	-0,252743902439007	40,408	-0,252743902439007
41,343	-0,2116564417178	39,298	-0,204091816367244	40,572	-0,227145368846352	40,572	-0,227145368846352
41,506	-0,240710695542913	39,46	-0,178556910569093	40,735	-0,207792871749961	40,735	-0,207792871749961
41,672	-0,219545051371124	39,624	-0,100055924375836	40,903	-0,242063492063501	40,903	-0,242063492063501
41,835	-0,197850867227153	39,793	-0,12231202193677	41,065	-0,248232323232301	41,065	-0,248232323232301
41,997	-0,212341960434325	39,957	-0,181435498089918	41,23	-0,206666666666634	41,23	-0,206666666666634
42,163	-0,229828516520051	40,123	-0,164864914202289	41,395	-0,211008869179606	41,395	-0,211008869179606
42,326	-0,215958401915301	40,288	-0,116060606060582	41,559	-0,249190687361448	41,559	-0,249190687361448
42,49	-0,196646341463399	40,453	-0,116969696969703	41,724	-0,236408254322375	41,724	-0,236408254322375
42,654	-0,212714338507044	40,618	-0,154496753246767	41,887	-0,198291760038193	41,887	-0,198291760038193
42,819	-0,228484848484855	40,786	-0,162375541125515	42,054	-0,213629183351067	42,054	-0,213629183351067
42,984	-0,220303030303024	40,951	-0,149345002823253	42,217	-0,242232690622278	42,217	-0,242232690622278
43,149	-0,210630081300808	41,112	-0,15042039084988	42,385	-0,227251552795028	42,385	-0,227251552795028
43,313	-0,221036585365872	41,276	-0,164555588807452	42,546	-0,195953434745412	42,546	-0,195953434745412
43,477	-0,233540236599999	41,439	-0,166079979051319	42,713	-0,220574704250047	42,713	-0,220574704250047
43,644	-0,223070839453172	41,603	-0,139086114020619	42,877	-0,251806684733504	42,877	-0,251806684733504
43,803	-0,208118925100031	41,766	-0,119761253603372	43,039	-0,21648148148149	43,039	-0,21648148148149
43,968	-0,209746858832189	41,932	-0,152185138067791	43,204	-0,190864197530855	43,204	-0,190864197530855
44,132	-0,222955633697455	42,093	-0,185576886881248	43,366	-0,223297735363155	43,366	-0,223297735363155
44,295	-0,228874869776599	42,258	-0,159897772909848	43,529	-0,241010773604673	43,529	-0,241010773604673
44,454	-0,215054557854062	42,424	-0,113493236750656	43,693	-0,203048780487833	43,693	-0,203048780487833
44,62	-0,211841114457838	42,587	-0,138240673703441	43,857	-0,198170731707308	43,857	-0,198170731707308
44,78	-0,226600150602393	42,748	-0,184342179559591	44,021	-0,241421754279659	44,021	-0,241421754279659
44,946	-0,229905074844827	42,913	-0,153156720580054	44,182	-0,239686853002064	44,182	-0,239686853002064
45,111	-0,218536902770051	43,076	-0,111641569064859	44,35	-0,194345238095228	44,35	-0,194345238095228
45,274	-0,216640157539971	43,241	-0,132919438285295	44,511	-0,193896103896099	44,511	-0,193896103896099
45,436	-0,234845679012331	43,405	-0,176117254961395	44,676	-0,235789180144993	44,676	-0,235789180144993
45,596	-0,231837349397605	43,566	-0,154347826086962	44,839	-0,227607361963205	44,839	-0,227607361963205
45,762	-0,209939759036136	43,727	-0,0867671564914271	45,002	-0,181172839506197	45,002	-0,181172839506197
45,928	-0,210540297837302	43,891	-0,127442765225204	45,164	-0,203086419753075	45,164	-0,203086419753075
46,089	-0,234161490683234	44,054	-0,203699916685628	45,326	-0,248293948345055	45,326	-0,248293948345055
46,25	-0,231193299454164	44,216	-0,154973212205898	45,489	-0,215709636390874	45,489	-0,215709636390874
46,415	-0,208532196969711	44,375	-0,0767334182196784	45,653	-0,175664672019406	45,653	-0,175664672019406
46,575	-0,212121506211185	44,538	-0,122392638036817	45,814	-0,206762232995008	45,814	-0,206762232995008
46,736	-0,231238018556837	44,701	-0,204688869412787	45,978	-0,242614329268277	45,978	-0,242614329268277
46,898	-0,227081451370062	44,862	-0,142945326278645	46,138	-0,208212344720456	46,138	-0,208212344720456
47,062	-0,20333495436183	45,024	-0,0659266927382761	46,299	-0,167814968177314	46,299	-0,167814968177314
47,225	-0,205521472392617	45,185	-0,122049689440988	46,461	-0,209290123456797	46,461	-0,209290123456797
47,388	-0,228342043474985	45,346	-0,203875151373113	46,621	-0,244772727272712	46,621	-0,244772727272712
47,55	-0,227469135802473	45,505	-0,138636802099026	46,786	-0,191038159371504	46,786	-0,191038159371504
47,712	-0,202747105283337	45,668	-0,0521529550737552	46,948	-0,159614488702522	46,948	-0,159614488702522
47,873	-0,203364389233979	45,829	-0,139215838509327	47,107	-0,213763167033227	47,107	-0,213763167033227
48,035	-0,229012345678979	45,989	-0,215601851851856	47,27	-0,241494357343042	47,27	-0,241494357343042
48,197	-0,227554012345687	46,151	-0,126696572348733	47,432	-0,181985154889045	47,432	-0,181985154889045
48,357	-0,200777439024429	46,312	-0,0597503808742371	47,595	-0,162154907975467	47,595	-0,162154907975467
48,521	-0,204461445235529	46,471	-0,149593160377341	47,755	-0,224847560975592	47,755	-0,224847560975592
48,682	-0,230003450655605	46,631	-0,213452932098741	47,919	-0,238330265378131	47,919	-0,238330265378131
48,844	-0,222550034506554	46,793	-0,114803167947853	48,078	-0,170037582451286	48,078	-0,170037582451286
49,005	-0,196894409937895	46,952	-0,0543288750895705	48,242	-0,158346279322631	48,242	-0,158346279322631
49,166	-0,206521739130452	47,11	-0,156809657759023	48,399	-0,224375757102115	48,399	-0,224375757102115
49,327	-0,230634153822561	47,272	-0,209399021663183	48,562	-0,223173978469742	48,562	-0,223173978469742
49,489	-0,216014442115073	47,431	-0,111320754716967	48,721	-0,155209187858895	48,721	-0,155209187858895
49,648	-0,19092570754718	47,59	-0,0524278292120899	48,882	-0,154427847425979	48,882	-0,154427847425979
49,808	-0,204540895061729	47,751	-0,152113363803289	49,045	-0,220916772774663	49,045	-0,220916772774663
49,97	-0,223456790123464	47,91	-0,200821988695159	49,204	-0,213383335286549	49,204	-0,213383335286549
50,132	-0,206728395061752	48,068	-0,0841123515999295	49,365	-0,146894409937865	49,365	-0,146894409937865
50,292	-0,182575757575735	48,229	-0,0524667819797053	49,526	-0,16243206521738	49,526	-0,16243206521738
50,457	-0,202543910441996	48,387	-0,1746756329114	49,686	-0,224093364197519	49,686	-0,224093364197519
50,614	-0,227851588449077	48,547	-0,218030063291147	49,848	-0,205864197530894	49,848	-0,205864197530894
50,777	-0,204758435582806	48,705	-0,100895629328898	50,007	-0,146390658174103	50,007	-0,146390658174103
50,937	-0,184327830188653	48,864	-0,0606510598648853	50,164	-0,163678442853181	50,164	-0,163678442853181
51,096	-0,207232704402509	49,026	-0,175408901470469	50,325	-0,216658853861473	50,325	-0,216658853861473
51,255	-0,226270557443655	49,183	-0,187084885630774	50,484	-0,187155748271403	50,484	-0,187155748271403
51,416	-0,200553183229835	49,342	-0,0792452830188625	50,645	-0,135268955818593	50,645	-0,135268955818593
51,576	-0,17931407232707	49,501	-0,0730037417403054	50,804	-0,169463443396246	50,804	-0,169463443396246
51,735	-0,200436757512206	49,659	-0,173027035474288	50,964	-0,217734860248461	50,964	-0,217734860248461
51,897	-0,216747685185186	49,821	-0,18071872296922	51,125	-0,182233681003138	51,125	-0,182233681003138
52,057	-0,195382375776415	49,978	-0,0681712395884352	51,284	-0,137216384045839	51,284	-0,137216384045839
52,218	-0,182530567600271	50,134	-0,0608463988241351	51,442	-0,170182841068941	51,442	-0,170182841068941
52,377	-0,208805031446547	50,291	-0,18074659356608	51,604	-0,213605803255485	51,604	-0,213605803255485
52,536	-0,218180759375753	50,449	-0,179883575558674	51,761	-0,171587519148554	51,761	-0,171587519148554
52,698	-0,186111111111106	50,611	-0,0677439267224177	51,919	-0,129196993670887	51,919	-0,129196993670887
52,86	-0,175508351488743	50,766	-0,0836011361330857	52,079	-0,171791158536598	52,079	-0,171791158536598
53,013	-0,20205156136529	50,925	-0,177096102231327	52,243	-0,203353658536611	52,243	-0,203353658536611
53,175	-0,209255401234542	51,082	-0,14570262738851	52,398	-0,164240506329109	52,398	-0,164240506329109
53,335	-0,17999999999998	51,242	-0,0600338375796018	52,556	-0,134426841732807	52,556	-0,134426841732807
53,495	-0,173708726415111	51,399	-0,089408837579645	52,717	-0,174561335403716	52,717	-0,174561335403716
53,654	-0,199296847533109	51,559	-0,174687499999981	52,877	-0,19614715189877	52,877	-0,19614715189877
53,815	-0,203122843340249	51,719	-0,150224358974331	53,035	-0,154897151898733	53,035	-0,154897151898733
53,977	-0,17803983228514	51,875	-0,0705128205128389	53,195	-0,140937499999972	53,195	-0,140937499999972
54,136	-0,170505110062851	52,031	-0,090177702044806	53,355	-0,178126965408833	53,355	-0,178126965408833
54,296	-0,193082561728366	52,189	-0,167397102141551	53,514	-0,189991884763664	53,514	-0,189991884763664
54,458	-0,198082561728395	52,348	-0,14407036163523	53,669	-0,153874950219017	53,669	-0,153874950219017
54,618	-0,172219145569618	52,508	-0,0774999999999968	53,831	-0,14344281388304	53,831	-0,14344281388304
54,776	-0,171121389159384	52,668	-0,118126990445865	53,99	-0,171873488147092	53,99	-0,171873488147092
54,932	-0,195777243589773	52,825	-0,167197452229283	54,146	-0,170267956680997	54,146	-0,170267956680997
55,092	-0,190150462962964	52,982	-0,118132961783446	54,307	-0,145792617794807	54,307	-0,145792617794807
55,254	-0,164692522711373	53,142	-0,0687699044585947	54,464	-0,145792617794851	54,464	-0,145792617794851
55,413	-0,164692522711369	53,299	-0,116894904458592	54,625	-0,163803273565392	54,625	-0,163803273565392
55,575	-0,190192262326	53,459	-0,160000000000027	54,784	-0,160062893081758	54,784	-0,160062893081758
55,732	-0,191223010054888	53,619	-0,105031645569588	54,943	-0,140566037735869	54,943	-0,140566037735869
55,891	-0,167431210691856	53,777	-0,0566983122362682	55,102	-0,143541666666665	55,102	-0,143541666666665
56,051	-0,166875000000033	53,933	-0,104475308641988	55,262	-0,156434748427652	55,262	-0,156434748427652
56,211	-0,189695361635193	54,095	-0,156477473144157	55,421	-0,150713594581518	55,421	-0,150713594581518
56,37	-0,186013959196158	54,249	-0,117017887772605	55,577	-0,142356377799435	55,577	-0,142356377799435
56,534	-0,166249604054506	54,408	-0,0805031446540797	55,735	-0,155379746835473	55,735	-0,155379746835473
56,688	-0,171677555573276	54,567	-0,123091588050308	55,893	-0,159637337889244	55,893	-0,159637337889244
56,851	-0,186680864366355	54,727	-0,142812499999989	56,056	-0,141282907509472	56,056	-0,141282907509472
57,008	-0,174621815286632	54,887	-0,104062500000034	56,214	-0,141455696202549	56,214	-0,141455696202549
57,168	-0,152969720496926	55,047	-0,0935336538461479	56,372	-0,156329113924067	56,372	-0,156329113924067
57,329	-0,160782220496875	55,203	-0,127896786757542	56,53	-0,150571978929165	56,53	-0,150571978929165
57,489	-0,176874999999965	55,361	-0,142203499153461	56,691	-0,142456421558813	56,691	-0,142456421558813
57,649	-0,170312500000013	55,518	-0,107709828267361	56,846	-0,146018145161267	56,846	-0,146018145161267
57,809	-0,155475628930855	55,676	-0,0831875352737339	57,006	-0,149054783950622	57,006	-0,149054783950622
57,968	-0,166164731494925	55,833	-0,105358968310125	57,168	-0,14397171433035	57,168	-0,14397171433035
58,124	-0,176939102564086	55,995	-0,125703550341224	57,326	-0,134806043282953	57,326	-0,134806043282953
58,284	-0,165446428571432	56,156	-0,111411052715386	57,481	-0,136577399066758	57,481	-0,136577399066758
58,445	-0,242988606485555	56,312	-0,0999516207063194	57,64	-0,144011136482008	57,64	-0,144011136482008
58,608	-0,264731643322903	56,471	-0,112143052462981	57,797	-0,139391679432421	57,797	-0,139391679432421
58,767	-0,162097904899241	56,632	-0,121336189952058	57,955	-0,129616758561783	57,955	-0,129616758561783
58,924	-0,116077918018083	56,79	-0,100316455696204	58,118	-0,142636070473496	58,118	-0,142636070473496
59,087	-0,126905943495742	56,948	-0,0861231228869848	58,274	-0,144674709348622	58,274	-0,144674709348622
59,244	-0,157105135854213	57,109	-0,104246297181084	58,435	-0,125326283512829	58,435	-0,125326283512829
59,402	-0,161537696043336	57,265	-0,118365989356562	58,593	-0,129363550593579	58,593	-0,129363550593579
59,561	-0,145081999840752	57,424	-0,120233946240425	58,754	-0,14613570249233	58,754	-0,14613570249233
59,719	-0,144138603614351	57,581	-0,103598726114677	58,912	-0,145514584479928	58,912	-0,145514584479928
59,878	-0,160668530165411	57,741	-0,103917197452222	59,073	-0,133436185133265	59,073	-0,133436185133265
60,04	-0,163230321616719	57,898	-0,116015962884301	59,228	-0,134241338112285	59,228	-0,134241338112285
60,197	-0,147295960754851	58,06	-0,110896233786571	59,39	-0,141439552760311	59,39	-0,141439552760311
60,358	-0,144899363157479	58,218	-0,095835684914965	59,549	-0,133647798742152	59,549	-0,133647798742152
60,516	-0,157632282412115	58,375	-0,0901632165605029	59,708	-0,120653150513655	59,708	-0,120653150513655
60,677	-0,156832298136643	58,535	-0,11245621019109	59,869	-0,129869405956363	59,869	-0,129869405956363
60,838	-0,145277159264017	58,692	-0,113065387406278	60,025	-0,142602325211047	60,025	-0,142602325211047
60,997	-0,146373820754723	58,85	-0,0950756406298007	60,186	-0,121121918824937	60,186	-0,121121918824937
61,157	-0,157500000000032	59,014	-0,0950594121325846	60,345	-0,0993827883901836	60,345	-0,0993827883901836
61,317	-0,15688686708863	59,17	-0,109655448717954	60,506	-0,116156930576321	60,506	-0,116156930576321
61,475	-0,144817291616875	59,33	-0,121128582802535	60,664	-0,143503701934527	60,664	-0,143503701934527
61,634	-0,14449292452829	59,487	-0,0968370455354529	60,823	-0,107861635220132	60,823	-0,107861635220132
61,794	-0,155242834394946	59,648	-0,0851027528563864	60,982	-0,106287305211723	60,982	-0,106287305211723
61,951	-0,150783478566666	59,81	-0,120679012345695	61,139	-0,161403264331193	61,139	-0,161403264331193
62,114	-0,142778547397591	59,972	-0,128234880450071	61,299	-0,129329795597508	61,299	-0,129329795597508
62,269	-0,143217841497415	60,13	-0,0871447336995226	61,458	-0,0625786163522234	61,458	-0,0625786163522234
62,431	-0,147691894793319	60,289	-0,0811320754716771	61,617	-0,0813020039845288	61,617	-0,0813020039845288
62,592	-0,147336956521759	60,449	-0,127215189873435	61,778	-0,103000117192081	61,778	-0,103000117192081
62,752	-0,141819620253181	60,607	-0,126283512854779	61,937	-0,0768219339622295	61,937	-0,0768219339622295
62,91	-0,139824278638268	60,768	-0,0740683229813823	62,097	-0,103437499999971	62,097	-0,103437499999971
63,071	-0,14269215838509	60,926	-0,0734472049689393	62,257	-0,184375000000035	62,257	-0,184375000000035
63,231	-0,14541202229298	61,087	-0,119830852767663	62,417	-0,188542993630613	62,417	-0,188542993630613
63,388	-0,143987100909316	61,246	-0,13270440251575	62,574	-0,138131502947325	62,574	-0,138131502947325
63,547	-0,138993710691833	61,405	-0,0992837176799577	62,735	-0,132713509316747	62,735	-0,132713509316747
63,706	-0,133852297719673	61,567	-0,092994409503827	62,895	-0,144406645569632	62,895	-0,144406645569632
63,869	-0,141094768128634	61,726	-0,126149458963257	63,053	-0,171358806063458	63,053	-0,171358806063458
64,03	-0,142236024844719	61,887	-0,112476037113709	63,215	-0,129764660493819	63,215	-0,129764660493819
64,191	-0,135754357844128	62,049	-0,0657330246913369	63,375	-0,0803819444444236	63,375	-0,0803819444444236
64,346	-0,133499511241439	62,209	-0,0731171383647987	63,537	-0,14004192872116	63,537	-0,14004192872116
64,511	-0,135819304152626	62,368	-0,136009219110115	63,696	-0,134591194968554	63,696	-0,134591194968554
64,673	-0,138099703078614	62,529	-0,137892080745319	63,855	-0,10380852550664	63,855	-0,10380852550664
64,831	-0,12704418586365	62,689	-0,0721439873418059	64,017	-0,135569531795972	64,017	-0,135569531795972
64,992	-0,124746951920874	62,847	-0,075556254422541	64,176	-0,145597484276738	64,176	-0,145597484276738
65,154	-0,141373652133174	63,008	-0,131197760907864	64,335	-0,157342767295563	64,335	-0,157342767295563
65,312	-0,142928508876671	63,17	-0,119707077678066	64,495	-0,134423076923098	64,495	-0,134423076923098
65,471	-0,125680690651971	63,331	-0,071867571505261	64,651	-0,10161443494779	64,651	-0,10161443494779
65,632	-0,122360248447206	63,493	-0,0746334876543249	64,813	-0,100941358024687	64,813	-0,100941358024687
65,793	-0,134729872260624	63,653	-0,116381682389968	64,973	-0,128384146341482	64,973	-0,128384146341482
65,952	-0,132791754018149	63,812	-0,111192639180069	65,137	-0,143171882190479	65,137	-0,143171882190479
66,114	-0,118087992451052	63,974	-0,0698702922331305	65,296	-0,0679127358490298	65,296	-0,0679127358490298
66,271	-0,117779350475733	64,132	-0,0934968354430649	65,456	-0,0599495341614941	65,456	-0,0599495341614941
66,433	-0,132978395061727	64,292	-0,133561320754745	65,617	-0,155526763460863	65,617	-0,155526763460863
66,593	-0,136029874213858	64,451	-0,108700209643577	65,774	-0,117638564703122	65,774	-0,117638564703122
66,752	-0,119438259307018	64,613	-0,0600545330606473	65,935	-0,0632680964100263	65,935	-0,0632680964100263
66,913	-0,11849486308061	64,776	-0,0899554530889982	66,094	-0,110154931737972	66,094	-0,110154931737972
67,072	-0,137601910086199	64,933	-0,141045906478167	66,258	-0,134885670731706	66,258	-0,134885670731706
67,234	-0,135185185185157	65,097	-0,105903896303091	66,418	-0,0873777173913195	66,418	-0,0873777173913195
67,396	-0,113593666129884	65,256	-0,0662564943943338	66,579	-0,0591357695385359	66,579	-0,0591357695385359
67,557	-0,117297369833628	65,417	-0,0894409937888313	66,742	-0,121017093027728	66,742	-0,121017093027728
67,719	-0,138079431632868	65,578	-0,117838587444828	66,901	-0,172012578616343	66,901	-0,172012578616343
67,878	-0,130624686499211	65,737	-0,0939404210447072	67,06	-0,143081761006301	67,06	-0,143081761006301
68,041	-0,11106377338485	65,904	-0,0565704953728859	67,219	-0,144233514681474	67,219	-0,144233514681474
68,203	-0,119039233507509	66,069	-0,0996232057416331	67,382	-0,171779141104282	67,382	-0,171779141104282
68,366	-0,138696119831118	66,221	-0,143378146453073	67,545	-0,107592995262886	67,545	-0,107592995262886
68,52	-0,128234874881212	66,382	-0,101033279656476	67,703	-0,0293834974214603	67,703	-0,0293834974214603
68,684	-0,105182926829241	66,544	-0,0708294753086558	67,865	-0,0552680009201561	67,865	-0,0552680009201561
68,843	-0,112576687116599	66,704	-0,101473214285721	68,026	-0,132530073118981	68,026	-0,132530073118981
69,006	-0,131951687116589	66,865	-0,122098214285691	68,184	-0,103337526535132	68,184	-0,103337526535132
69,166	-0,122405303030291	67,025	-0,0871874999999601	68,345	-0,0592845780942315	68,345	-0,0592845780942315
69,331	-0,103663214422672	67,185	-0,0634240797546412	68,509	-0,105186761773273	68,509	-0,105186761773273
69,489	-0,11625791139238	67,348	-0,0987365797546152	68,668	-0,107549099046938	68,668	-0,107549099046938
69,649	-0,134062500000012	67,508	-0,123383152173892	68,831	-0,0921701483264706	68,831	-0,0921701483264706
69,809	-0,120921972049719	67,669	-0,0917259552042409	68,989	-0,0906364059951749	68,989	-0,0906364059951749
69,97	-0,106188175753396	67,834	-0,0714678030303106	69,152	-0,0868042046984603	69,152	-0,0868042046984603
70,132	-0,118798043326347	67,994	-0,107187499999963	69,316	-0,113653487649528	69,316	-0,113653487649528
70,291	-0,126540122755177	68,154	-0,124687500000012	69,473	-0,0955513535032111	69,473	-0,0955513535032111
70,457	-0,115793609219467	68,314	-0,0841583588957188	69,633	-0,0871334876543481	69,633	-0,0871334876543481
70,618	-0,105279503105598	68,477	-0,0687116564416874	69,795	-0,145425282132826	69,795	-0,145425282132826
70,779	-0,11561917701862	68,64	-0,11236579754604	69,958	-0,147852760736182	69,958	-0,147852760736182
70,939	-0,127959104938281	68,8	-0,118216463414646	70,121	-0,0972392638036817	70,121	-0,0972392638036817
71,101	-0,115158397391116	68,964	-0,0787657058388534	70,284	-0,133615797546032	70,284	-0,133615797546032
71,26	-0,103430002329354	69,129	-0,0814867424242276	70,444	-0,165517638036846	70,444	-0,165517638036846
71,422	-0,114586688137434	69,289	-0,109185199386525	70,607	-0,120191380175158	70,607	-0,120191380175158
71,583	-0,123602484472047	69,452	-0,104185199386537	70,766	-0,102798742138347	70,766	-0,102798742138347
71,744	-0,111502402437566	69,612	-0,0725473484848438	70,926	-0,125000000000008	70,926	-0,125000000000008
71,903	-0,103755896226429	69,777	-0,0765861143076079	71,091	-0,132264150943407	71,091	-0,132264150943407
72,063	-0,114447720125802	69,935	-0,104351265822766	71,25	-0,104139150943375	71,25	-0,104139150943375
72,222	-0,117695826186393	70,095	-0,102916666666667	71,41	-0,093094512195102	71,41	-0,093094512195102
72,387	-0,105134680134692	70,26	-0,0813541666666614	71,574	-0,121844512195124	71,574	-0,121844512195124
72,549	-0,10094907407407	70,42	-0,0840740030675099	71,734	-0,126453220858907	71,734	-0,126453220858907
72,709	-0,114918478260835	70,583	-0,104976565179305	71,897	-0,085582822085894	71,897	-0,085582822085894
72,87	-0,119875776397522	70,744	-0,102465062111795	72,06	-0,0788286753010624	72,06	-0,0788286753010624
73,031	-0,104698151795205	70,904	-0,0916602760736279	72,222	-0,114291465378433	72,222	-0,114291465378433
73,195	-0,103178353658538	71,067	-0,0975630538513985	72,383	-0,116444385169377	72,383	-0,116444385169377
73,355	-0,115128450920239	71,229	-0,106815044858503	72,546	-0,0818519938650236	72,546	-0,0818519938650236
73,518	-0,115440950920254	71,39	-0,0972471436239245	72,706	-0,0827591463414565	72,706	-0,0827591463414565
73,678	-0,104072204968946	71,552	-0,0861976814212447	72,87	-0,119634146341482	72,87	-0,119634146341482
73,839	-0,099064488919548	71,716	-0,0877083017724871	73,03	-0,110401234567902	73,03	-0,110401234567902
74,001	-0,107449582087263	71,877	-0,0993501265240367	73,192	-0,0697305028605869	73,192	-0,0697305028605869
74,162	-0,10989978279923	72,039	-0,0934175084175184	73,356	-0,0830404484168982	73,356	-0,0830404484168982
74,325	-0,104610694539142	72,204	-0,0792199775533325	73,517	-0,116817240730281	73,517	-0,116817240730281
74,487	-0,102762722071635	72,366	-0,08402965974104	73,682	-0,10279356060607	73,682	-0,10279356060607
74,651	-0,108362369337945	72,53	-0,0923629930743908	73,842	-0,0772806677018609	73,842	-0,0772806677018609
74,812	-0,110496515679436	72,692	-0,0902805836139139	74,003	-0,0896663384335794	74,003	-0,0896663384335794
74,976	-0,102736374585977	72,857	-0,082926194459916	74,167	-0,115649120098791	74,167	-0,115649120098791
75,138	-0,100925925925944	73,02	-0,0883246231916999	74,325	-0,0912534641599846	74,325	-0,0912534641599846
75,3	-0,103690449140338	73,182	-0,0959876543209729	74,494	-0,0663738338112794	74,494	-0,0663738338112794
75,463	-0,103084739263792	73,344	-0,102160493827131	74,657	-0,094280151353729	74,657	-0,094280151353729
75,623	-0,0978510802469381	73,506	-0,0935185185185492	74,824	-0,111979936231437	74,824	-0,111979936231437
75,785	-0,0953798379156468	73,668	-0,0804942105667083	74,978	-0,0919329137120418	74,978	-0,0919329137120418
75,948	-0,101515038156498	73,829	-0,0869946271386602	75,141	-0,0785855903037544	75,141	-0,0785855903037544
76,112	-0,100927568366571	73,992	-0,0932961517010363	75,305	-0,0969512195122115	75,305	-0,0969512195122115
76,277	-0,0972537878787791	74,157	-0,0920953436807019	75,469	-0,11284415681581	75,469	-0,11284415681581
76,437	-0,101859472049707	74,321	-0,0854832601121008	75,632	-0,087305915322288	75,632	-0,087305915322288
76,598	-0,102175830074382	74,482	-0,0906774787209742	75,794	-0,0728395061728451	75,794	-0,0728395061728451
76,76	-0,100001917030876	74,644	-0,105220404453528	75,956	-0,102534314853123	75,956	-0,102534314853123
76,921	-0,0993903136074482	74,807	-0,0989819785275989	76,117	-0,107472586458098	76,117	-0,107472586458098
77,084	-0,0996895106987953	74,967	-0,07700457317074	76,279	-0,0778951753389456	76,279	-0,0778951753389456
77,248	-0,103404787153482	75,131	-0,0804765823731619	76,442	-0,076944328011287	76,442	-0,076944328011287
77,409	-0,102492000752874	75,294	-0,0911473140804865	76,603	-0,103538490495008	76,603	-0,103538490495008
77,574	-0,098153759820427	75,458	-0,0821444313840863	76,768	-0,106032547699213	76,768	-0,106032547699213
77,736	-0,0987635385897132	75,624	-0,0793406755857752	76,93	-0,0845679012345681	76,93	-0,0845679012345681
77,899	-0,0963190184048816	75,787	-0,10129516019086	77,092	-0,0748989898989997	77,092	-0,0748989898989997
78,062	-0,0963209119139631	75,949	-0,112940379403839	77,257	-0,0900301148127403	77,257	-0,0900301148127403
78,224	-0,0972222222222483	76,113	-0,0883917682926844	77,418	-0,0907631941086525	77,418	-0,0907631941086525
78,386	-0,093846095584347	76,273	-0,074977134146331	77,585	-0,0770985978353925	77,585	-0,0770985978353925
78,549	-0,0950920245398497	76,437	-0,0868618391152789	77,746	-0,0842034066227052	77,746	-0,0842034066227052
78,712	-0,098472009202469	76,598	-0,0975212790429975	77,909	-0,0969344088464556	77,909	-0,0969344088464556
78,872	-0,0981783536585502	76,76	-0,0884033423667669	78,071	-0,0941358024691475	78,071	-0,0941358024691475
79,036	-0,0929878048780154	76,924	-0,0807403112374543	78,233	-0,0779886511770491	78,233	-0,0779886511770491
79,2	-0,0957430692319186	77,087	-0,0865030674846589	78,394	-0,0829566714061447	78,394	-0,0829566714061447
79,361	-0,0984999058912116	77,25	-0,0935676342959963	78,56	-0,0951807228916031	78,56	-0,0951807228916031
79,526	-0,093584309351215	77,414	-0,0867472146943753	78,726	-0,0826355421686796	78,726	-0,0826355421686796
79,689	-0,09049079754605	77,576	-0,0722109988776717	78,886	-0,0774621212121148	78,886	-0,0774621212121148
79,852	-0,088992593146786	77,741	-0,0817381360777406	79,051	-0,0887429854096418	79,051	-0,0887429854096418
80,016	-0,0948284350855901	77,9	-0,103286547016416	79,213	-0,0923793490459969	79,213	-0,0923793490459969
80,177	-0,0938726517547548	78,064	-0,088719512195125	79,378	-0,0805627705627442	79,378	-0,0805627705627442
80,34	-0,083992274483065	78,228	-0,0675875355379133	79,539	-0,0780923344947872	79,539	-0,0780923344947872
80,502	-0,0849480578139003	78,391	-0,0907194645845222	79,703	-0,0929953327311412	79,703	-0,0929953327311412
80,666	-0,0923891352549873	78,556	-0,107289562289562	79,865	-0,0919753086419593	79,865	-0,0919753086419593
80,831	-0,0925917560699946	78,718	-0,0853570636504488	80,027	-0,0772475952434883	80,027	-0,0772475952434883
80,992	-0,0840440842296511	78,885	-0,0686903969838027	80,19	-0,0752835099461162	80,19	-0,0752835099461162
81,156	-0,0844194224151041	79,047	-0,0866835016835161	80,355	-0,0900000000000173	80,355	-0,0900000000000173
81,319	-0,0904907975460103	79,212	-0,100899852180362	80,52	-0,0906681724072672	80,52	-0,0906681724072672
81,482	-0,0892638036809824	79,376	-0,0881097560975823	80,681	-0,0731909461570426	80,681	-0,0731909461570426
81,645	-0,086809815950923	79,54	-0,0708462675535613	80,844	-0,0837312439944002	80,844	-0,0837312439944002
81,808	-0,0898564720139449	79,705	-0,0893446513325689	81,01	-0,0996877754922025	81,01	-0,0996877754922025
81,97	-0,0929464016862316	79,871	-0,096242286218056	81,174	-0,085752032520321	81,174	-0,085752032520321
82,134	-0,0908199910219697	80,035	-0,0710290107559436	81,339	-0,0746296296296297	81,339	-0,0746296296296297
82,297	-0,085836552298727	80,196	-0,0647374364765776	81,501	-0,0864478114478168	81,501	-0,0864478114478168
82,459	-0,0855653417645345	80,361	-0,079954827780945	81,666	-0,0936363636363721	81,666	-0,0936363636363721
82,623	-0,0908536585365678	80,522	-0,103044621422857	81,831	-0,0796235648409427	81,831	-0,0796235648409427
82,787	-0,0898140433267812	80,685	-0,0836958542480042	81,992	-0,0658744887138302	81,992	-0,0658744887138302
82,948	-0,0842391304348153	80,85	-0,0628115474269337	82,156	-0,0799054330363656	82,156	-0,0799054330363656
83,116	-0,0894991015274089	81,019	-0,0921486686390221	82,323	-0,0926023728939678	82,323	-0,0926023728939678
83,275	-0,0933071910282536	81,179	-0,103777173913035	82,484	-0,0737963485789587	82,484	-0,0737963485789587
83,441	-0,0889420180722799	81,34	-0,0825424178155083	82,649	-0,0744500561167097	82,649	-0,0744500561167097
83,601	-0,0849715909090675	81,504	-0,0679143402879956	82,811	-0,090837423769176	82,811	-0,090837423769176
83,766	-0,0887351778656337	81,67	-0,0825484866294247	82,977	-0,0856548894966325	82,977	-0,0856548894966325
83,927	-0,0938626723223901	81,834	-0,100304878048773	83,14	-0,0711656441717455	83,14	-0,0711656441717455
84,091	-0,0881577974870565	81,998	-0,0921138211382037	83,303	-0,0678755798294555	83,303	-0,0678755798294555
84,256	-0,0827838627236213	82,163	-0,0884253578732028	83,467	-0,0856707317073441	83,467	-0,0856707317073441
84,422	-0,0855111354508984	82,326	-0,0908237318569675	83,631	-0,0926417776447612	83,631	-0,0926417776447612
84,587	-0,0895689817429014	82,49	-0,0893680709534209	83,794	-0,0723926380368169	83,794	-0,0723926380368169
84,748	-0,086841709015628	82,655	-0,0771767363071637	83,957	-0,0684703725871759	83,957	-0,0684703725871759
84,913	-0,0829748706577892	82,816	-0,0841538696033573	84,121	-0,0905562621577161	84,121	-0,0905562621577161
85,077	-0,0868659284752078	82,979	-0,109454960347177	84,284	-0,0855828220858509	84,284	-0,0855828220858509
85,24	-0,090829343109399	83,143	-0,0993322609606432	84,447	-0,0652649191299511	84,447	-0,0652649191299511
85,404	-0,0843232460102463	83,306	-0,0704907975460102	84,612	-0,0733333333333561	84,612	-0,0733333333333561
85,566	-0,0818842216199648	83,471	-0,0745121951219164	84,777	-0,088697534349685	84,777	-0,088697534349685
85,73	-0,0880570611261709	83,635	-0,0892974711955372	84,938	-0,0812130509616063	84,938	-0,0812130509616063
85,892	-0,0874971941638968	83,798	-0,0869539507724513	85,104	-0,0700007346458993	85,104	-0,0700007346458993
86,057	-0,0805086580086417	83,964	-0,0728435213245657	85,268	-0,0806859756097555	85,268	-0,0806859756097555
86,225	-0,0797947706689893	84,127	-0,073357773455038	85,428	-0,0884821428571316	85,428	-0,0884821428571316
86,388	-0,0861353503791531	84,291	-0,0840409515206243	85,596	-0,0715156794424897	85,596	-0,0715156794424897
86,549	-0,0874552983248468	84,453	-0,0787831743919328	85,76	-0,062294900221726	85,76	-0,062294900221726
86,714	-0,082796913231701	84,62	-0,0670547793302567	85,925	-0,0787283881762552	85,925	-0,0787283881762552
86,875	-0,0789268876749357	84,782	-0,082068654019901	86,088	-0,0885831488002594	86,088	-0,0885831488002594
87,041	-0,0812814895947348	84,946	-0,0977052965795902	86,257	-0,078617706538844	86,257	-0,078617706538844
87,206	-0,0817516629711662	85,115	-0,0845300758703137	86,415	-0,0698826798394399	86,415	-0,0698826798394399
87,37	-0,0792682926829147	85,278	-0,0741122885294553	86,579	-0,0798780487804989	86,579	-0,0798780487804989
87,534	-0,0802439024390548	85,443	-0,0738055400631909	86,743	-0,086940133037684	86,743	-0,086940133037684
87,699	-0,0804191616766645	85,606	-0,0758618171194693	86,908	-0,073495200451724	86,908	-0,073495200451724
87,866	-0,0802964622901404	85,774	-0,0770282186948972	87,069	-0,0627011150190792	87,069	-0,0627011150190792
88,029	-0,0806748466257875	85,936	-0,079581288115423	87,235	-0,0740543994158113	87,235	-0,0740543994158113
88,192	-0,0810414484512907	86,102	-0,0730941949616471	87,4	-0,0803030303030694	87,4	-0,0803030303030694
88,356	-0,0834954361813426	86,267	-0,0769696969697113	87,565	-0,0690909090909209	87,565	-0,0690909090909209
88,519	-0,081130321621124	86,432	-0,0798364008180036	87,73	-0,0686279977690827	87,73	-0,0686279977690827
88,684	-0,0782514586862235	86,595	-0,082888609653329	87,893	-0,0774724665533129	87,893	-0,0774724665533129
88,845	-0,0792948264960632	86,761	-0,0930318836321208	88,059	-0,070180722891586	88,059	-0,070180722891586
89,012	-0,0808476215271265	86,925	-0,0815861004995529	88,225	-0,0624373269475697	88,225	-0,0624373269475697
89,173	-0,0804103143233676	87,091	-0,0706540447504302	88,386	-0,0720101637492877	88,386	-0,0720101637492877
89,338	-0,077135155233318	87,252	-0,0790476190476296	88,551	-0,0790299334811397	88,551	-0,0790299334811397
89,501	-0,0787737635385806	87,417	-0,0839959839357394	88,715	-0,0753935698447877	88,715	-0,0753935698447877
89,663	-0,080243217269196	87,583	-0,0806626506024248	88,88	-0,067597402597427	88,88	-0,067597402597427
89,83	-0,0777740814666853	87,748	-0,0841358024691033	89,048	-0,0702380952381013	89,048	-0,0702380952381013
89,992	-0,0753049233972788	87,91	-0,0830246913580183	89,216	-0,0764600179694257	89,216	-0,0764600179694257
90,158	-0,076607657624358	88,072	-0,0837990685296263	89,375	-0,0733045389103394	89,375	-0,0733045389103394
90,321	-0,0795631158207823	88,239	-0,0906418869577943	89,541	-0,0655458196421914	89,541	-0,0655458196421914
90,486	-0,0780293734895302	88,403	-0,084451219512185	89,706	-0,0690206947524019	89,706	-0,0690206947524019
90,649	-0,0763803680981683	88,567	-0,0731506499196553	89,87	-0,0775055432372767	89,87	-0,0775055432372767
90,812	-0,0789570552147016	88,734	-0,0699249648850752	90,035	-0,0716996047430696	90,035	-0,0716996047430696
90,977	-0,0788888888889012	88,896	-0,0773612970400266	90,196	-0,0657412257726652	90,196	-0,0657412257726652
91,139	-0,0760840108401073	89,062	-0,0827211284160943	90,362	-0,0722234392114258	90,362	-0,0722234392114258
91,303	-0,073504645760741	89,226	-0,0801174622175762	90,527	-0,0727218614718418	90,527	-0,0727218614718418
91,471	-0,0762485481997698	89,389	-0,0721040403673635	90,695	-0,0649974120082836	90,695	-0,0649974120082836
91,635	-0,0769872171612999	89,558	-0,0812970268098304	90,856	-0,0684146523984256	90,856	-0,0684146523984256
91,801	-0,0703815261044385	89,72	-0,0849837362312503	91,022	-0,0779018513076252	91,022	-0,0779018513076252
91,966	-0,0705284552845624	89,887	-0,0775763288238562	91,186	-0,07537746806037	91,186	-0,07537746806037
92,13	-0,0753048780487668	90,049	-0,0798372615039272	91,354	-0,0653880070546941	91,354	-0,0653880070546941
92,294	-0,0743902439024383	90,214	-0,085474625775838	91,516	-0,0709839580099332	91,516	-0,0709839580099332
92,458	-0,0717350332594274	90,38	-0,0842625045637163	91,683	-0,0757025825649489	91,683	-0,0757025825649489
92,623	-0,0730303030303163	90,545	-0,0692830746488946	91,846	-0,0663755050127059	91,846	-0,0663755050127059
92,788	-0,0743227455275444	90,709	-0,067378048780471	92,01	-0,0609756097560849	92,01	-0,0609756097560849
92,954	-0,0745518660005652	90,873	-0,0756707317073259	92,174	-0,0635162601625953	92,174	-0,0635162601625953
93,118	-0,0709374081692882	91,038	-0,0835975609756217	92,339	-0,0691767068272898	92,339	-0,0691767068272898
93,284	-0,0692771084337646	91,202	-0,0789100609756009	92,505	-0,0660263003232415	92,505	-0,0660263003232415
93,45	-0,0734173055859726	91,362	-0,0776654411764708	92,669	-0,0652439024390234	92,669	-0,0652439024390234
93,615	-0,0748484848484723	91,532	-0,0841711229946442	92,833	-0,0744549150037036	92,833	-0,0744549150037036
93,78	-0,0747708795269522	91,697	-0,0851108647449837	92,998	-0,0746349032493903	92,998	-0,0746349032493903
93,944	-0,0753048780487668	91,861	-0,0820121951219868	93,164	-0,0680630497450075	93,164	-0,0680630497450075
94,108	-0,0747764227642492	92,025	-0,0723558758315127	93,327	-0,0587149430323985	93,327	-0,0587149430323985
94,273	-0,0708130081301013	92,19	-0,0756609035136638	93,495	-0,0684854497354326	93,495	-0,0684854497354326
94,437	-0,0667810720023204	92,353	-0,0833419051467298	93,657	-0,0777441077441231	93,657	-0,0777441077441231
94,604	-0,0701347305389304	92,52	-0,0719922118952087	93,822	-0,0666991341991285	93,822	-0,0666991341991285
94,768	-0,0744696969697054	92,683	-0,0686266538547155	93,99	-0,0644744483159127	93,99	-0,0644744483159127
94,933	-0,0722106608251105	92,849	-0,0804216867470054	94,154	-0,0651354182253812	94,154	-0,0651354182253812
95,099	-0,0696721015799813	93,015	-0,0824698795180618	94,317	-0,059342735298533	94,317	-0,059342735298533
95,266	-0,0697072113441715	93,18	-0,0711377245509045	94,481	-0,0557486041727857	94,481	-0,0557486041727857
95,429	-0,0722457705893039	93,347	-0,0695523586972297	94,647	-0,0637659729828096	94,647	-0,0637659729828096
95,594	-0,0722457705893444	93,511	-0,0841722099039024	94,812	-0,0781818181817868	94,812	-0,0781818181817868
95,757	-0,0707306190741856	93,676	-0,0815151515151445	94,977	-0,0741278640059108	94,977	-0,0741278640059108
95,922	-0,0691894852135621	93,841	-0,0695899110869166	95,141	-0,0645312959154015	95,141	-0,0645312959154015
96,088	-0,0691007934175843	94,008	-0,0721758936115726	95,307	-0,0687630762571459	95,307	-0,0687630762571459
96,252	-0,071562172676924	94,171	-0,0812007011393443	95,474	-0,0713049510734248	95,474	-0,0713049510734248
96,415	-0,0699312587774273	94,339	-0,0746753246753329	95,638	-0,0666985013223794	95,638	-0,0666985013223794
96,581	-0,0691007934175843	94,504	-0,0707752370329136	95,804	-0,0534222780693379	95,804	-0,0534222780693379
96,745	-0,0711234294161423	94,667	-0,0747146309722689	95,967	-0,0570367359006548	95,967	-0,0570367359006548
96,91	-0,0691913106973585	94,832	-0,0704881146797182	96,133	-0,0761555312157654	96,133	-0,0761555312157654
97,076	-0,0678648726643014	94,999	-0,0728402950197288	96,298	-0,0647097480832403	96,298	-0,0647097480832403
97,243	-0,067967723090385	95,163	-0,0697362621216461	96,464	-0,0465442608758479	96,464	-0,0465442608758479
97,407	-0,0705736224028772	95,329	-0,0609474936784051	96,631	-0,0589651946107734	96,631	-0,0589651946107734
97,569	-0,0704707719767937	95,491	-0,0667461373549352	96,791	-0,0746616124260575	96,791	-0,0746616124260575
97,735	-0,0683734939759061	95,658	-0,075768707982825	96,96	-0,0659958190128563	96,96	-0,0659958190128563
97,901	-0,0653614457831206	95,821	-0,0718764924139612	97,127	-0,0528515258639377	97,127	-0,0528515258639377
98,067	-0,0608950595280368	95,988	-0,0675690787100312	97,293	-0,0619623950346793	97,293	-0,0619623950346793
98,236	-0,0660155414557893	96,154	-0,0768505158357899	97,458	-0,0633649377207505	97,458	-0,0633649377207505
98,402	-0,0669446076991163	96,321	-0,0774769479446364	97,621	-0,0567740286298528	97,621	-0,0567740286298528
98,566	-0,0653530563083316	96,484	-0,0632770345184234	97,789	-0,0579545454545495	97,789	-0,0579545454545495
98,728	-0,0658783281273001	96,65	-0,0674023366191652	97,954	-0,0693366592756959	97,954	-0,0693366592756959
98,894	-0,0653614457831178	96,815	-0,0784848484848705	98,118	-0,0699427198817311	98,118	-0,0699427198817311
99,06	-0,0674698795180876	96,98	-0,0749379335524306	98,283	-0,0586622320768686	98,283	-0,0586622320768686
99,226	-0,0643391748813755	97,146	-0,068574297188736	98,447	-0,0551719071407807	98,447	-0,0551719071407807
99,391	-0,0631251161926157	97,314	-0,077878787878767	98,613	-0,0598430083972353	98,613	-0,0598430083972353
99,554	-0,0687976956456494	97,479	-0,0878787878788166	98,778	-0,0652646951441894	98,778	-0,0652646951441894
99,718	-0,0703129591536536	97,644	-0,0776706827309243	98,944	-0,0564786754379258	98,944	-0,0564786754379258
99,884	-0,0643373493975795	97,81	-0,0665459383546105	99,107	-0,0559916975864318	99,107	-0,0559916975864318
100,049	-0,0622289156626553	97,973	-0,0774181697953698	99,274	-0,0627660341966596	99,274	-0,0627660341966596
100,215	-0,0651630473992073	98,14	-0,0811851905944563	99,44	-0,0653632936654706	99,44	-0,0653632936654706
100,382	-0,0666764630248872	98,304	-0,070521064301562	99,603	-0,0597828882113092	99,603	-0,0597828882113092
100,545	-0,0630836486535956	98,469	-0,0667743702080885	99,77	-0,0554382144801288	99,77	-0,0554382144801288
100,712	-0,0633774619435955	98,635	-0,0714927193436263	99,935	-0,0603030303030517	99,935	-0,0603030303030517
100,878	-0,0668674698795133	98,798	-0,0784853605671883	100,1	-0,0636363636363663	100,1	-0,0636363636363663
101,044	-0,0631343556042271	98,965	-0,071736894309557	100,265	-0,0601350857977137	100,265	-0,0601350857977137
101,209	-0,0577126688572731	99,128	-0,0615572535909966	100,431	-0,0590361445783052	100,431	-0,0590361445783052
101,375	-0,0595308506754291	99,295	-0,0672237343494886	100,597	-0,0587643255950772	100,597	-0,0587643255950772
101,54	-0,0658561518802444	99,46	-0,0742424242424347	100,761	-0,0573170731707276	100,761	-0,0573170731707276
101,706	-0,0634895409860234	99,625	-0,0658798831690357	100,925	-0,0532113821138148	100,925	-0,0532113821138148
101,869	-0,0606636921360619	99,791	-0,0594599956713191	101,09	-0,0543574297188773	101,09	-0,0543574297188773
102,034	-0,0645454545454445	99,958	-0,0682910253113217	101,256	-0,0671352074966696	101,256	-0,0671352074966696
102,199	-0,0648863636363834	100,121	-0,0754766540538199	101,418	-0,0628968253968408	101,418	-0,0628968253968408
102,367	-0,062957317073161	100,288	-0,0717956724587799	101,586	-0,0508820998278723	101,586	-0,0508820998278723
102,531	-0,0614042867701494	100,451	-0,064310642518667	101,752	-0,0543994158452004	101,752	-0,0543994158452004
102,696	-0,0593939393939735	100,618	-0,0672931245941535	101,917	-0,0603030303030516	101,917	-0,0603030303030516
102,861	-0,0495764877692286	100,784	-0,0741793521390826	102,082	-0,0566666666666535	102,082	-0,0566666666666535
103,027	-0,0430722891566019	100,951	-0,0716820903647521	102,247	-0,0533133732534637	102,247	-0,0533133732534637
103,193	-0,053012048192777	101,116	-0,0645454545454416	102,414	-0,0584648884050233	102,414	-0,0584648884050233
103,359	-0,0637586710478394	101,281	-0,0701088731627428	102,579	-0,0572783045175642	102,579	-0,0572783045175642
103,524	-0,066866223207702	101,448	-0,0779876610415766	102,742	-0,0493995166387728	102,742	-0,0493995166387728
103,688	-0,0628048780487852	101,613	-0,0700985313255559	102,907	-0,0534574662285673	102,907	-0,0534574662285673
103,852	-0,0595187673433622	101,776	-0,0690569780684147	103,073	-0,0563253012048045	103,073	-0,0563253012048045
104,019	-0,0630763013849425	101,943	-0,0753859750378608	103,239	-0,0472214300990892	103,239	-0,0472214300990892
104,182	-0,0656644984847141	102,109	-0,0744877714450591	103,408	-0,0466337133785629	103,408	-0,0466337133785629
104,348	-0,0616228550566177	102,276	-0,065517744997795	103,572	-0,0555404998494565	103,572	-0,0555404998494565
104,513	-0,0581364543640018	102,44	-0,0646195414049934	103,734	-0,0599270482603728	103,734	-0,0599270482603728
104,68	-0,0600678161748676	102,607	-0,0696739052016535	103,899	-0,0604253377144817	103,899	-0,0604253377144817
104,846	-0,0622343921139174	102,773	-0,0698795180722989	104,065	-0,0548192771084568	104,065	-0,0548192771084568
105,011	-0,0590909090908902	102,939	-0,0611445783132699	104,231	-0,0591317365269472	104,231	-0,0591317365269472
105,176	-0,0576998904709579	103,105	-0,0558981380065377	104,398	-0,062010524405695	104,398	-0,062010524405695
105,342	-0,0567907995618799	103,27	-0,0629232444202436	104,563	-0,0537716450216369	104,563	-0,0537716450216369
105,507	-0,0604088219472909	103,437	-0,0641353656324025	104,731	-0,0552867965368387	104,731	-0,0552867965368387
105,676	-0,0611848751623896	103,602	-0,0678787878788026	104,896	-0,0586622320768683	104,896	-0,0586622320768683
105,84	-0,0564024390243991	103,767	-0,0732464892830457	105,06	-0,0509944831590954	105,06	-0,0509944831590954
106,004	-0,0590765501028314	103,931	-0,0742934861983111	105,228	-0,0514880952381126	105,228	-0,0514880952381126
106,17	-0,0599911842492033	104,098	-0,0771769713584897	105,396	-0,0541446208112767	105,396	-0,0541446208112767
106,334	-0,0587863649720976	104,264	-0,0759775297509212	105,558	-0,0483348118577722	105,558	-0,0483348118577722
106,5	-0,0574942627653403	104,427	-0,0708570478232115	105,725	-0,0500127018689802	105,725	-0,0500127018689802
106,668	-0,0581591173054638	104,593	-0,0654696630834687	105,89	-0,0555786783497613	105,89	-0,0555786783497613
106,832	-0,0589708056171621	104,76	-0,0744601705679438	106,056	-0,05709382986492	106,056	-0,05709382986492
106,997	-0,0551192397346232	104,925	-0,0738266814486243	106,221	-0,0503302485937205	106,221	-0,0503302485937205
107,166	-0,054109138724515	105,089	-0,061759581881527	106,388	-0,0502994011976147	106,388	-0,0502994011976147
107,328	-0,0571717171717039	105,257	-0,0671834901625119	106,555	-0,0510205199357176	106,555	-0,0510205199357176
107,493	-0,0590346579568055	105,424	-0,0709726887688019	106,719	-0,0539634146341629	106,719	-0,0539634146341629
107,66	-0,0562874251496965	105,588	-0,069688510138145	106,883	-0,0577067397892835	106,883	-0,0577067397892835
107,827	-0,054254068550009	105,754	-0,067278695620818	107,052	-0,0551692454702289	107,052	-0,0551692454702289
107,99	-0,055318205336705	105,921	-0,066613070155993	107,213	-0,053832663500209	107,213	-0,053832663500209
108,156	-0,0541989386116008	106,083	-0,0668292059317573	107,383	-0,0554555236728918	107,383	-0,0554555236728918
108,324	-0,0537887087350115	106,252	-0,0564981172673119	107,547	-0,0562398373983389	107,547	-0,0562398373983389
108,487	-0,0573006134969282	106,417	-0,0539393939394194	107,712	-0,0459437751003798	107,712	-0,0459437751003798
108,652	-0,0575757575757743	106,582	-0,0551515151515378	107,878	-0,0421166146065844	107,878	-0,0421166146065844
108,817	-0,0555878057685274	106,747	-0,05105878057683	108,04	-0,0524906689635423	108,04	-0,0524906689635423
108,983	-0,0545180722891245	106,913	-0,0549981745162254	108,212	-0,050434295320817	108,212	-0,050434295320817
109,149	-0,0561356537260143	107,078	-0,060606060606092	108,378	-0,0441164658634578	108,378	-0,0441164658634578
109,311	-0,0550682261208898	107,243	-0,0594805194805312	108,543	-0,0529629629629817	108,543	-0,0529629629629817
109,482	-0,0524082934609296	107,411	-0,0591774891774908	108,705	-0,0536062378167898	108,705	-0,0536062378167898
109,647	-0,0525721066082355	107,576	-0,0587878787878929	108,876	-0,0491263087859261	108,876	-0,0491263087859261
109,813	-0,0539156626505955	107,741	-0,0601095290251692	109,043	-0,05153006869695	109,043	-0,05153006869695
109,979	-0,0528587075574972	107,907	-0,0651612437774923	109,206	-0,0442816026660463	109,206	-0,0442816026660463
110,144	-0,048641840087606	108,074	-0,0660556188236994	109,368	-0,042753305573824	109,368	-0,042753305573824
110,31	-0,0503158977372814	108,237	-0,0609657984644193	109,537	-0,0508999751975316	109,537	-0,0508999751975316
110,474	-0,0549620271652033	108,404	-0,0623861368172883	109,704	-0,0465836184773085	109,704	-0,0465836184773085
110,641	-0,0578334240610065	108,569	-0,072727272727276	109,872	-0,0458369191050228	109,872	-0,0458369191050228
110,806	-0,0529004329004385	108,734	-0,0741555801921671	110,038	-0,0484719365266104	110,038	-0,0484719365266104
110,974	-0,0503155479058768	108,898	-0,0615743461651668	110,202	-0,0544960329121387	110,202	-0,0544960329121387
111,14	-0,0536401704378212	109,064	-0,0573407402063183	110,368	-0,0498881754563073	110,368	-0,0498881754563073
111,304	-0,0536585365853703	109,231	-0,0643712574849963	110,535	-0,0494719651605571	110,535	-0,0494719651605571
111,468	-0,0522728932379317	109,398	-0,0686048634438448	110,7	-0,0543847006651791	110,7	-0,0543847006651791
111,635	-0,0516521174518512	109,562	-0,0688068263818948	110,864	-0,0507211187381434	110,864	-0,0507211187381434
111,801	-0,0518182486041706	109,731	-0,0658741899126448	111,031	-0,0439121756487076	111,031	-0,0439121756487076
111,965	-0,0486956992350923	109,899	-0,06494668419516	111,196	-0,0425702811244966	111,196	-0,0425702811244966
112,134	-0,0462750409923816	110,062	-0,070160396185971	111,362	-0,0516521174518512	111,362	-0,0516521174518512
112,3	-0,0471466705143794	110,228	-0,062349397590333	111,529	-0,04743524998196	111,529	-0,04743524998196
112,467	-0,0497005988023853	110,394	-0,0547547332186201	111,695	-0,0411989421098934	111,695	-0,0411989421098934
112,634	-0,0501332700453083	110,562	-0,0615692640693019	111,859	-0,0460002903600766	111,859	-0,0460002903600766
112,798	-0,0481925087108187	110,727	-0,0617510433678036	112,027	-0,0536222415795818	112,027	-0,0536222415795818
112,966	-0,0471610350727088	110,894	-0,0592814371257161	112,191	-0,045808845136613	112,191	-0,045808845136613
113,133	-0,0485084376700963	111,061	-0,0604790419161778	112,357	-0,0391566265059978	112,357	-0,0391566265059978
113,298	-0,0515151515151394	111,228	-0,0638577390673432	112,523	-0,0486637458926872	112,523	-0,0486637458926872
113,463	-0,0510606060606262	111,393	-0,0618181818181646	112,688	-0,0465553121577202	112,688	-0,0465553121577202
113,629	-0,0512195121951406	111,558	-0,061925885359615	112,854	-0,0394578313252849	112,854	-0,0394578313252849
113,793	-0,0506242740998529	111,724	-0,0664881749219089	113,02	-0,0448795180723225	113,02	-0,0448795180723225
113,961	-0,0477176453403435	111,886	-0,0697622178391385	113,186	-0,0456133625410845	113,186	-0,0456133625410845
114,124	-0,0492057405784437	112,055	-0,0655029585798876	113,351	-0,0468181818181582	113,351	-0,0468181818181582
114,292	-0,0481820137693462	112,22	-0,0569230769230951	113,519	-0,0466867469879276	113,519	-0,0466867469879276
114,458	-0,0478915662650673	112,389	-0,0559649930907381	113,685	-0,0459291712303995	113,685	-0,0459291712303995
114,624	-0,0487731413458547	112,556	-0,0600235112596573	113,85	-0,0524242424242603	113,85	-0,0524242424242603
114,788	-0,0475683220687919	112,719	-0,0629093059354114	114,015	-0,04474808324204	114,015	-0,04474808324204
114,954	-0,0468827974620656	112,885	-0,0629518072289065	114,181	-0,0361981669007238	114,181	-0,0361981669007238
115,123	-0,0479453297999402	113,051	-0,0595089448703506	114,344	-0,0479057113643056	114,344	-0,0479057113643056
115,286	-0,0488329037644687	113,216	-0,0593231718381438	114,512	-0,0588127316794975	114,512	-0,0588127316794975
115,455	-0,0485242962166392	113,383	-0,0628505184752695	114,679	-0,0472055888223419	114,679	-0,0472055888223419
115,62	-0,0499999999999806	113,547	-0,0596907665505325	114,844	-0,0317269076305444	114,844	-0,0317269076305444
115,785	-0,0480627705627438	113,715	-0,0544858003442129	115,01	-0,0381371640407743	115,01	-0,0381371640407743
115,953	-0,0464070567986314	113,881	-0,0575999118425089	115,179	-0,0480769230769079	115,179	-0,0480769230769079
116,119	-0,0460843373493874	114,045	-0,0628286110705668	115,345	-0,0480538922155852	115,345	-0,0480538922155852
116,285	-0,0450127783862637	114,212	-0,0612527956135776	115,512	-0,0382054073670689	115,512	-0,0382054073670689
116,45	-0,0403846851751162	114,378	-0,0566265060240939	115,677	-0,0367491482875981	115,677	-0,0367491482875981
116,617	-0,0426610634153456	114,544	-0,0635542168674835	115,846	-0,0428097543482347	115,846	-0,0428097543482347
116,783	-0,0486400146038979	114,71	-0,069879518072296	116,011	-0,0404194382852957	116,011	-0,0404194382852957
116,948	-0,0453733766233891	114,876	-0,0635542168674806	116,175	-0,0367668408826722	116,175	-0,0367668408826722
117,116	-0,0421675377467927	115,042	-0,0515454675846334	116,343	-0,0361570847851343	116,343	-0,0361570847851343
117,28	-0,0466389950044071	115,21	-0,0514231601731577	116,507	-0,0320706148678576	116,507	-0,0320706148678576
117,446	-0,0484939759035987	115,375	-0,0620322990382482	116,674	-0,0326347305389431	116,674	-0,0326347305389431
117,612	-0,0452129948364998	115,542	-0,0655688622754127	116,841	-0,0395209580838266	116,841	-0,0395209580838266
117,78	-0,0442726480836368	115,709	-0,0601796407185603	117,008	-0,042890145634653	117,008	-0,042890145634653
117,944	-0,0450051117277552	115,876	-0,0545218653602019	117,17	-0,0535959529549095	117,17	-0,0535959529549095
118,111	-0,0453753207869774	116,041	-0,0606060606060917	117,339	-0,0524506309260773	117,339	-0,0524506309260773
118,279	-0,0432305194805045	116,206	-0,0618181818182101	117,505	-0,0376432108803285	117,505	-0,0376432108803285
118,444	-0,0405409927495842	116,371	-0,187470513518418	117,668	-0,0424481449021293	117,668	-0,0424481449021293
118,607	-0,0418212509529373	116,538	-0,117664670658673	117,836	-0,0427567412507357	117,836	-0,0427567412507357
118,776	-0,0445819871492609	116,705	0,0688622754491321	118,002	-0,034748083242053	118,002	-0,034748083242053
118,939	-0,0445483266595365	116,872	0,0229958265287597	118,167	-0,036474501108648	118,167	-0,036474501108648
119,106	-0,0456496645263463	117,037	-0,0395790237706789	118,331	-0,0393453145057706	118,331	-0,0393453145057706
119,272	-0,0462212486309186	117,204	-0,0687666835004476	118,502	-0,041961722488036	118,502	-0,041961722488036
119,437	-0,0423055859803165	117,37	-0,0651738691291956	118,667	-0,0360876623376637	118,667	-0,0360876623376637
119,603	-0,0402369958877131	117,537	-0,0631499196728437	118,835	-0,0328432420872417	118,835	-0,0328432420872417
119,77	-0,0416167664670429	117,701	-0,0585002903600609	119,002	-0,0428180448918071	119,002	-0,0428180448918071
119,937	-0,0436574703354305	117,869	-0,0566710220673578	119,165	-0,0421176599474338	119,165	-0,0421176599474338
120,1	-0,0431813142139175	118,033	-0,0576977197286694	119,333	-0,034628956372973	119,333	-0,034628956372973
120,266	-0,0403044129179234	118,202	-0,0563026716873252	119,5	-0,0344329633415933	119,5	-0,0344329633415933
120,435	-0,0403044129179251	118,367	-0,0555951077035402	119,664	-0,0357032039255219	119,664	-0,0357032039255219
120,601	-0,0417394127408037	118,533	-0,0529977051061129	119,833	-0,0404500627577777	119,833	-0,0404500627577777
120,768	-0,0417394127408037	118,701	-0,0559523809523775	119,998	-0,0441341991342142	119,998	-0,0441341991342142
120,934	-0,0395295467584551	118,869	-0,0588528138528021	120,166	-0,0492857142856848	120,166	-0,0492857142856848
121,102	-0,0399567099567132	119,034	-0,0499999999999803	120,331	-0,0414257028112443	120,331	-0,0414257028112443
121,267	-0,0428970427163267	119,199	-0,0488852813852847	120,497	-0,0377893391748892	120,497	-0,0377893391748892
121,433	-0,041218721038007	119,367	-0,0513294838893705	120,662	-0,0465242789339159	120,662	-0,0465242789339159
121,602	-0,0391102873030419	119,534	-0,0281437125748487	120,828	-0,0444030668127214	120,828	-0,0444030668127214
121,768	-0,0413519107103172	119,701	-0,0126692070404566	120,993	-0,0387662337662399	120,993	-0,0387662337662399
121,931	-0,0427298776679749	119,866	-0,0243458537470476	121,161	-0,0318815331010341	121,161	-0,0318815331010341
122,098	-0,0411370031022297	120,033	-0,0986959815309421	121,325	-0,035880677669043	121,325	-0,035880677669043
122,264	-0,0376506024096463	120,199	-0,129501642935387	121,492	-0,0397134302822961	121,492	-0,0397134302822961
122,43	-0,038429766972076	120,364	-0,074983570646217	121,66	-0,0331696428571201	121,66	-0,0331696428571201
122,597	-0,0388134445395089	120,53	-0,0542168674698826	121,82	-0,029430147058808	121,82	-0,029430147058808
122,765	-0,0371306655192178	120,696	-0,0501587187071646	121,99	-0,0337082903337124	121,99	-0,0337082903337124
122,931	-0,0404910551295789	120,863	-0,0476047904191673	122,161	-0,0396523716699071	122,161	-0,0396523716699071
123,096	-0,0441622103386615	121,03	-0,0522653488204167	122,323	-0,0381340175516529	122,323	-0,0381340175516529
123,266	-0,0411319073083888	121,196	-0,0561575643892805	122,489	-0,0306471394560616	122,489	-0,0306471394560616
123,431	-0,0392923019009936	121,363	-0,0525431065579635	122,656	-0,0324543683717002	122,656	-0,0324543683717002
123,592	-0,0422780416514296	121,529	-0,0459109163928656	122,822	-0,0329098211025702	122,822	-0,0329098211025702
123,762	-0,0410489014883164	121,694	-0,0489229645856083	122,987	-0,0297967700961772	122,987	-0,0297967700961772
123,928	-0,0407904344651559	121,86	-0,0560240963855197	123,154	-0,0336339369453935	123,154	-0,0336339369453935
124,093	-0,0406060606060738	122,026	-0,0514839847193965	123,32	-0,0394865174985582	123,32	-0,0394865174985582
124,258	-0,0381439393939255	122,19	-0,047422228713334	123,488	-0,0419442009932575	123,488	-0,0419442009932575
124,426	-0,0385670731707268	122,357	-0,057384027126454	123,651	-0,0287926089955431	123,651	-0,0287926089955431
124,59	-0,03860495195864	122,523	-0,0602409638554109	123,82	-0,0280650165969423	123,82	-0,0280650165969423
124,755	-0,0378354978355167	122,689	-0,0558963125228273	123,984	-0,0369407562418697	123,984	-0,0369407562418697
124,923	-0,0395295467584551	122,854	-0,0628240233661741	124,153	-0,035409063529737	124,153	-0,035409063529737
125,089	-0,0394578313252849	123,02	-0,0594852463747315	124,32	-0,0262122097269027	124,32	-0,0262122097269027
125,255	-0,0385542168674647	123,187	-0,0550898203592802	124,484	-0,0268110121220881	124,484	-0,0268110121220881
125,421	-0,0359419496166392	123,354	-0,0511976047904164	124,651	-0,0387490080080863	124,651	-0,0387490080080863
125,586	-0,0328270509977934	123,521	-0,0476174922881885	124,817	-0,031735224923352	124,817	-0,031735224923352
125,75	-0,034451219512212	123,686	-0,0551025222282613	124,986	-0,0279236148466806	124,986	-0,0279236148466806
125,914	-0,0377482839199304	123,853	-0,0579575788182283	125,151	-0,0373326075122476	125,151	-0,0373326075122476
126,081	-0,0381339730178059	124,019	-0,0513707524709571	125,318	-0,0388098802395355	125,318	-0,0388098802395355
126,247	-0,0368258749283153	124,186	-0,0430611504264378	125,486	-0,0381944444444626	125,486	-0,0381944444444626
126,415	-0,0383318990246653	124,351	-0,0450036509674995	125,648	-0,0384920634920492	125,648	-0,0384920634920492
126,581	-0,0399393983118131	124,517	-0,0521084337349561	125,816	-0,0307242657542076	125,816	-0,0307242657542076
126,748	-0,0375297597576018	124,683	-0,0515203671830249	125,983	-0,0320359281437121	125,983	-0,0320359281437121
126,914	-0,0342363465839249	124,851	-0,0418818129661393	126,15	-0,035908061924923	126,15	-0,035908061924923
127,081	-0,0332335329341284	125,017	-0,0392844103687631	126,314	-0,0335365853658415	126,314	-0,0335365853658415
127,248	-0,0335402365999675	125,182	-0,0513326031398196	126,478	-0,0317304949365173	126,478	-0,0317304949365173
127,412	-0,0339406406112326	125,348	-0,0581325301204439	126,649	-0,0310154173312198	126,649	-0,0310154173312198
127,578	-0,0331396592286282	125,514	-0,0542168674698804	126,814	-0,0359474260679418	126,814	-0,0359474260679418
127,747	-0,0330386564149779	125,68	-0,0443595811818938	126,98	-0,0383716684921357	126,98	-0,0383716684921357
127,914	-0,0314371257485264	125,848	-0,0475487012986969	127,145	-0,0353596202993504	127,145	-0,0353596202993504
128,081	-0,0303148304617911	126,013	-0,057464114832539	127,311	-0,0294351056922255	127,311	-0,0294351056922255
128,244	-0,0347350808700341	126,184	-0,0492822966507079	127,478	-0,0292270005443948	127,478	-0,0292270005443948
128,409	-0,0357575757575673	126,349	-0,0545454545454574	127,643	-0,0285497835497913	127,643	-0,0285497835497913
128,577	-0,0322355289421247	126,514	-0,0611776447105984	127,811	-0,0304605075563096	127,811	-0,0304605075563096
128,744	-0,03213512733569	126,681	-0,0592814371257587	127,978	-0,0317365269461401	127,978	-0,0317365269461401
128,91	-0,0343177443501751	126,848	-0,0539981013582501	128,145	-0,0267954999092625	128,145	-0,0267954999092625
129,079	-0,0349112426035326	127,012	-0,0455912786400165	128,31	-0,0228409090908986	128,31	-0,0228409090908986
129,248	-0,0354524462404205	127,177	-0,0457847940482894	128,478	-0,0300595238095088	128,478	-0,0300595238095088
129,412	-0,034858947987063	127,344	-0,0577844311377295	128,646	-0,0354965156794253	128,646	-0,0354965156794253
129,578	-0,0323238408178176	127,511	-0,0619760479041636	128,81	-0,0338177303928782	128,81	-0,0338177303928782
129,743	-0,0320297651066878	127,678	-0,0492352644109506	128,977	-0,0289759766182195	128,977	-0,0289759766182195
129,912	-0,0317267348036474	127,844	-0,0475940346753136	129,145	-0,0167347963281727	129,145	-0,0167347963281727
130,077	-0,0304246053348108	128,008	-0,0420695839311205	129,311	-0,018674698795159	129,311	-0,018674698795159
130,244	-0,0318375297597902	128,178	-0,0336358715265332	129,477	-0,0210356395642602	129,477	-0,0210356395642602
130,41	-0,0341401971522205	128,341	-0,0399250578597757	129,644	-0,0217201959716856	129,644	-0,0217201959716856
130,575	-0,0322427871529669	128,508	-0,0444394343842255	129,809	-0,0221212121212155	129,809	-0,0221212121212155
130,742	-0,0276919533713936	128,674	-0,0390502128273306	129,974	-0,0160149689667932	129,974	-0,0160149689667932
130,911	-0,0272673480365467	128,841	-0,035846488840493	130,14	-0,0182444061961813	130,14	-0,0182444061961813
131,076	-0,030713119216106	129,006	-0,0442173211404213	130,308	-0,0194492254733298	130,308	-0,0194492254733298
131,243	-0,031811836449821	129,175	-0,0535804131382204	130,474	-0,0197105495151404	130,474	-0,0197105495151404
131,406	-0,0307329291755839	129,342	-0,0577844311377328	130,638	-0,0249637049941648	130,638	-0,0249637049941648
131,575	-0,0299372422449498	129,509	-0,0581183088368765	130,806	-0,0245302639128004	130,806	-0,0245302639128004
131,74	-0,0290051113545257	129,674	-0,0585335497835258	130,972	-0,0280120481928026	130,972	-0,0280120481928026
131,906	-0,0295180722891526	129,842	-0,0533820346320165	131,138	-0,0310793469737081	131,138	-0,0310793469737081
132,072	-0,0299447791164385	130,007	-0,0448829613500196	131,307	-0,0277198969034527	131,307	-0,0277198969034527
132,24	-0,0287009803921428	130,174	-0,0411315922372125	131,47	-0,0295866199240368	131,47	-0,0295866199240368
132,41	-0,0316023096355331	130,34	-0,0463855421686745	131,638	-0,02858594657376	131,638	-0,02858594657376
132,573	-0,0342511296425713	130,506	-0,0522599379554423	131,802	-0,0199549941927752	131,802	-0,0199549941927752
132,74	-0,0317054914560927	130,673	-0,0448502994011898	131,97	-0,015991579558627	131,97	-0,015991579558627
132,904	-0,0303236397748416	130,838	-0,0355688622754311	132,134	-0,0103511607405639	132,134	-0,0103511607405639
133,073	-0,030323639774885	131,005	-0,0322355289421247	132,3	-0,00983577165809222	132,3	-0,00983577165809222
133,237	-0,0306016749926378	131,173	-0,0398594377510067	132,468	-0,0183279220778899	132,468	-0,0183279220778899
133,403	-0,0296507458404673	131,339	-0,0439759036144632	132,633	-0,0282598439484633	132,633	-0,0282598439484633
133,571	-0,0291666666667033	131,505	-0,040244210374445	132,8	-0,0312847677426448	132,8	-0,0312847677426448
133,739	-0,0288149350649528	131,672	-0,0407185628742413	132,969	-0,0274809296356823	132,969	-0,0274809296356823
133,904	-0,0283070223189969	131,839	-0,0423418223793353	133,135	-0,0205517190714026	133,135	-0,0205517190714026
134,071	-0,0302395209580663	132,005	-0,0448648251542984	133,299	-0,0199938663588108	133,299	-0,0199938663588108
134,238	-0,0290419161676499	132,169	-0,0508638211381908	133,468	-0,0309694761148817	133,468	-0,0309694761148817
134,405	-0,0276296803982607	132,337	-0,0549621212121111	133,632	-0,0354429914780776	133,632	-0,0354429914780776
134,571	-0,0284858947987041	132,502	-0,0522835497835772	133,798	-0,0273573335257307	133,798	-0,0273573335257307
134,735	-0,0294180256891283	132,67	-0,058928571428584	133,965	-0,0197604790419337	133,965	-0,0197604790419337
134,904	-0,0283417694446526	132,838	-0,0559093516924697	134,132	-0,0284431137724204	134,132	-0,0284431137724204
135,07	-0,0305257393209006	133,004	-0,0422188755020048	134,299	-0,0230200313658387	134,299	-0,0230200313658387
135,235	-0,0324242424242408	133,172	-0,0440261044176847	134,467	-0,0279439185312989	134,467	-0,0279439185312989
135,4	-0,0271398192450954	133,338	-0,0480430704855086	134,633	-0,0378580189019739	134,633	-0,0378580189019739
135,571	-0,0257078162886931	133,505	-0,0501551774499663	134,8	-0,0276900743966397	134,8	-0,0276900743966397
135,735	-0,0265937636921528	133,669	-0,0542205406994161	134,965	-0,0224242424242128	134,965	-0,0224242424242128
135,902	-0,027544910179621	133,835	-0,0518072289156713	135,13	-0,0245887445887313	135,13	-0,0245887445887313
136,069	-0,0295191435311133	134,001	-0,0419391853126664	135,291	-0,0220443349753704	135,291	-0,0220443349753704
136,234	-0,0291341991342274	134,169	-0,0371199082042438	135,465	-0,0248244889531537	135,465	-0,0248244889531537
136,402	-0,0278399311531721	134,335	-0,0362541073384473	135,632	-0,0264598076574366	135,632	-0,0264598076574366
136,568	-0,0259036144577905	134,5	-0,0323384446878432	135,797	-0,0254653679653619	135,797	-0,0254653679653619
136,734	-0,0271978824388484	134,666	-0,0357135127335605	135,965	-0,0278184165232238	135,965	-0,0278184165232238
136,899	-0,0271239339502831	134,833	-0,0396291753841646	136,131	-0,0192771084337332	136,131	-0,0192771084337332
137,066	-0,0266926270158869	134,999	-0,0430722891566106	136,297	-0,022590361445763	136,297	-0,022590361445763
137,229	-0,0238846335354313	135,167	-0,0469879518072147	136,463	-0,0308178167214249	136,463	-0,0308178167214249
137,398	-0,022189349112448	135,333	-0,0406626506024334	136,628	-0,024492515516608	136,628	-0,024492515516608
137,567	-0,0237648382764204	135,499	-0,0383175559380335	136,794	-0,027710843373514	136,794	-0,027710843373514
137,73	-0,022719591491844	135,667	-0,0368115318416408	136,96	-0,029690189328751	136,96	-0,029690189328751
137,897	-0,0244742657541693	135,833	-0,0408050383351833	137,128	-0,0176839826839743	137,128	-0,0176839826839743
138,065	-0,0252976190476543	135,998	-0,0441720779220928	137,293	-0,0142424242424228	137,293	-0,0142424242424228
138,233	-0,0268712574850301	136,166	-0,046726190476175	137,458	-0,0177517691888857	137,458	-0,0177517691888857
138,4	-0,0253468672411125	136,334	-0,0480467636156082	137,625	-0,0183103672173832	137,625	-0,0183103672173832
138,564	-0,0227403156384824	136,501	-0,0468562874251689	137,791	-0,0270620945319838	137,791	-0,0270620945319838
138,734	-0,0240401549841445	136,667	-0,0493902439024445	137,96	-0,0246199907876706	137,96	-0,0246199907876706
138,901	-0,0216127984993792	136,831	-0,0450489265371628	138,127	-0,014726570954453	138,127	-0,014726570954453
139,067	-0,0199434100036696	136,998	-0,0346467778728292	138,293	-0,0256024096385485	138,293	-0,0256024096385485
139,232	-0,0206060606060566	137,166	-0,0345238095238123	138,459	-0,0234079173838307	138,459	-0,0234079173838307
139,397	-0,0205263157894358	137,334	-0,0465963203463297	138,627	-0,0154268808115029	138,627	-0,0154268808115029
139,568	-0,0208293460925193	137,499	-0,04465816703623	138,796	-0,025753903186716	138,796	-0,025753903186716
139,733	-0,0201244588744873	137,663	-0,0425496567839885	138,962	-0,02469879518073	138,962	-0,02469879518073
139,901	-0,0209660068846538	137,83	-0,0437125748502609	139,128	-0,0284410368747674	139,128	-0,0284410368747674
140,067	-0,0232657904344655	137,997	-0,0350979023548059	139,293	-0,0366883116882868	139,293	-0,0366883116882868
140,232	-0,0226002540374026	138,16	-0,0367659947414777	139,461	-0,0245123350545099	139,461	-0,0245123350545099
140,399	-0,0212574850299223	138,328	-0,0424344885883075	139,627	-0,0171199769136561	139,627	-0,0171199769136561
140,566	-0,0255023694941236	138,497	-0,0378733870392664	139,794	-0,0265686808201594	139,794	-0,0265686808201594
140,729	-0,0263310692375254	138,663	-0,0408195656879342	139,959	-0,0290270171595236	139,959	-0,0290270171595236
140,897	-0,0217867835757094	138,83	-0,0429279994228584	140,125	-0,0162307914292161	140,125	-0,0162307914292161
141,064	-0,0225290383089039	138,996	-0,0436710255656641	140,292	-0,0119760479042061	140,292	-0,0119760479042061
141,23	-0,0242396414927863	139,16	-0,0424662062885585	140,459	-0,0185573638000174	140,459	-0,0185573638000174
141,394	-0,0225411314764255	139,326	-0,0335286600949206	140,622	-0,0227489805664552	140,622	-0,0227489805664552
141,563	-0,0207118631837253	139,491	-0,0357575757575768	140,789	-0,0203592814371224	140,789	-0,0203592814371224
141,727	-0,0209700665188516	139,661	-0,0389759036144427	140,956	-0,0176646706587158	140,956	-0,0176646706587158
141,892	-0,0214973262032011	139,827	-0,0427854274239981	141,123	-0,0138450371983188	141,123	-0,0138450371983188
142,062	-0,0214316087880856	139,995	-0,042484222604711	141,288	-0,0191558441558428	141,288	-0,0191558441558428
142,228	-0,0235706462212589	140,161	-0,0417050018254956	141,456	-0,0277658967778626	141,456	-0,0277658967778626
142,393	-0,0243344155844123	140,326	-0,044415845198994	141,623	-0,0257485029940155	141,623	-0,0257485029940155
142,561	-0,0231456043956144	140,492	-0,0342597936656651	141,79	-0,0195115792511441	141,79	-0,0195115792511441
142,73	-0,023887859128811	140,659	-0,0288505828579373	141,956	-0,0211556284308648	141,956	-0,0211556284308648
142,896	-0,0268072289156517	140,828	-0,0368854222700265	142,125	-0,0179688070713708	142,125	-0,0179688070713708
143,062	-0,0273320828223159	140,993	-0,0406060606060756	142,287	-0,0123897707230857	142,287	-0,0123897707230857
143,229	-0,0243200346295328	141,158	-0,0345779220779169	142,455	-0,0149741824440483	142,455	-0,0149741824440483
143,395	-0,0234218310367312	141,326	-0,0374419279907046	142,621	-0,0195960311835763	142,621	-0,0195960311835763
143,562	-0,0262184721466302	141,49	-0,0427990708478594	142,791	-0,0200980392157147	142,791	-0,0200980392157147
143,727	-0,0252543290043133	141,658	-0,0396320346320279	142,953	-0,017450980392139	142,953	-0,017450980392139
143,895	-0,0230489417989328	141,823	-0,0359619867312181	143,123	-0,0216176470588163	143,123	-0,0216176470588163
144,057	-0,0239272809394862	141,992	-0,0343391316746237	143,287	-0,0266176470588573	143,287	-0,0266176470588573
144,221	-0,0231619202030251	142,158	-0,0381979136056594	143,457	-0,0236984853821643	143,457	-0,0236984853821643
144,394	-0,0215747066036108	142,322	-0,0356962903461594	143,624	-0,0156049347089019	143,624	-0,0156049347089019
144,559	-0,0202427893391606	142,489	-0,0314371257484826	143,79	-0,0127725626432018	143,79	-0,0127725626432018
144,725	-0,0228140105331401	142,656	-0,0360471827429495	143,953	-0,0168076378552608	143,953	-0,0168076378552608
144,892	-0,0234164201717143	142,822	-0,0361445783132551	144,122	-0,0180948858833584	144,122	-0,0180948858833584
145,058	-0,0200659781985358	142,988	-0,0370983935742951	144,29	-0,0125267322498216	144,29	-0,0125267322498216
145,226	-0,0206016538351912	143,156	-0,0399950099800517	144,457	-0,0227837008909215	144,457	-0,0227837008909215
145,393	-0,0212574850299223	143,323	-0,0372339658033318	144,621	-0,0245057006783042	144,621	-0,0245057006783042
145,56	-0,0204206045739797	143,489	-0,0362270510613993	144,79	-0,0134857450241854	144,79	-0,0134857450241854
145,726	-0,0209771601744448	143,657	-0,0333333333333415	144,955	-0,0156060606060667	144,955	-0,0156060606060667
145,889	-0,0187719106047537	143,825	-0,0284315834767296	145,123	-0,0154761904761975	145,123	-0,0154761904761975
146,057	-0,0143610154905426	143,991	-0,0294206767188473	145,291	-0,016179001721154	145,291	-0,016179001721154
146,223	-0,0152010408497859	144,158	-0,0354447731044173	145,457	-0,0195151864944888	145,457	-0,0195151864944888
146,392	-0,0181571767706878	144,324	-0,0429457474869736	145,624	-0,0159335873707296	145,624	-0,0159335873707296
146,559	-0,0192211961618913	144,493	-0,039729245113867	145,789	-0,0136363636363419	145,789	-0,0136363636363419
146,725	-0,0194635685599621	144,658	-0,0326268711208552	145,954	-0,01889610389609	145,954	-0,01889610389609
146,893	-0,0191046478471604	144,824	-0,0359602044541701	146,122	-0,0164029084687707	146,122	-0,0164029084687707
147,06	-0,0162475049900464	144,989	-0,0404782767433513	146,289	-0,0150825621484167	146,289	-0,0150825621484167
147,225	-0,0154545454545425	145,155	-0,0399466127985026	146,454	-0,0168344155844178	146,454	-0,0168344155844178
147,39	-0,0161843284920043	145,322	-0,0393442031599284	146,622	-0,0158742111302515	146,622	-0,0158742111302515
147,559	-0,0181748928179246	145,488	-0,0328313253011824	146,788	-0,0166654422568695	146,788	-0,0166654422568695
147,726	-0,0213206117884535	145,654	-0,0294152658538299	146,952	-0,00823170731708712	146,952	-0,00823170731708712
147,892	-0,020298266235659	145,821	-0,0411730111206249	147,12	-0,0127218934910854	147,12	-0,0127218934910854
148,056	-0,019037534686754	145,989	-0,0409746127366605	147,289	-0,0226616525272588	147,289	-0,0226616525272588
148,223	-0,0177662856105878	146,155	-0,028685651697709	147,455	-0,0157324419629788	147,455	-0,0157324419629788
148,388	-0,0175209930631429	146,32	-0,0401314348302341	147,619	-0,0236498257839482	147,619	-0,0236498257839482
148,554	-0,0165211745184267	146,486	-0,0485513482501366	147,787	-0,0246618765849699	147,787	-0,0246618765849699
148,721	-0,0165759390310228	146,654	-0,0366017316017101	147,956	-0,016560831288779	147,956	-0,016560831288779
148,886	-0,0194459386767154	146,819	-0,027673160173181	148,12	-0,0166423251058779	148,12	-0,0166423251058779
149,055	-0,0187382631187626	146,987	-0,0288690476190744	148,287	-0,0150680457267578	148,287	-0,0150680457267578
149,222	-0,0163100628012536	147,155	-0,0342261904761834	148,452	-0,0136035049288286	148,452	-0,0136035049288286
149,386	-0,0164116777531256	147,323	-0,0270325203252044	148,618	-0,0131139944392651	148,618	-0,0131139944392651
149,551	-0,0158377896612923	147,487	-0,0305465765500866	148,787	-0,0143188137163707	148,787	-0,0143188137163707
149,721	-0,0159838935574057	147,653	-0,037442627653479	148,953	-0,0143188137164128	148,953	-0,0143188137164128
149,889	-0,0152976190476155	147,821	-0,0413472706155599	149,122	-0,0152224281742313	149,122	-0,0152224281742313
150,054	-0,0152032520325507	147,985	-0,0411512341171218	149,288	-0,0177710843373404	149,288	-0,0177710843373404
150,218	-0,0145246093179595	148,152	-0,0301611063587386	149,454	-0,0166046002190951	149,454	-0,0166046002190951
150,385	-0,0150241685303956	148,32	-0,0302639127940156	149,619	-0,0131683700914595	149,619	-0,0131683700914595
150,551	-0,0158408783061396	148,486	-0,0287071362372316	149,788	-0,0143804913035349	149,788	-0,0143804913035349
150,72	-0,0134714003944558	148,655	-0,0343779677113166	149,953	-0,0114914202263551	149,953	-0,0114914202263551
150,885	-0,0156487025947739	148,817	-0,0445656966490431	150,119	-0,0134965009739775	150,119	-0,0134965009739775
151,052	-0,0176129883091288	148,985	-0,0354986455660036	150,286	-0,0167664670658716	150,286	-0,0167664670658716
151,22	-0,0174188311688543	149,152	-0,0333507683428287	150,453	-0,0167664670658716	150,453	-0,0167664670658716
151,385	-0,0171212121211831	149,318	-0,0407904344651543	150,62	-0,0141540090550596	150,62	-0,0141540090550596
151,553	-0,0152610441767032	149,483	-0,0341532976826964	150,784	-0,00753175061335692	150,784	-0,00753175061335692
151,719	-0,0161301648311194	149,653	-0,034242951618479	150,953	-0,0104887003635917	150,953	-0,0104887003635917
151,882	-0,0180781936327015	149,822	-0,0381692450274419	151,119	-0,0170539300057503	151,119	-0,0170539300057503
152,051	-0,0175583743755009	149,988	-0,0312387273645607	151,287	-0,015011614401844	151,287	-0,015011614401844
152,218	-0,0165139600317374	150,155	-0,0212574850299648	151,451	-0,0114049646413562	151,451	-0,0114049646413562
152,384	-0,0134195605953436	150,322	-0,017795318453992	151,62	-0,0150635012267572	151,62	-0,0150635012267572
152,554	-0,01397146882705	150,487	-0,0275757575757355	151,784	-0,0200554323724798	151,784	-0,0200554323724798
152,721	-0,015009739557017	150,655	-0,0245454545454609	151,949	-0,012424242424223	151,949	-0,012424242424223
152,887	-0,0145052939028939	150,82	-0,0232162111916599	152,114	-0,0115151515151572	152,114	-0,0115151515151572
153,052	-0,0150644166212896	150,983	-0,0231218544505961	152,284	-0,014545454545474	152,284	-0,014545454545474
153,219	-0,0140308668377518	151,15	-0,0192302142702955	152,449	-0,014725095264036	152,449	-0,014725095264036
153,387	-0,0140741537578875	151,316	-0,0300086573840427	152,616	-0,0213242190317983	152,616	-0,0213242190317983
153,553	-0,0132530120482049	151,483	-0,032634730538899	152,782	-0,0189290094509656	152,782	-0,0189290094509656
153,719	-0,0120121203376528	151,65	-0,0325242372398248	152,949	-0,011077844311362	152,949	-0,011077844311362
153,886	-0,0113772455089767	151,818	-0,0493614718614857	153,116	-0,0104790419161763	153,116	-0,0104790419161763
154,053	-0,011112113123136	151,983	-0,0425857376156764	153,283	-0,0120341135910149	153,283	-0,0120341135910149
154,219	-0,0126925885359545	152,15	-0,0228212250198294	153,448	-0,00911677753141182	153,448	-0,00911677753141182
154,384	-0,0117601161313788	152,316	-0,0288092489719112	153,612	-0,0107010412209566	153,612	-0,0107010412209566
154,551	-0,0112992949013158	152,483	-0,0218815381285644	153,783	-0,0118872939925714	153,783	-0,0118872939925714
154,72	-0,0128341769444658	152,649	-0,0143965081884515	153,948	-0,0129395753946665	153,948	-0,0129395753946665
154,886	-0,0132115287497413	152,816	-0,021556886227537	154,115	-0,013207921506354	154,115	-0,013207921506354
155,053	-0,0138984226668494	152,983	-0,0170320074137569	154,281	-0,00991450833271966	154,281	-0,00991450833271966
155,217	-0,0124338818689202	153,151	-0,0265638528138772	154,448	-0,0131736526946225	154,448	-0,0131736526946225
155,383	-0,0090145011182459	153,316	-0,0403208556149565	154,615	-0,0137439406900383	154,615	-0,0137439406900383
155,55	-0,0108217300339258	153,486	-0,0347491880187279	154,783	-0,00900432900432965	154,783	-0,00900432900432965
155,716	-0,0129175384171438	153,649	-0,0279122736123041	154,948	-0,0105677254472507	154,948	-0,0105677254472507
155,883	-0,0135674106332585	153,816	-0,0226938979184804	155,114	-0,0134258929207759	155,114	-0,0134258929207759
156,048	-0,0145052939028939	153,984	-0,0167857142857178	155,283	-0,00981143508945845	155,283	-0,00981143508945845
156,214	-0,0114169251857679	154,149	-0,0173809523809333	155,449	-0,00512048192770924	155,449	-0,00512048192770924
156,381	-0,0120631464344192	154,317	-0,0233648881238911	155,615	-0,0143593240888423	155,615	-0,0143593240888423
156,546	-0,0136363636363852	154,483	-0,0296148881239291	155,774	-0,0148908620051917	155,774	-0,0148908620051917
156,711	-0,0123160173159994	154,651	-0,0386510327022429	155,944	-0,00803099682984086	155,944	-0,00803099682984086
156,879	-0,0143861158921502	154,817	-0,0409638554216777	156,111	-0,00725031418646844	156,111	-0,00725031418646844
157,045	-0,0162650602409891	154,983	-0,0344556798623004	156,273	-0,00778179560231222	156,273	-0,00778179560231222
157,211	-0,0129518072289165	155,151	-0,0292504277159913	156,442	-0,0113441933414079	156,442	-0,0113441933414079
157,377	-0,0129518072289178	155,318	-0,0450534513794779	156,608	-0,00811810114711665	156,608	-0,00811810114711665
157,543	-0,0138919313618003	155,481	-0,0477480621579253	156,775	-0,00538922155689489	156,775	-0,00538922155689489
157,708	-0,0151515151515021	155,648	-0,0434131736526888	156,942	-0,00329521679530648	156,942	-0,00329521679530648
157,873	-0,0156385281385346	155,815	-0,0386948993579165	157,108	-0,00612942567815975	157,108	-0,00612942567815975
158,041	-0,0107392358141032	155,981	-0,0183734939759147	157,271	-0,014161554192229	157,271	-0,014161554192229
158,208	-0,00967942164449233	156,147	-0,0129121275521266	157,439	-0,0143574297188846	157,439	-0,0143574297188846
158,372	-0,00965447154469245	156,314	-0,0149201596806248	157,605	-0,0141079287208708	157,605	-0,0141079287208708
158,54	-0,00843495934961679	156,482	-0,0191117764471034	157,772	-0,0132043142630095	157,772	-0,0132043142630095
158,704	-0,00783972125435825	156,649	-0,016839049174382	157,938	-0,00905987586710474	157,938	-0,00905987586710474
158,872	-0,0103198948290956	156,814	-0,0173410938654537	158,103	-0,0143052475979299	158,103	-0,0143052475979299
159,035	-0,0145328973954031	156,978	-0,0263407287687463	158,267	-0,0151851307670003	158,267	-0,0151851307670003
159,202	-0,0132389765922821	157,144	-0,0303297020417253	158,433	-0,0111445783132808	158,433	-0,0111445783132808
159,367	-0,00843073593071682	157,311	-0,0279967338051057	158,599	-0,0112033499852913	158,599	-0,0112033499852913
159,535	-0,00721861471859837	157,476	-0,0288949373979073	158,763	-0,00427924638528906	158,763	-0,00427924638528906
159,7	-0,011695840391487	157,643	-0,0352152837182584	158,93	-0,0118254400290379	158,93	-0,0118254400290379
159,861	-0,0103603928932509	157,811	-0,0278890824622846	159,095	-0,0209608277900593	159,095	-0,0209608277900593
160,033	-0,0100926054866981	157,975	-0,0200535846267748	159,259	-0,0118299985395113	159,259	-0,0118299985395113
160,2	-0,0117587994742269	158,14	-0,0228192640692535	159,426	-0,00420250408275481	159,426	-0,00420250408275481
160,364	-0,00936358989339415	158,308	-0,026513975155293	159,591	-0,00448051948049863	159,591	-0,00448051948049863
160,531	-0,00969839462177723	158,469	-0,0334362440628382	159,759	-0,00235191637630172	159,759	-0,00235191637630172
160,694	-0,0102971970170067	158,639	-0,0378065201984255	159,923	-8,88921539847996E-4	159,923	-8,88921539847996E-4
160,861	-0,0105721483861614	158,805	-0,0423074114640267	160,089	3,15808689269903E-4	160,089	3,15808689269903E-4
161,025	-0,0118902439024438	158,97	-0,0356051533296866	160,254	-0,00476138631826126	160,254	-0,00476138631826126
161,189	-0,0123959398276869	159,137	-0,0214705558208986	160,421	-0,0128742514969652	160,421	-0,0128742514969652
161,356	-0,0123552894211826	159,3	-0,023052332027529	160,588	-0,00930308058582682	160,588	-0,00930308058582682
161,521	-0,0124242424242238	159,466	-0,024635668422156	160,754	-0,0124023366192277	160,754	-0,0124023366192277
161,686	-0,00878787878786851	159,633	-0,0330694033619383	160,919	-0,00999269806497363	160,919	-0,00999269806497363
161,851	-0,00727272727275374	159,799	-0,0363628165356152	161,085	-0,00360002885793837	161,085	-0,00360002885793837
162,016	-0,00783523861368517	159,966	-0,0225603338776789	161,252	-0,01405165129862	161,252	-0,01405165129862
162,183	-0,00758054443260011	160,131	-0,0180140692640698	161,415	-0,0161745140069656	161,415	-0,0161745140069656
162,346	-0,00817934682778701	160,299	-0,0149837662337953	161,581	-0,00272166510353247	161,581	-0,00272166510353247
162,513	-0,00690246013993439	160,464	-0,164399551066234	161,748	-0,0103248049355796	161,748	-0,0103248049355796
162,679	-0,00800496102056618	160,626	-0,127015469284519	161,913	-0,00583378697152891	161,913	-0,00583378697152891
162,849	-0,00681850789097734	160,792	0,108132530120521	162,08	-0,0015439001515116	162,08	-0,0015439001515116
163,013	-0,00765935956904931	160,958	0,0901965002868662	162,246	-0,0139288862768041	162,246	-0,0139288862768041
163,176	-0,0115566560721356	161,126	0,0206672203764953	162,41	-0,00487804878047703	162,41	-0,00487804878047703
163,342	-0,0111445783132798	161,298	-0,012643508978505	162,574	-0,00297210457135954	162,574	-0,00297210457135954
163,508	-0,00938142815164155	161,456	-0,0417759417873018	162,741	-0,00358555616039778	162,741	-0,00358555616039778
163,672	-0,0100221729489902	161,623	-0,0131195440444527	162,906	-0,00692405987584025	162,906	-0,00692405987584025
163,837	-0,0105303030303106	161,789	0,0215361445782943	163,072	-0,00991107286286775	163,072	-0,00991107286286775
164,005	-0,00848765432096677	161,953	-0,0345059880239573	163,24	-0,00238095238094674	163,24	-0,00238095238094674
164,167	-0,00848765432096677	162,12	-0,0744156265781663	163,404	-0,0131736526946225	163,404	-0,0131736526946225
164,335	-0,0104540918163745	162,286	-0,0442771084337503	163,571	-0,013772455089852	163,571	-0,013772455089852
164,502	-0,0105298493921326	162,452	-0,034352132456178	163,738	-0,0103548999561831	163,738	-0,0103548999561831
164,667	-0,0079009608277937	162,615	-0,031257117666508	163,902	-0,0171965737514228	163,902	-0,0171965737514228
164,831	-0,00934715933986723	162,782	-0,0286209399383137	164,07	-0,0117614638448018	164,07	-0,0117614638448018
164,998	-0,0113772455089767	162,947	-0,0293063161737723	164,232	-0,0112486984977223	164,232	-0,0112486984977223
165,165	-0,0078227690959578	163,113	-0,023386402753882	164,398	-0,0117469879518122	164,398	-0,0117469879518122
165,329	-0,00516444937176531	163,281	-0,0199041811846443	164,564	-0,00898594377510054	164,564	-0,00898594377510054
165,494	-0,00574114640377299	163,445	-0,0170362158167071	164,732	-0,0126004016064175	164,732	-0,0126004016064175
165,66	-0,00452902519169761	163,61	-0,0184848484848591	164,898	-0,00750780901382678	164,898	-0,00750780901382678
165,825	-0,00658008658009268	163,775	-0,0199543629061458	165,06	0,0029969318430991	165,06	0,0029969318430991
165,993	-0,00688311688309	163,941	-0,0125896442914434	165,229	-0,0120008503702402	165,229	-0,0120008503702402
166,158	-0,00636363636363188	164,109	-0,0117261904761954	165,396	-0,0182138681217571	165,396	-0,0182138681217571
166,323	-0,00695326761593377	164,274	-0,0293939393939692	165,565	0,0020308276718276	165,565	0,0020308276718276
166,489	-0,00843373493978235	164,439	-0,158787878787881	165,727	-0,00118912368400946	165,727	-0,00118912368400946
166,655	-0,0105713764147577	164,604	-0,106666666666658	165,89	-0,00855956798058404	165,89	-0,00855956798058404
166,82	-0,00878787878786882	164,769	0,0986247086247303	166,057	-0,0038922155688638	166,057	-0,0038922155688638
166,985	-0,00571454186836414	164,938	0,0848934198332177	166,224	-0,00818241565650457	166,224	-0,00818241565650457
167,154	-0,00389636005020868	165,104	0,00301204819274004	166,388	-0,0100058771671926	166,388	-0,0100058771671926
167,319	-0,00577974870659656	165,27	-0,0261475349249809	166,554	-0,0101063075832719	166,554	-0,0101063075832719
167,483	-0,00647103658536159	165,433	-0,0253151143334925	166,724	-0,0111437908497007	166,724	-0,0111437908497007
167,643	-0,00804505813954804	165,598	-0,0148302300109706	166,886	-0,00673898750822421	166,886	-0,00673898750822421
167,815	-0,0103840732910576	165,764	-0,0202739529546735	167,055	-0,00575660268434607	167,055	-0,00575660268434607
167,98	-0,00816356334425688	165,932	-0,0406151981750708	167,219	-0,00996239228858107	167,219	-0,00996239228858107
168,146	-0,00512048192770935	166,099	-0,030322990382895	167,386	-0,00724107340876429	167,386	-0,00724107340876429
168,312	-0,00722891566267634	166,264	-0,014454726909825	167,548	-0,008215488215502	167,548	-0,008215488215502
168,478	-0,00996896677618349	166,431	-0,0174850299401008	167,713	-0,00368506493505695	167,713	-0,00368506493505695
168,643	-0,011991341991314	166,596	-0,0271686746987969	167,881	-0,00274311531842116	167,881	-0,00274311531842116
168,811	-0,0122943722943544	166,762	-0,0210608902676728	168,047	-0,00482644865173899	168,047	-0,00482644865173899
168,976	-0,00969696969699063	166,929	-0,0100271848940025	168,215	0,00300487664946913	168,215	0,00300487664946913
169,141	-0,008737071311955	167,092	-0,0207691156666124	168,381	-0,00216353217751821	168,381	-0,00216353217751821
169,308	-0,00810727941708259	167,256	-0,0188257631079523	168,545	-0,00726778151017695	168,545	-0,00726778151017695
169,474	-0,0078550565899991	167,423	-0,016312828887663	168,712	-0,0114295505374741	168,712	-0,0114295505374741
169,639	-0,00727272727271	167,588	-0,0256754289886765	168,878	-0,0132259577230774	168,878	-0,0132259577230774
169,804	-0,00602794411176241	167,754	-0,0316265060241196	169,045	-0,00327889675193247	169,045	-0,00327889675193247
169,971	-0,00600786379047728	167,92	-0,0253012048192602	169,21	-0,00427568366593984	169,21	-0,00427568366593984
170,137	-0,00783132530120812	168,086	-0,0209484278577779	169,374	-0,00965447154473602	169,374	-0,00965447154473602
170,303	-0,008457466228574	168,25	-0,0309814169570302	169,542	-0,0074600798403123	169,542	-0,0074600798403123
170,468	-0,00785505658999977	168,418	-0,0232499287139668	169,709	-0,00510064208931423	169,709	-0,00510064208931423
170,634	-0,00906717780211733	168,585	-0,011852221482965	169,875	5,87980665152843E-4	169,875	5,87980665152843E-4
170,799	-0,00997079225993587	168,747	-0,0195837097259851	170,042	-0,00619374747436141	170,042	-0,00619374747436141
170,965	-0,00781328908448477	168,911	-0,0270331216625781	170,205	-0,00828955585757941	170,205	-0,00828955585757941
171,132	-0,00716067864269782	169,08	-0,0231295603876998	170,372	0,00149700598803129	170,372	0,00149700598803129
171,3	-0,00780303030303405	169,243	-0,0279977691020433	170,539	0,00838323353291472	170,539	0,00838323353291472
171,465	-0,00634720700989681	169,408	-0,027217962760132	170,706	0,00105065941735949	170,706	0,00105065941735949
171,631	-0,00479417670681624	169,574	-0,0199828901404706	170,869	-0,00765012084029749	170,869	-0,00765012084029749
171,799	-0,00329545454543627	169,743	-0,0185225031379094	171,034	-0,00547856614930638	171,034	-0,00547856614930638
171,964	-0,00540373797859698	169,908	-0,0141625839230623	171,198	-0,00755622900539663	171,198	-0,00755622900539663
172,131	-0,00690246013997694	170,075	-0,0208292505897328	171,365	-0,00239520958083272	171,365	-0,00239520958083272
172,297	-0,00634720700985375	170,24	-0,0206448632668082	171,532	-0,0123566120770757	171,532	-0,0123566120770757
172,462	-0,006314935064931	170,404	-0,0177119628339048	171,698	-0,0180452348315428	171,698	-0,0180452348315428
172,63	-0,00482581069236329	170,572	-0,0221119929453279	171,865	-0,00693004235428912	171,865	-0,00693004235428912
172,793	-0,00696651637221023	170,734	-0,0179030608517703	172,029	-0,00992405433035129	172,029	-0,00992405433035129
172,959	-0,00788676177101372	170,903	-0,0188475796677727	172,196	-0,0120862569339996	172,196	-0,0120862569339996
173,122	-0,00663891323401185	171,069	-0,0108433734939938	172,359	-0,00577769758211933	172,359	-0,00577769758211933
173,29	-0,00541191936898411	171,235	-0,0114457831325252	172,529	-0,00608444604834357	172,529	-0,00608444604834357
173,453	-0,00635856308669888	171,401	-0,0266786658830267	172,692	-0,00669368974584214	172,692	-0,00669368974584214
173,619	-0,00655295601009199	171,565	-0,0275029209873056	172,86	-0,00301270815075915	172,86	-0,00301270815075915
173,791	-0,00595054637156057	171,732	-0,0185953394416193	173,023	-9,2759266741322E-4	173,023	-9,2759266741322E-4
173,957	-0,00298973672464743	171,898	-0,0152431153184127	173,19	-0,00723071928430628	173,19	-0,00723071928430628
174,119	-8,81302989723247E-4	172,066	-0,020730519480525	173,356	-0,012320539643629	173,356	-0,012320539643629
174,285	-0,0038905622489977	172,231	-0,0210281385281539	173,523	-0,00600993135682698	173,523	-0,00600993135682698
174,453	-0,00482723577234687	172,399	-0,0181935817805387	173,687	0,00327150576897427	173,687	0,00327150576897427
174,617	-0,00518292682926702	172,56	-0,0164577676944084	173,854	-0,00153307842143499	173,854	-0,00153307842143499
174,781	-0,00424625330591786	172,727	-0,018925402207621	174,02	-0,00421686746989117	174,02	-0,00421686746989117
174,947	-0,00301204819278552	172,893	-0,0192771084337332	174,186	0,00241328952171783	174,186	0,00241328952171783
175,113	-0,00180722891563707	173,059	-0,0138247601183068	174,351	1,43446297297896E-5	174,351	1,43446297297896E-5
175,279	-0,00359642161459359	173,226	-0,00447632342678809	174,52	1,43446297297896E-5	174,52	1,43446297297896E-5
175,446	-0,00632734530942019	173,389	-0,00571180427232329	174,685	6,06060606080754E-4	174,685	6,06060606080754E-4
175,611	-0,00423153692615966	173,555	-0,0183734939758718	174,849	-0,00148809523810229	174,849	-0,00148809523810229
175,778	-0,00394698408062078	173,721	-0,0180362167231808	175,017	3,41173054554539E-4	175,017	3,41173054554539E-4
175,942	-0,0063821138211341	173,888	-0,015744121513078	175,181	-0,00176354607859225	175,181	-0,00176354607859225
176,107	-0,00662674650694931	174,052	-0,0143015521064293	175,348	-0,0131736526945816	175,348	-0,0131736526945816
176,274	-0,0081418980221512	174,217	-0,0156900328587136	175,515	-0,01227544910178	175,515	-0,01227544910178
176,439	-0,00754309562696429	174,383	-0,0222224226246425	175,682	1,62325950505016E-5	175,682	1,62325950505016E-5
176,606	-0,00480304451337163	174,55	-0,0164670658682568	175,848	-0,00662650602410293	175,848	-0,00662650602410293
176,772	-0,00627510040160213	174,717	-0,0216542817978428	176,014	-0,0141858342460747	176,014	-0,0141858342460747
176,94	-0,00540123456790959	174,883	-0,0259036144578357	176,179	-0,0127272727272652	176,179	-0,0127272727272652
177,102	-0,00300971583020075	175,049	-0,0214728737434881	176,344	-0,0105896312522898	176,344	-0,0105896312522898
177,271	-0,00268423883809008	175,218	-0,0266828043751021	176,51	-0,00630365774474749	176,51	-0,00630365774474749
177,436	-6,09689711506248E-4	175,383	-0,0240509388361906	176,677	-0,00783523861368444	176,677	-0,00783523861368444
177,603	-0,00297440832617702	175,546	-0,0208095968448785	176,842	0,00155025868441335	176,842	0,00155025868441335
177,771	-0,00477983362018425	175,714	-0,015875435540086	177,006	-0,00618336497735743	177,006	-0,00618336497735743
177,937	-0,00516456068175012	175,878	-0,00816050825180268	177,173	-0,0129019738301189	177,173	-0,0129019738301189
178,101	-0,00755075215422142	176,045	-0,00602636191031121	177,335	-0,00333556448016687	177,335	-0,00333556448016687
178,268	-0,00478507271175055	176,209	-0,0120739053776225	177,501	-0,00698280928594028	177,501	-0,00698280928594028
178,436	-0,00211236933800595	176,375	-0,0204188009523076	177,665	-0,00784698025547738	177,665	-0,00784698025547738
178,6	-0,00365853658535719	176,542	-0,0164670658682569	177,833	-0,00566901910466646	177,833	-0,00566901910466646
178,764	-0,0060104529616587	176,709	-0,0209580838323501	178	-0,00269823988387258	178	-0,00269823988387258
178,932	-0,00748709122202411	176,876	-0,0218977707236153	178,165	-0,00808746144072492	178,165	-0,00808746144072492
179,098	-0,00512778386272184	177,042	-0,0162091479691483	178,332	-0,00778443113772761	178,332	-0,00778443113772761
179,263	-0,0021049783549629	177,209	-0,0110996189439148	178,499	5,95238095215538E-4	178,499	5,95238095215538E-4
179,431	-0,00330249569705575	177,374	-0,016189439303195	178,667	0,0116381828805087	178,667	0,0116381828805087
179,597	-0,0042278203724105	177,541	-0,0158682634730699	178,83	0,0186187023610442	178,83	0,0186187023610442
179,762	-0,00393939393939571	177,708	-0,011312956908253	178,995	0,014461985120677	178,995	0,014461985120677
179,927	-0,00212121212119651	177,871	-0,0179977691020537	179,162	-0,00245112185267491	179,162	-0,00245112185267491
180,095	-9,09090909121132E-4	178,036	-0,0175191675794327	179,328	-0,0181788128122259	179,328	-0,0181788128122259
180,26	-0,0020995670995945	178,202	-0,0117325589784336	179,492	-0,0115041853081203	179,492	-0,0115041853081203
180,428	-0,0045037292025032	178,369	-0,0081878925076381	179,661	-0,0123012761103832	179,661	-0,0123012761103832
180,594	-0,00451807228913548	178,533	-0,0191260162601491	179,827	-0,0126688572471626	179,827	-0,0126688572471626
180,76	-0,00330062766036619	178,698	-0,0249404761904908	179,992	-0,00632371620395148	179,992	-0,00632371620395148
180,927	-0,00330062766036619	178,866	-0,0177047038327431	180,159	-0,00720907582428096	180,159	-0,00720907582428096
181,093	-0,00358577165805239	179,03	-0,0168760040893858	180,325	-0,0140347102696489	180,325	-0,0140347102696489
181,261	-0,00601731601730208	179,197	-0,0182189193042589	180,493	-0,0213995354239063	180,493	-0,0213995354239063
181,426	-0,00573217201957333	179,365	-0,0159253246753413	180,657	-0,0209774575018521	180,657	-0,0209774575018521
181,593	-0,00508982035928016	179,53	-0,00818181818183181	180,822	-0,0180802032299051	180,822	-0,0180802032299051
181,76	-0,00634767051262857	179,695	-0,00951839826837551	180,989	-0,0126001010028057	180,989	-0,0126001010028057
181,924	-0,00426829268293829	179,863	-0,00951655052262525	181,155	-0,0123006998052335	181,155	-0,0123006998052335
182,088	-0,00333887657060879	180,027	-2,903600464672E-4	181,322	-0,0144474686989749	181,322	-0,0144474686989749
182,253	-0,00481945200506961	180,195	-0,0145833333333517	181,487	-0,0114534567229128	181,487	-0,0114534567229128
182,42	-0,00447854291415054	180,363	-0,0251326735513318	181,654	-0,0113772455089767	181,654	-0,0113772455089767
182,588	-0,00541666666667585	180,529	-0,012641584301269	181,821	-0,00720205929602494	181,821	-0,00720205929602494
182,753	-0,00453815261046347	180,696	-0,00456449065062221	181,985	-0,00121225319395738	181,985	-0,00121225319395738
182,919	-0,00210302286990708	180,859	-0,0165405385547858	182,153	-9,11115980121037E-4	182,153	-9,11115980121037E-4
183,086	-0,00303234993429273	181,026	-0,0246176322054754	182,316	5,91322344613578E-4	182,316	5,91322344613578E-4
183,25	-0,00332462253196447	181,192	-0,0195278118461953	182,482	0,00505097312326079	182,482	0,00505097312326079
183,418	-0,00361471861471026	181,359	-0,0142655864740777	182,651	0,0017503454628946	182,651	0,0017503454628946
183,583	-0,0033388765705653	181,529	-0,017026931254444	182,818	-0,00510785657600326	182,818	-0,00510785657600326
183,747	-0,0018128377391302	181,695	-0,0238718510405438	182,984	-0,0024096385542113	182,984	-0,0024096385542113
183,914	-0,0026946107784476	181,86	-0,0124223946784724	183,15	-0,00209220113991602	183,15	-0,00209220113991602
184,081	-0,00387974051896364	182,024	-0,00718015189132225	183,317	-0,00778443113772761	183,317	-0,00778443113772761
184,249	-0,0038905622489977	182,191	-0,0141115359642154	183,484	-0,00661421060319	183,484	-0,00661421060319
184,415	-0,00360363610132569	182,357	-0,0179360298336206	183,648	-0,00333161915954691	183,648	-0,00333161915954691
184,582	-0,00568862275446707	182,525	-0,0248637406770102	183,814	-0,00270008605852382	183,814	-0,00270008605852382
184,749	-0,00630185412307536	182,691	-0,0265060240964099	183,982	-0,00695346320347898	183,982	-0,00695346320347898
184,915	-0,00604600219060881	182,857	-0,0138608981379959	184,147	-0,00995282162945603	184,147	-0,00995282162945603
185,08	-0,00544359255199178	183,022	-0,00360370168752551	184,314	-8,61912538546681E-4	184,314	-8,61912538546681E-4
185,246	-9,19654951152519E-4	183,189	-0,00814915623300104	184,479	-3,23355506293181E-4	184,479	-3,23355506293181E-4
185,415	-1,60404933339831E-5	183,354	-0,00636917960088217	184,643	-0,00305245371732319	184,643	-0,00305245371732319
185,581	-0,0023829043986539	183,518	0,00956440776984648	184,809	-8,96399971129246E-4	184,809	-8,96399971129246E-4
185,75	-0,00391831433107378	183,685	0,00744873888585741	184,976	-0,0021012192482349	184,976	-0,0021012192482349
185,914	-0,00303426248549624	183,85	-0,001825483753212	185,142	-0,00241876597297736	185,142	-0,00241876597297736
186,082	-0,00270367183018202	184,016	-0,00298679748937288	185,307	-0,0044913419913634	185,307	-0,0044913419913634
186,248	-0,00332055494704242	184,183	-0,0101796407185603	185,475	-0,00474089635853234	185,475	-0,00474089635853234
186,413	-0,00420613318818041	184,35	-0,014120554072577	185,645	-0,00268495128113142	185,645	-0,00268495128113142
186,58	-0,00299401197606217	184,516	-0,0216294626358003	185,808	-0,00301605378202165	185,808	-0,00301605378202165
186,746	-0,00177514792901115	184,679	-0,0205975242313064	185,975	-0,00179640718560327	185,975	-0,00179640718560327
186,915	-0,00208189639523539	184,848	-0,0186157432311481	186,142	-0,00213962319262326	186,142	-0,00213962319262326
187,078	-6,04367513853156E-4	185,013	-0,0235739750445418	186,306	-0,00304143402881221	186,306	-0,00304143402881221
187,246	3,12137049909023E-4	185,183	-0,0151076040172141	186,472	-0,00269821802179222	186,472	-0,00269821802179222
187,41	1,09537023510332E-5	185,347	-0,0069644431384232	186,639	-0,00179640718560327	186,639	-0,00179640718560327
187,577	-0,00268213572850473	185,513	-0,0105421686747065	186,806	9,01810836146149E-4	186,806	9,01810836146149E-4
187,745	-0,00208333333331783	185,679	-0,0281416575392372	186,972	-3,01204819287113E-4	186,972	-3,01204819287113E-4
187,911	-0,00121951219516253	185,844	-0,0334199134199107	187,138	-9,03614457818536E-4	187,138	-9,03614457818536E-4
188,075	-0,00332794593008635	186,012	-0,0211861990305347	187,303	-0,00148809523810229	187,303	-0,00148809523810229
188,241	-0,00331325301202947	186,179	-0,0137724550898094	187,471	-0,00480134825017492	187,471	-0,00480134825017492
188,407	-0,00332603139830216	186,346	-0,0161676646706421	187,637	-0,00730098307338008	187,637	-0,00730098307338008
188,572	-0,0036093073592988	186,513	-0,0140862852608027	187,8	-0,00964249196608863	187,8	-0,00964249196608863
188,74	-8,85685599570865E-4	186,679	-0,00574297188752626	187,968	-0,00838203463205799	187,968	-0,00838203463205799
188,906	-0,00149339874468657	186,844	-0,00755020080320613	188,133	-0,0051369112814881	188,133	-0,0051369112814881
189,073	-0,00209580838321799	187,01	3,56303261794217E-4	188,299	0,00178197821226723	188,299	0,00178197821226723
189,239	-0,00180722891567988	187,174	-0,00171425441801113	188,466	9,17807242644486E-4	188,466	9,17807242644486E-4
189,405	-0,00301204819278552	187,341	-0,0155688622754552	188,634	-0,00845673635310059	188,634	-0,00845673635310059
189,571	-0,0024096385542113	187,508	-0,0163802025578309	188,798	-0,00518292682926655	188,798	-0,00518292682926655
189,737	-0,00301204819274272	187,67	-0,0140264762754606	188,965	-5,95238095215538E-4	188,965	-5,95238095215538E-4
189,903	-0,00361445783131695	187,836	-0,0147590361445965	189,133	-0,00427621969034297	189,133	-0,00427621969034297
190,069	-0,00300483370609623	188,002	-0,0156157564389357	189,296	-0,00757319716399124	189,296	-0,00757319716399124
190,236	-0,00270362888680912	188,169	-0,015663219016519	189,463	-0,00628742514969652	189,463	-0,00628742514969652
190,402	-0,00512048192770909	188,334	-0,0165614226093207	189,63	-0,00270195804705696	189,63	-0,00270195804705696
190,568	-0,00422051843739708	188,501	-0,012528788576685	189,793	-0,00151156774332989	189,793	-0,00151156774332989
190,733	-0,00211208470243071	188,67	-0,00415103189494637	189,959	-0,00270182526513673	189,959	-0,00270182526513673
190,899	-5,9693318727189E-4	188,834	-0,00536440185831298	190,126	0,00183632734528387	190,126	0,00183632734528387
191,064	-2,95728368027581E-4	189,002	-0,014939763330468	190,291	0,00453815261042061	190,291	0,00453815261042061
191,23	-0,00512048192770971	189,169	-0,0116874684365827	190,457	-0,0029618473895723	190,457	-0,0029618473895723
191,396	-0,003614457831317	189,335	-0,00753012048192101	190,625	-0,00716067864269757	190,625	-0,00716067864269757
191,562	8,89440113382483E-4	189,501	-0,0147049274944279	190,792	-0,00573791441504866	190,792	-0,00573791441504866
191,732	0,00211262553800526	189,668	-0,00205432508475438	190,956	-0,00485233617395286	190,956	-0,00485233617395286
191,896	-0,00323751451798365	189,834	-0,00438181296617088	191,122	-0,0039156626506037	191,122	-0,0039156626506037
192,064	-0,00744047619046914	190,002	-0,0210656213705141	191,288	-0,00180722891567988	191,288	-0,00180722891567988
192,232	-0,00359320557490423	190,166	-0,0145180023228471	191,457	-6,02409638574226E-4	191,457	-6,02409638574226E-4
192,396	-0,00181824860418976	190,334	-0,0114692218350708	191,623	9,03614457818536E-4	191,623	9,03614457818536E-4
192,562	-0,00306410828500598	190,498	-0,00940192785162473	191,789	-9,03614457818123E-4	191,789	-9,03614457818123E-4
192,724	-0,00127814088598091	190,665	-0,00602794411176183	191,955	-0,00300844094939779	191,955	-0,00300844094939779
192,894	5,79322638123505E-4	190,83	-0,00483935742970715	192,122	-0,00451446504579097	192,122	-0,00451446504579097
193,059	-0,00479404826709109	190,996	-0,00771904184786872	192,288	-0,0048192771084654	192,288	-0,0048192771084654
193,226	-0,00541126336281061	191,165	-0,0161527767876511	192,454	-0,00484300839725705	192,454	-0,00484300839725705
193,389	5,59044542033671E-4	191,331	-0,00872024684105611	192,619	-0,0120719240598481	192,619	-0,0120719240598481
193,558	5,8108634799194E-4	191,495	-0,00211382113819597	192,785	-0,00307300631093003	192,785	-0,00307300631093003
193,725	2,92272597671738E-4	191,66	-0,00630952380951953	192,953	-9,199134199176E-5	192,953	-9,199134199176E-5
193,893	-6,16752725163701E-4	191,828	-0,00535714285715132	193,118	-0,00545454545455454	193,118	-0,00545454545455454
194,059	-0,00360363610128288	191,996	-0,00389610389610556	193,283	0,00508619125385451	193,283	0,00508619125385451
194,226	-0,00179640718564581	192,161	-0,0122935946289061	193,45	0,00269461077844745	193,45	0,00269461077844745
194,392	-0,00151515151515882	192,328	-0,00835420068951034	193,617	-0,00240049313137889	193,617	-0,00240049313137889
194,557	-0,00362358525008265	192,493	-0,00497220727989791	193,787	-0,00455436720144829	193,787	-0,00455436720144829
194,723	-0,00270723613015338	192,662	-0,0119419042496113	193,952	-0,00304125593283697	193,952	-0,00304125593283697
194,89	-0,00148637635971396	192,827	-0,0054436581382781	194,118	0,00390303729889787	194,118	0,00390303729889787
195,059	-0,00359841733798281	192,994	-0,0119760479041636	194,285	0,00239520958083272	194,285	0,00239520958083272
195,225	-0,00512048192770971	193,161	-0,0203371035706212	194,452	-0,00396889148532341	194,452	-0,00396889148532341
195,391	-0,00393402879812087	193,323	-0,0160639929870863	194,616	-0,00279770444763689	194,616	-0,00279770444763689
195,555	-0,00332079742951284	193,492	-0,0173469024025336	194,786	0,00116938341601413	194,786	0,00116938341601413
195,722	-0,00300122646275172	193,658	-0,0156626506024154	194,952	-0,00722891566263389	194,952	-0,00722891566263389
195,888	-0,00210302286995009	193,824	-0,00875684556406417	195,118	-0,0105421686746637	195,118	-0,0105421686746637
196,055	-0,00330784214701293	193,989	-0,0118181818181871	195,284	-0,00391207687894586	195,284	-0,00391207687894586
196,221	-0,00150054764513323	194,154	-0,00518780620576963	195,452	0,00606601731600369	195,452	0,00606601731600369
196,386	0,0018181818181992	194,321	-0,00117265469061577	195,617	-0,0035761226724997	195,617	-0,0035761226724997
196,551	-0,00181818181815567	194,489	-0,018409090909102	195,783	-0,0246987951807275	195,783	-0,0246987951807275
196,716	-0,00391774891775037	194,654	-0,0145418254400388	195,949	-0,0211614751689818	195,949	-0,0211614751689818
196,884	-0,00358568577130629	194,821	-0,00680827693726512	196,113	-0,00521196283391328	196,113	-0,00521196283391328
197,051	-0,00419161676647853	194,99	-0,00771369501675604	196,281	-0,00387281494875575	196,281	-0,00387281494875575
197,218	-0,00179640718564581	195,156	-0,0104862564028218	196,439	-0,0018656167206422	196,439	-0,0018656167206422
197,385	9,09090909077912E-4	195,323	-0,0192814371257472	196,611	0,00350255246737751	196,611	0,00350255246737751
197,55	-1,56667213924155E-16	195,488	-0,013333333333346	196,775	0,00648134863702238	196,775	0,00648134863702238
197,715	-0,00241511500547083	195,653	-0,00333333333331496	196,945	0,00226080793762774	196,945	0,00226080793762774
197,881	-0,00418459552496842	195,819	-0,00508982035928016	197,111	-0,0105823293172759	197,111	-0,0105823293172759
198,049	-0,00267857142857566	195,986	-0,0123187360219569	197,276	-0,0093939393939491	197,276	-0,0093939393939491
198,215	0,00210843373496699	196,152	-0,0187440671778215	197,441	-0,00332968236580869	197,441	-0,00332968236580869
198,381	0,0024133117837143	196,317	-0,015478566149293	197,607	0,00296901893288869	197,607	0,00296901893288869
198,545	-0,00440100430418246	196,481	-0,00842770034841281	197,775	0,0111015490533411	197,775	0,0111015490533411
198,715	-0,00652406417112897	196,649	-0,010381445477564	197,941	0,00753012048192101	197,941	0,00753012048192101
198,88	-0,00242059145673062	196,818	-0,0101595840057355	198,108	-0,0038922155688638	198,108	-0,0038922155688638
199,046	-0,00512048192770971	196,983	-0,00725447243522162	198,275	-0,0087114926772864	198,275	-0,0087114926772864
199,212	-0,00957759609870069	197,149	-0,0099397590361323	198,441	-0,00452341912024711	198,441	-0,00452341912024711
199,38	-0,00476012261190767	197,315	-0,0148545401116419	198,61	0,002417070109372	198,61	0,002417070109372
199,547	5,98802395229453E-4	197,479	-0,00883044372615645	198,775	0,00182181092358179	198,775	0,00182181092358179
199,714	-5,93455945229728E-4	197,645	-0,00419702763149569	198,942	-6,04279246405359E-4	198,942	-6,04279246405359E-4
199,882	-5,91652323600145E-4	197,812	-0,00991991919773682	199,106	0,0051496674057639	199,106	0,0051496674057639
200,048	9,03614457818536E-4	197,978	-0,00933734939760088	199,271	0,0099188311688614	199,271	0,0099188311688614
200,214	0,00305639736862969	198,144	-0,00241144217588368	199,439	-4,13763066169109E-4	199,439	-4,13763066169109E-4
200,377	0,00126351153958189	198,311	0,00270903975182602	199,603	-0,00368044399005961	199,603	-0,00368044399005961
200,545	1,43430866318703E-5	198,477	0,00623316796597782	199,77	-0,00844094942647164	199,77	-0,00844094942647164
200,711	0,0024393871783373	198,647	0,00382352941176653	199,936	-0,0144289733785534	199,936	-0,0144289733785534
200,873	0,00152868554830042	198,812	-0,00508982035928016	200,103	-0,00358559988455979	200,103	-0,00358559988455979
201,043	-3,04684748160894E-4	198,979	-0,00905323499342841	200,269	-0,00355708548478783	200,269	-0,00355708548478783
201,21	-5,98802395229453E-4	199,143	-0,00697546282693377	200,437	-0,0111255411255261	200,437	-0,0111255411255261
201,377	2,99401197614727E-4	199,309	-0,011799926980655	200,602	-0,0115151515151898	200,602	-0,0115151515151898
201,544	-0,00239520958083272	199,474	-0,0108588847050138	200,767	-0,00365450916352614	200,767	-0,00365450916352614
201,711	-0,00419161676647879	199,643	-0,0111619150080542	200,934	0,00209941562660531	200,934	0,00209941562660531
201,878	9,01810836116354E-6	199,808	-0,0214403066812963	201,1	-0,00120481927710565	201,1	-0,00120481927710565
202,044	0,00120481927710539	199,974	-0,0213855421687002	201,266	0,0033442862358334	201,266	0,0033442862358334
202,21	5,96998773557067E-4	200,14	-0,010248265790432	201,431	0,00335510796591001	201,431	0,00335510796591001
202,377	-0,00119760479041636	200,305	-0,00660134276897058	201,598	-0,00419161676643639	201,598	-0,00419161676643639
202,544	0,0012174446288121	200,472	-0,012618137219529	201,765	1,4428973377759E-5	201,765	1,4428973377759E-5
202,71	0,00242039586922803	200,638	-0,0144145444051749	201,931	-0,00361445783136016	201,931	-0,00361445783136016
202,878	-0,00119406196213167	200,805	-0,00901489703519862	202,097	-0,0024096385542113	202,097	-0,0024096385542113
203,044	0,00179460356393093	200,969	-0,00634734058183595	202,263	0,00331325301207264	202,263	0,00331325301207264
203,211	5,80656868059169E-4	201,135	-0,0120031022292909	202,429	-0,00449282158576564	202,429	-0,00449282158576564
203,376	8,51712390161347E-4	201,302	-0,0117018974100038	202,596	-0,010818122790581	202,596	-0,010818122790581
203,545	0,00297292451140082	201,468	-0,00879003820157708	202,762	-0,0123493975903436	202,762	-0,0123493975903436
203,71	-3,08573540247921E-4	201,632	-0,0123112659698268	202,928	-0,00781869994950167	202,928	-0,00781869994950167
203,874	-0,00121225319395749	201,8	-0,0143249215854093	203,095	-5,98802395229453E-4	203,095	-5,98802395229453E-4
204,042	-0,00297619047620457	201,967	-0,0142087775668171	203,262	3,06529797557715E-4	203,262	3,06529797557715E-4
204,21	-0,00298160173161604	202,131	-0,00701954158093163	203,43	0,00467372134040983	203,43	0,00467372134040983
204,375	-5,41125541146095E-6	202,297	3,0479059094531E-4	203,592	0,00145243282497946	203,592	0,00145243282497946
204,543	8,92857142886749E-4	202,465	-0,00180364314402168	203,762	-0,00772501771793358	203,762	-0,00772501771793358
204,711	-0,00213203463201944	202,631	-0,00450003607241239	203,928	-0,00271084337349841	203,928	-0,00271084337349841
204,876	-0,00242606790803296	202,798	-0,00654430783404132	204,094	0,00539282880019686	204,094	0,00539282880019686
205,042	-6,02409638574226E-4	202,967	-0,00294423525194095	204,261	0,00389756201882098	204,261	0,00389756201882098
205,208	-0,00331325301202983	203,132	-0,00391201168309753	204,429	-0,00363675958187349	204,429	-0,00363675958187349
205,374	-5,80370261511146E-4	203,298	-0,0104704532415451	204,593	-0,00485233617395322	204,593	-0,00485233617395322
205,538	-0,00148398471937249	203,466	-0,0108008658008406	204,759	-0,00627510040160213	204,759	-0,00627510040160213
205,704	-0,00479254295290825	203,631	-0,00904010161495231	204,927	-0,00386726546906322	204,927	-0,00386726546906322
205,873	-0,00656911030011578	203,798	-0,0180470384532149	205,094	-0,00427376953411399	205,094	-0,00427376953411399
206,04	-0,0059934348170987	203,964	-0,0168674698795219	205,258	-0,0108231707317255	205,258	-0,0108231707317255
206,206	-6,00584154778211E-4	204,13	-0,00846659364734006	205,426	-0,00261363636359905	205,426	-0,00261363636359905
206,371	-0,00148268398269118	204,295	-0,0132389765922821	205,591	0,00452922077924238	205,591	0,00452922077924238
206,539	-0,00537852865698058	204,462	-0,012574850299393	205,759	0,00565476190473809	205,759	0,00565476190473809
206,706	-0,00389401919053614	204,629	-0,0137724550898094	205,927	0,00292141396437368	205,927	0,00292141396437368
206,872	-0,00149880960970362	204,796	-0,0104790419161751	206,09	-4,40836119165388E-5	206,09	-4,40836119165388E-5
207,039	-0,00149700598803129	204,963	0,00153329704228656	206,257	0,00268398115008782	206,257	0,00268398115008782
207,206	-2,99401197614727E-4	205,128	0,00630411255410884	206,426	-0,00277096262087242	206,426	-0,00277096262087242
207,37	-8,92857142844455E-4	205,296	0,0011780011405732	206,59	-0,00245371730825133	206,59	-0,00245371730825133
207,538	-0,00241724738675429	205,463	0,00127842474564097	206,756	0,00419883125316782	206,756	0,00419883125316782
207,702	-0,00212319263909674	205,626	-0,0029510680759992	206,923	-0,00351486376358822	206,923	-0,00351486376358822
207,869	-0,0030084409493982	205,792	-0,0104919678714938	207,092	-0,00499372422449157	207,092	-0,00499372422449157
208,035	-0,00393402879812087	205,96	-0,0116516966067485	207,257	-6,06060606037691E-4	207,257	-6,06060606037691E-4
208,199	-0,00301248548201211	206,127	-0,0104790419161751	207,422	-0,0109626755358634	207,422	-0,0109626755358634
208,367	-0,00751219162363078	206,294	-0,00841569872305899	207,586	-0,00972381635583088	207,586	-0,00972381635583088
208,533	-0,00780981067125945	206,46	-0,0129974443227479	207,756	1,05042016804247E-5	207,756	1,05042016804247E-5
208,701	-0,00537852865698028	206,625	-0,00757575757575105	207,924	0,00209046193326081	207,924	0,00209046193326081
208,868	-0,00177463255309294	206,791	-0,0059880239520818	208,091	-0,00281474088859815	208,091	-0,00281474088859815
209,033	-3,03030303040012E-4	206,958	-0,00894660383375253	208,253	-0,0134798013002936	208,253	-0,0134798013002936
209,198	-0,00479978354977181	207,127	-0,00356464048775149	208,422	-0,014856677178174	208,422	-0,014856677178174
209,366	-0,00237736660928854	207,292	-0,00120847024461218	208,589	-0,00806779298547055	208,589	-0,00806779298547055
209,532	0,00217620481926058	207,458	-0,00599163119542631	208,757	-0,00806779298547055	208,757	-0,00806779298547055
209,692	0,00217440119758819	207,625	-0,00838323353295706	208,924	-0,00631514748280766	208,924	-0,00631514748280766
209,859	0,00179640718564581	207,792	-0,0104790419161751	209,086	-0,00239651416121402	209,086	-0,00239651416121402
210,026	-2,78141940980063E-4	207,959	-0,00778990798890351	209,256	-0,00177179305454556	209,256	-0,00177179305454556
210,195	-0,00415610030995789	208,123	-0,002983449477324	209,422	-5,98823866873226E-4	209,422	-5,98823866873226E-4
210,363	-0,00422144317846655	208,291	-0,00783008658004752	209,59	0,00758116883116251	209,59	0,00758116883116251
210,526	-9,42287204718171E-4	208,456	-0,00902056277056319	209,755	0,0114932457101084	209,755	0,0114932457101084
210,693	8,98203592801633E-4	208,624	-0,00597748135401602	209,921	0,0024096385542113	209,921	0,0024096385542113
210,859	-8,98203592801633E-4	208,79	-0,0116892720582979	210,087	-0,00208717221826953	210,087	-0,00208717221826953
211,026	-0,00270543250848151	208,957	-0,00655053529305681	210,257	-0,00667503586801259	210,257	-0,00667503586801259
211,192	-9,09025322878243E-4	209,122	-0,00684993649067322	210,421	-0,0109756097561153	210,421	-0,0109756097561153
211,359	-3,06615684304016E-4	209,289	-0,00807301060526771	210,585	-0,00518292682926655	210,585	-0,00518292682926655
211,525	-0,00210302286990728	209,455	0,00537865748710028	210,754	-0,00363636363635471	210,754	-0,00363636363635471
211,692	-0,0026946107784049	209,623	0,001176218990588	210,919	-0,0111213935764676	210,919	-0,0111213935764676
211,859	-0,0027054980947244	209,79	-0,00872051078564808	211,086	-0,00900018145527171	211,086	-0,00900018145527171
212,024	5,79004328981155E-4	209,956	-0,00482829521682682	211,251	-0,00663563344286853	211,251	-0,00663563344286853
212,192	0,00547582529945401	210,123	-3,10222927648533E-4	211,417	-0,00631095811818308	211,417	-0,00631095811818308
212,355	0,00369361241428317	210,289	-0,00726177437019067	211,585	-0,00568149415456663	211,585	-0,00568149415456663
212,525	-0,00120320855614663	210,454	-0,00695155144258468	211,752	-0,00721829069137053	211,752	-0,00721829069137053
212,69	-0,00151150054765229	210,621	-0,0038922155688638	211,917	-0,00155080213904463	211,917	-0,00155080213904463
212,856	-0,00181453085069267	210,788	-0,00849277055642874	212,087	-0,00306595365415966	212,087	-0,00306595365415966
213,021	-0,00303030303027427	210,952	-0,0109460458240698	212,252	3,03030303041108E-4	212,252	3,03030303041108E-4
213,186	-0,00122294372294029	211,117	-0,0117347123933998	212,417	-0,00107584722969054	212,417	-0,00107584722969054
213,354	5,95238095215538E-4	211,284	-0,0111030950148171	212,586	0,00346960731574286	212,586	0,00346960731574286
213,521	0,00333333333335745	211,45	-0,00391566265060411	212,751	0,0063800657174112	212,751	0,0063800657174112
213,686	0,00303571428572853	211,616	-0,00448921434237919	212,917	-0,00512048192770971	212,917	-0,00512048192770971
213,854	-0,00150243832473457	211,783	-0,0107784431137906	213,083	-0,0101940696919392	213,083	-0,0101940696919392
214,02	-0,00179653525345671	211,95	-0,00871529667940114	213,25	-0,00626004089381855	213,25	-0,00626004089381855
214,189	-0,00425025256170804	212,115	-0,00302489177486347	213,414	9,21980605335191E-4	213,414	9,21980605335191E-4
214,353	-0,00850702143383076	212,283	3,58577165758545E-6	213,58	8,85685599571219E-4	213,58	8,85685599571219E-4
214,518	-0,00573605881295819	212,449	-5,86369145240295E-4	213,748	0,00389773379231384	213,748	0,00389773379231384
214,687	-0,00299600769945139	212,618	-0,00299600769940874	213,914	0,0039156626506038	213,914	0,0039156626506038
214,853	-0,00360543972299807	212,784	-0,0057447973712789	214,08	-0,00118858668205494	214,08	-0,00118858668205494
215,02	-0,00541266863863515	212,949	-0,0090255851932496	214,247	-0,00748502994015625	214,247	-0,00748502994015625
215,186	-0,00361804360297514	213,116	-0,0131736526946238	214,414	-0,00810367217373807	214,414	-0,00810367217373807
215,354	-0,00297619047616283	213,283	-0,00839049174380958	214,58	-3,37062535824189E-4	214,58	-3,37062535824189E-4
215,522	-0,00721320346318679	213,448	-0,00479767737251663	214,748	0,00418831168832331	214,748	0,00418831168832331
215,687	-0,00484848484851617	213,615	-0,00540373797855443	214,913	-0,0045107703541657	214,913	-0,0045107703541657
215,852	-0,00569951007078657	213,78	-0,00121212121211845	215,079	-0,00391566265060406	215,079	-0,00391566265060406
216,019	-0,0128151105196931	213,949	-0,00396341463414824	215,245	0,00510064208931423	215,245	0,00510064208931423
216,181	-0,0112791292278323	214,113	-0,0066261365276435	215,412	0,0038922155688638	215,412	0,0038922155688638
216,35	-0,00295503667219	214,282	-0,00144320969837605	215,579	-0,00329341317363435	215,579	-0,00329341317363435
216,517	0,00506130595950821	214,446	0,00242433147222485	215,746	-0,00541660581277364	215,746	-0,00541660581277364
216,685	0,00416310236666403	214,612	-0,00352890853353389	215,91	-0,00450058072011441	215,91	-0,00450058072011441
216,852	-2,9759757594234E-4	214,781	-0,0120508009813981	216,078	-0,0102051061388385	216,078	-0,0102051061388385
217,018	0,00119940841208875	214,945	-0,00611946838034219	216,244	-0,0138157420099451	216,244	-0,0138157420099451
217,185	-2,99401197614727E-4	215,112	-0,00179640718560326	216,411	-0,0161106358710982	216,411	-0,0161106358710982
217,352	-0,0027313471216686	215,279	1,80362167230964E-5	216,579	-0,0104220131166311	216,579	-0,0104220131166311
217,515	-0,00361707566461236	215,445	0,00450905418077381	216,746	-0,00120123389588456	216,746	-0,00120123389588456
217,683	-0,00268213572854703	215,612	-0,00359281437124908	216,911	-0,00150063509345674	216,911	-0,00150063509345674
217,85	-0,00150789330430804	215,779	-0,0151489919569102	217,078	-0,00571567707955184	217,078	-0,00571567707955184
218,015	-9,09090909121132E-4	215,948	-0,00975614129458968	217,244	-0,00603322380429431	217,244	-0,00603322380429431
218,182	-3,01204819244258E-4	216,113	-0,00969696969699063	217,409	0,00417347123935079	217,409	0,00417347123935079
218,348	3,01204819287165E-4	216,278	-0,0114792899408243	217,576	0,00265831972419249	217,576	0,00265831972419249
218,514	0,00179288582900499	216,447	-0,010625631404209	217,741	-0,00508912655971379	217,741	-0,00508912655971379
218,682	0,00119047619047357	216,611	-0,00737119353444688	217,911	-0,00144906743185873	217,911	-0,00144906743185873
218,85	-0,00180722891563707	216,78	-0,00361407362792608	218,075	-0,00477946545935695	218,075	-0,00477946545935695
219,016	-6,16752725163701E-4	216,947	-0,00658682634731125	218,242	-0,00239520958083272	218,242	-0,00239520958083272
219,184	-0,00210293698320353	217,114	-0,00359281437124908	218,409	-3,19241035967662E-4	218,409	-3,19241035967662E-4
219,351	-8,837746194656E-4	217,281	-0,00390123367722548	218,575	-0,00391931361811048	218,575	-0,00391931361811048
219,517	9,1263256622276E-4	217,447	-0,00364017043784054	218,74	8,82034632021889E-4	218,74	8,82034632021889E-4
219,684	-0,00119580116874423	217,611	-0,00749128919859909	218,908	-0,00272877223178791	218,908	-0,00272877223178791
219,85	-2,97597575942596E-4	217,779	-0,0099303135888367	219,074	-0,00633807959108697	219,074	-0,00633807959108697
220,017	-0,00272001451642648	217,943	-0,0102960622979693	219,239	-0,00721103248047668	219,239	-0,00721103248047668
220,182	8,37367760431159E-4	218,109	-0,00899670109007569	219,406	-0,00803099682988266	219,406	-0,00803099682988266
220,351	-0,00246310686532609	218,277	-0,00297077922079449	219,576	-0,00324792493687033	219,576	-0,00324792493687033
220,517	-0,00511865644395645	218,442	-0,001493376882606	219,739	-0,00563219225321719	219,739	-0,00563219225321719
220,682	-8,87445887432994E-4	218,609	-0,00728421206366135	219,908	-0,0101739286354654	219,908	-0,0101739286354654
220,85	-0,0045037292025032	218,773	-0,00989956958391929	220,073	-0,00755932822201442	220,073	-0,00755932822201442
221,016	-0,00301204819278552	218,943	-0,0102399855647766	220,239	-0,00929766972076711	220,239	-0,00929766972076711
221,182	0,00178049476007968	219,106	-0,00404250657318424	220,406	-0,00420587396632196	220,406	-0,00420587396632196
221,351	-0,00370363688843208	219,274	6,02282333071317E-4	220,574	0,00207792207790636	220,574	0,00207792207790636
221,515	-0,00548232802688217	219,443	0,00156047048632583	220,739	-9,05439941614604E-4	220,739	-9,05439941614604E-4
221,682	8,91074992858644E-4	219,607	-0,00207537466943688	220,905	-0,00417383820999434	220,905	-0,00417383820999434
221,85	-2,97619047586622E-4	219,773	-0,011328152848073	221,073	-0,00839070567984271	221,073	-0,00839070567984271
222,018	-0,00639607069821452	219,942	-0,0110820464713366	221,239	-0,00302286992281933	221,239	-0,00302286992281933
222,181	-0,00731761401436582	220,106	-0,00664417664887252	221,406	-8,82164242930099E-4	221,406	-8,82164242930099E-4
222,347	-0,00120481927710565	220,275	-0,00664417664887252	221,574	-0,00570887445885101	221,574	-0,00570887445885101
222,513	-0,0020885938965287	220,439	-0,00154286770136906	221,739	-0,00692251859918145	221,739	-0,00692251859918145
222,68	-0,00508982035928016	220,604	0,00724717050016549	221,906	-0,0038922155688638	221,906	-0,0038922155688638
222,847	3,24804935593765E-4	220,77	0,00481566986507782	222,073	-6,25000000020761E-4	222,073	-6,25000000020761E-4
223,012	-0,00145021645022283	220,937	-0,00610851467794783	222,233	8,36988304079853E-4	222,233	8,36988304079853E-4
223,18	-0,00476190476193578	221,101	-0,0144454123112753	222,404	-0,00151420217206167	222,404	-0,00151420217206167
223,348	-0,00270562770563219	221,269	-0,00921738517893368	222,572	-0,00419570267128148	222,572	-0,00419570267128148
223,513	-6,11537057297483E-4	221,438	-0,00390353236507209	222,736	-0,00182557280119985	222,736	-0,00182557280119985
223,679	-0,0011921939253992	221,603	-0,00362906170134212	222,901	-0,00659408455816245	222,901	-0,00659408455816245
223,846	-0,00623782021754981	221,769	-0,00629463963638581	223,068	-0,00628922877136891	223,068	-0,00628922877136891
224,015	-0,00923183219356944	221,936	-0,00569222999781159	223,234	-0,00391566265060406	223,234	-0,00391566265060406
224,182	-0,00900548300988355	222,102	-0,00426094622393236	223,4	-0,00241685304090059	223,4	-0,00241685304090059
224,348	-0,00270354143848494	222,266	-3,65123411724039E-4	223,567	0,00571567707955184	223,567	0,00571567707955184
224,513	0,00422416940486117	222,433	0,00118497943870991	223,733	-0,135481927710868	223,733	-0,135481927710868
224,679	0,00271264699517054	222,599	-0,0047711556284202	223,898	-0,0899999999999866	223,898	-0,0899999999999866
224,846	-0,00391385902893193	222,768	-0,00507236044770731	224,067	0,15333333333334	224,067	0,15333333333334
225,012	-0,00632530120481536	222,934	-0,00630185412311791	224,232	0,107500000000002	224,232	0,107500000000002
225,178	-0,0059846528972891	223,101	-0,00539823966521376	224,4	-0,0229417670682634	224,4	-0,0229417670682634
225,346	-0,0038726119190204	223,267	-0,00361445783131695	224,566	-0,0324976552918362	224,566	-0,0324976552918362
225,513	9,25587848679605E-4	223,433	0,00361445783131695	224,733	-0,0179640718562879	224,733	-0,0179640718562879
225,677	2,73842558779721E-5	223,599	0,00542168674699682	224,9	-0,0137653264898664	224,9	-0,0137653264898664
225,844	0,00269461077844745	223,765	-0,00449282158576564	225,068	0,00249050540461047	225,068	0,00249050540461047
226,011	0,00359281437124908	223,932	-0,00838323353291452	225,231	0,00158517321186585	225,231	0,00158517321186585
226,178	0,0015353439462605	224,099	-0,011077844311362	225,398	-0,00596485600226702	225,398	-0,00596485600226702
226,342	-0,00145866802980228	224,266	-0,0111030950148171	225,566	-0,00925826917594392	225,566	-0,00925826917594392
226,509	-0,00748502994011349	224,432	-0,00843373493978162	225,733	-0,00689524565328765	225,733	-0,00689524565328765
226,676	-0,00509703484596925	224,598	-3,01204819286392E-4	225,899	-0,00210843373496699	225,899	-0,00210843373496699
226,842	-0,00544724351954153	224,764	0,0051277838627225	226,065	-0,00299761921940694	226,065	-0,00299761921940694
227,007	-0,0045436290617232	224,929	-0,00477590273996335	226,232	-0,00513911201986176	226,232	-0,00513911201986176
227,173	-0,00355564268909129	225,096	-0,0107784431137472	226,396	-0,00971359940869814	226,396	-0,00971359940869814
227,342	-0,00628474090012182	225,263	-0,00569403361948397	226,561	-0,00756849936489855	226,561	-0,00756849936489855
227,507	-0,00303030303031765	225,429	-0,00458459605294533	226,728	-0,00688622754492598	226,728	-0,00688622754492598
227,672	0,00119047619047337	225,592	-0,0109537088678375	226,895	-0,00273712929171627	226,895	-0,00273712929171627
227,84	-9,30735930723143E-4	225,757	-0,0142091434576655	227,064	8,0639341895169E-4	227,064	8,0639341895169E-4
228,005	-0,00451642170202923	225,93	-0,00937544057523659	227,228	-0,00810104529613849	227,228	-0,00810104529613849
228,172	-0,00418092386656392	226,094	-0,00601045296170185	227,396	-0,0145833333333103	227,396	-0,0145833333333103
228,34	-0,0017857142857312	226,262	-0,00869191049912982	227,564	-0,0182082264043443	227,564	-0,0182082264043443
228,506	6,13496932535662E-4	226,428	-0,00783132530120812	227,731	-0,00562837739157757	227,731	-0,00562837739157757
228,669	-0,00266031259129838	226,594	-0,00330255934980733	227,895	6,75087107990286E-4	227,895	6,75087107990286E-4
228,837	-0,00716602509269785	226,763	-0,00574323112782308	228,063	-0,00237182296230828	228,063	-0,00237182296230828
229,004	-0,00479583002668234	226,928	-0,00301736881006675	228,226	0,00237775438345416	228,226	0,00237775438345416
229,17	0,00298860111104527	227,092	-0,0049664453745131	228,395	-0,0012422470948863	228,395	-0,0012422470948863
229,337	0,00238619147247104	227,261	-0,00951023027017181	228,561	-0,00810367217373808	228,561	-0,00810367217373808
229,503	-0,0196607860011222	227,427	-0,00753012048192101	228,728	-0,0123205396435864	228,728	-0,0123205396435864
229,671	-0,0211850649350466	227,593	-0,00845381526106716	228,894	-0,0099397590361323	228,894	-0,0099397590361323
229,836	-0,00510130894750381	227,758	-0,0105622489959913	229,06	-0,00836201950662045	229,06	-0,00836201950662045
230,005	3,7427817780307E-5	227,924	-0,00902532284827971	229,228	-0,0137837062536173	229,228	-0,0137837062536173
230,171	0,00602409638557105	228,091	-9,03550042801207E-4	229,394	-0,0117469879518122	229,394	-0,0117469879518122
230,337	0,0141566265060235	228,259	0,00178043110737105	229,56	-0,00632530120481536	229,56	-0,00632530120481536
230,503	0,0286144578313309	228,428	-0,00360344399956681	229,726	-0,00690065651826201	229,726	-0,00690065651826201
230,669	0,0270561287064407	228,595	-0,00721829069137053	229,893	-8,76560132733763E-4	229,893	-8,76560132733763E-4
230,836	0,0434387322914915	228,76	8,65541644014356E-4	230,059	-3,01204819287113E-4	230,059	-3,01204819287113E-4
231	0,0391939673834684	228,927	0,00600245292550292	230,225	-6,41853126812863E-4	230,225	-6,41853126812863E-4
231,169	0,00414025077487714	229,093	0,00720005771587673	230,393	0,00418290043291233	230,393	0,00418290043291233
231,337	0,00718741089248391	229,26	-8,76296188105329E-5	230,558	-0,0030303030302739	230,558	-0,0030303030302739
231,504	-0,00245472909601942	229,424	-0,00398519163763152	230,723	-0,0134632034632259	230,723	-0,0134632034632259
231,67	-0,0102409638554194	229,592	-0,00595238095241031	230,891	-0,0203671830177817	230,891	-0,0203671830177817
231,836	0,00753012048192106	229,76	-0,00593614718613379	231,057	-0,0193799588598271	231,057	-0,0193799588598271
232,002	0,00306942053931383	229,925	-0,0026837234621281	231,221	0,00211430220810653	231,221	0,00211430220810653
232,17	0,0112019506597635	230,092	-0,00449642882911042	231,39	0,0150887573964469	231,39	0,0150887573964469
232,336	0,015065651828856	230,258	-0,00329882403869406	231,559	0,0077511228345367	231,559	0,0077511228345367
232,503	-0,0153560349181099	230,425	-0,0102265348820408	231,725	0,0170327652071721	231,725	0,0170327652071721
232,669	-0,00158357982830034	230,591	-0,0151483984719233	231,889	0,00679180135175271	231,889	0,00679180135175271
232,836	-0,00339080874393989	230,755	-0,00879636311155059	232,055	-0,029844377510012	232,055	-0,029844377510012
233,002	-0,0385542168674664	230,924	-0,00388892849504667	232,223	-0,0355672690763388	232,223	-0,0355672690763388
233,168	-0,0304216867470139	231,09	-0,00271084337349841	232,389	-0,0132566630157112	232,389	-0,0132566630157112
233,334	-0,00933734939760088	231,256	-0,0017982108073182	232,554	-0,0104274891774536	232,554	-0,0104274891774536
233,5	0,0124856569134016	231,423	-0,00711830776315503	232,722	-0,0173064585115713	232,722	-0,0173064585115713
233,668	0,0203169822145669	231,592	-0,0159243320781523	232,889	-0,0164670658682994	232,889	-0,0164670658682994
233,834	-0,00180722891567988	231,757	-0,0124242424242679	233,056	-0,0138600847086208	233,056	-0,0138600847086208
234	-1,00401606425948E-4	231,922	-0,0126633807959461	233,22	-0,0051739067686523	233,22	-0,0051739067686523
234,168	0,0137225548902085	232,088	-0,0132530120482049	233,389	3,06551650398744E-4	233,389	3,06551650398744E-4
234,335	-0,0113772455089767	232,254	-0,00181798623061166	233,555	-0,00299040473267485	233,555	-0,00299040473267485
234,502	-0,024898997186324	232,422	-8,82290786124102E-4	233,722	-0,00991811557606444	233,722	-0,00991811557606444
234,668	-0,00361445783131695	232,591	-0,00970197719730734	233,888	-0,00721815834770211	233,888	-0,00721815834770211
234,834	0,00272166510353222	232,755	-0,0109388774610392	234,056	-0,00541092943202223	234,056	-0,00541092943202223
235,001	0,0038922155688638	232,921	-0,0039102517855869	234,222	-0,00843373493973954	234,222	-0,00843373493973954
235,168	-0,00461440754856125	233,088	-8,9820359284418E-4	234,388	-0,0134394721744333	234,388	-0,0134394721744333
235,333	-0,0384467428778766	233,256	-0,0048192771084226	234,556	-0,0140418818129647	234,556	-0,0140418818129647
235,5	-0,0374810619724491	233,422	-0,00724351953265949	234,722	-0,0110656913367613	234,722	-0,0110656913367613
235,666	-0,0174698795180533	233,587	-0,00781346398113178	234,89	-0,00563852813854788	234,89	-0,00563852813854788
235,832	-0,0201807228915517	233,754	-0,00657265350955478	235,055	-0,00448013064781698	235,055	-0,00448013064781698
235,998	-0,0129463963639009	233,923	-0,00270782219656972	235,222	-0,0143177929854678	235,222	-0,0143177929854678
236,165	-0,00651950536796762	234,087	-0,00334257206206566	235,39	-0,0197719449225219	235,39	-0,0197719449225219
236,334	-0,0218863620161137	234,252	0,00232383001613345	235,556	-0,0228915662650483	235,556	-0,0228915662650483
236,5	-0,0072830243128037	234,421	0,00564803593068204	235,722	-0,0141315261044175	235,722	-0,0141315261044175
236,667	0,0316010835471803	234,587	-0,00652969018933421	235,89	-0,00417914171653617	235,89	-0,00417914171653617
236,835	0,0244262765346734	234,755	-0,00744047619046914	236,057	-0,00573217201961577	236,057	-0,00573217201961577
237,001	0,00180722891563707	234,923	0,0015043290043359	236,222	-0,00484848484851622	236,222	-0,00484848484851622
237,169	-0,0132530120481621	235,088	-0,0018181818181992	236,387	-0,00327094474151511	236,387	-0,00327094474151511
237,335	-0,0336122934852828	235,253	-0,00513691128148815	236,557	0,00215804394049378	236,557	0,00215804394049378
237,502	-0,0348171127624312	235,419	-0,00181083615898143	236,723	-0,00584230412774129	236,723	-0,00584230412774129
237,668	-0,00963855421688799	235,586	-0,00305973419012816	236,892	-0,0142258382643097	236,892	-0,0142258382643097
237,834	-8,35484796315342E-4	235,75	-0,00365853658535761	237,06	-0,0127032520325557	237,06	-0,0127032520325557
238,002	-0,0171005450373058	235,918	-0,00209580838326054	237,224	-0,0145246093179595	237,224	-0,0145246093179595
238,168	-2,3366192041842E-4	236,085	-0,00834580838325737	237,391	-0,012574850299393	237,391	-0,012574850299393
238,333	0,00368200073022844	236,253	-0,0101656626506002	237,558	-0,00777730253778462	237,558	-0,00777730253778462
238,499	-0,0137801204819168	236,419	-0,00692771084334611	237,726	-0,00512987012986909	237,726	-0,00512987012986909
238,667	6,36227544887658E-4	236,585	-0,0102409638554194	237,891	-0,0101893939393915	237,891	-0,0101893939393915
238,834	0,00598261308706489	236,751	-0,0122884394721991	238,059	-1,89393939403542E-4	238,059	-1,89393939403542E-4
239	0,0116712358415745	236,919	-0,00865233818077148	238,224	-0,0109036796536639	238,224	-0,0109036796536639
239,167	0,0398203592814397	237,086	-0,00731952244577452	238,392	-0,0267203832752514	238,392	-0,0267203832752514
239,334	0,0326671957290435	237,247	-0,0114648033126248	238,556	-0,0150815413479867	238,556	-0,0150815413479867
239,5	0,00171798304325803	237,415	-0,0159252297410448	238,725	-0,00772065336782412	238,725	-0,00772065336782412
239,662	-0,0157625272331338	237,586	-0,00609132611968456	238,892	-0,00997096715658377	238,892	-0,00997096715658377
239,832	-0,0237354702359864	237,753	-0,00151864944805543	239,057	-0,0114679731446149	239,057	-0,0114679731446149
239,999	-0,0101429043752958	237,919	-0,00873493975906884	239,224	-0,012767955213834	239,224	-0,012767955213834
240,162	0,00665422425900527	238,085	-0,00452167953252306	239,393	-0,0168025689132667	239,393	-0,0168025689132667
240,328	0,00125143430866068	238,252	-6,13318816888992E-4	239,557	-0,0132839721254478	239,557	-0,0132839721254478
240,496	-0,0065963203463263	238,417	8,96312522805739E-4	239,725	-0,00899350649350665	239,725	-0,00899350649350665
240,661	0,00835057158408469	238,583	-0,00271084337349841	239,89	-0,00244588744588197	239,89	-0,00244588744588197
240,828	0,00449101796409326	238,749	-0,00721448668925531	240,058	8,87445887476109E-4	240,058	8,87445887476109E-4
240,995	-0,01317365269458	238,916	-0,0072436944293065	240,223	-0,00238636363635773	240,223	-0,00238636363635773
241,162	-0,0267675492389058	239,081	-0,0104367201426092	240,391	-0,00539658634539031	240,391	-0,00539658634539031
241,328	-0,0415662650602519	239,251	-0,00314921090389704	240,557	-0,00151684582642657	240,557	-0,00151684582642657
241,494	-0,0359309967141218	239,415	-0,00140712945591673	240,724	0,00179640718560327	240,724	0,00179640718560327
241,659	-0,022878787878778	239,584	-0,00743896821740422	240,889	-0,00591715976330042	240,889	-0,00591715976330042
241,827	-0,0165151515151454	239,751	-0,0107784431137472	241,058	-0,013701590901028	241,058	-0,013701590901028
241,992	-0,016465841850451	239,918	-0,00748683356178527	241,225	-0,00869352204680568	241,225	-0,00869352204680568
242,161	-0,0164165537891144	240,084	-9,07265425367868E-4	241,39	-9,09090909078068E-4	241,39	-9,09090909078068E-4
242,327	-0,0129229492821607	240,249	-0,00749228815096418	241,556	-0,00575757575759491	241,556	-0,00575757575759491
242,494	-0,00628742514969652	240,416	-0,0038922155688638	241,721	-0,00545817455998019	241,721	-0,00545817455998019
242,661	-0,00748502994015543	240,583	0,00686305959506865	241,888	0,00179640718564581	241,888	0,00179640718564581
242,828	-0,0116427858568623	240,751	-0,0030171799258344	242,055	-0,00718562874249816	242,055	-0,00718562874249816
242,996	-0,00595596672402505	240,918	-0,0110528942115614	242,222	-0,027357333525731	242,222	-0,027357333525731
243,162	-0,00359461799292146	241,086	-0,0011363636363603	242,388	-0,0406626506024334	242,388	-0,0406626506024334
243,329	-0,00781148546281264	241,251	0,00243150063508819	242,554	-0,0382601411563366	242,554	-0,0382601411563366
243,495	-0,00751208426519791	241,418	-0,00639148532203484	242,723	-0,017181280258183	242,723	-0,017181280258183
243,662	-0,00658682634731125	241,582	-0,0111819044837003	242,888	-0,00390310288514024	242,888	-0,00390310288514024
243,829	-0,00571402649248814	241,749	-0,00868263473057179	243,055	0,00730901832696615	243,055	0,00730901832696615
243,994	-0,00545454545451147	241,916	-0,011031508411775	243,22	0,00702922077923712	243,22	0,00702922077923712
244,159	-0,00634538152610048	242,084	-0,0156649245063512	243,388	-0,0302676745544932	243,388	-0,0302676745544932
244,325	-0,00450905418081661	242,248	-0,0115631929046509	243,551	-0,0308860805995658	243,551	-0,0308860805995658
244,492	-0,0038922155688638	242,413	-0,0081006493506631	243,718	-0,00722554890217819	243,718	-0,00722554890217819
244,659	-0,00656187624751066	242,581	-0,0104523096663897	243,883	-0,0129718875502024	243,883	-0,0129718875502024
244,827	-0,00928714859438765	242,748	-0,00598802395212434	244,049	-0,0179718875502016	244,049	-0,0179718875502016
244,993	-0,010477624784861	242,914	-0,00414201183428858	244,217	-0,00471887550199665	244,217	-0,00471887550199665
245,161	-0,00566202090589862	243,083	-0,00683662261273602	244,383	-0,00184008762323759	244,383	-0,00184008762323759
245,325	-0,00324605451934931	243,25	-0,00359281437124908	244,548	-0,0033835395373682	244,548	-0,0033835395373682
245,495	-0,00773159563226744	243,417	-0,00524602967977005	244,717	-9,41042275599191E-4	244,717	-9,41042275599191E-4
245,662	-0,00721466158590233	243,578	-0,00697940503434121	244,883	-0,00840126974968041	244,883	-0,00840126974968041
245,827	-0,00481945200511216	243,749	-0,00293278376665991	245,05	-0,0110439834616338	245,05	-0,0110439834616338
245,994	-0,00359281437129162	243,915	-0,00813253012049523	245,218	-0,00624999999999673	245,218	-0,00624999999999673
246,161	-0,00604608963889014	244,081	-0,0143789443488328	245,386	-0,0171615031554926	245,386	-0,0171615031554926
246,326	-0,00787878787879091	244,249	-0,00863095238094251	245,552	-0,0306381213476589	245,552	-0,0306381213476589
246,491	-0,00512611141353547	244,417	-0,0105681818181469	245,719	-0,0170839044802097	245,719	-0,0170839044802097
246,658	-0,00514458887103749	244,582	-0,0117981014969018	245,885	-0,0111938663746159	245,885	-0,0111938663746159
246,822	-0,00843800204467149	244,748	-0,00660666618570699	246,05	-0,0252476864452741	246,05	-0,0252476864452741
246,989	-0,0093048842074564	244,915	-0,00535223670307247	246,217	-0,0359281437125365	246,217	-0,0359281437125365
247,155	-0,00570137693633526	245,085	-0,00448306595367501	246,384	-0,0176574561719873	246,384	-0,0176574561719873
247,323	-0,00329173838212397	245,25	-0,00893311816388729	246,55	-0,00208859389657146	246,55	-0,00208859389657146
247,489	-0,00483935742970772	245,419	-0,0071076781348373	246,717	-0,0239520958084158	246,717	-0,0239520958084158
247,654	-0,00692614770456404	245,586	-0,00332607512246417	246,884	-0,0398659997078955	246,884	-0,0398659997078955
247,821	-0,00480493558336752	245,751	-0,00573932092006279	247,048	-0,0315567146635002	247,048	-0,0315567146635002
247,986	-0,00357898511748026	245,917	-0,00750306615683623	247,214	-0,0296113023522709	247,214	-0,0296113023522709
248,155	-0,0068849361944973	246,084	-0,00688622754488343	247,382	-0,0214787722318185	247,382	-0,0214787722318185
248,321	-0,00898235800344234	246,251	-0,00668968810845233	247,548	-0,0135542168674493	247,548	-0,0135542168674493
248,489	-0,00626069289991013	246,414	-0,00994924043239984	247,714	-0,0180722891566275	247,714	-0,0180722891566275
248,656	-0,00507021670943676	246,582	-0,00922619047620035	247,88	-0,0173148214158641	247,88	-0,0173148214158641
248,824	-0,0096374458874661	246,75	-0,0116552609067624	248,049	-0,0316101846870882	248,049	-0,0316101846870882
248,989	-0,0105552531300686	246,917	-0,0181448079450866	248,214	-0,0332099437488539	248,214	-0,0332099437488539
249,156	-0,00600979858463518	247,081	-0,0136112714677239	248,381	-0,0183121708390556	248,381	-0,0183121708390556
249,321	-0,00240989779455017	247,25	-0,0071647536892966	248,547	-0,0075372920252374	248,547	-0,0075372920252374
249,49	-0,00418453034760004	247,416	-0,00933734939760088	248,715	-0,0106168831168916	248,715	-0,0106168831168916
249,657	-0,00750847702185314	247,582	-0,0104847963281774	248,88	-0,019545454545463	248,88	-0,019545454545463
249,823	-0,0066595650896331	247,75	-0,00536796536797424	249,048	-0,0138211382113717	249,048	-0,0138211382113717
249,987	-0,00423199767708903	247,915	-0,00983225108223881	249,212	-0,00667123683071797	249,212	-0,00667123683071797
250,155	-0,00654761904762469	248,083	-0,0129298941798968	249,381	-0,0153400584586834	249,381	-0,0153400584586834
250,323	-0,00808982683983928	248,245	-0,00816798941800336	249,547	-0,0228915662650501	249,547	-0,0228915662650501
250,488	-0,00666666666662992	248,413	-0,011607142857106	249,713	-0,0235278391673383	249,713	-0,0235278391673383
250,653	-0,00663037561241751	248,581	-0,00774891774892208	249,882	-0,021118200613127	249,882	-0,021118200613127
250,82	-0,00901810836159042	248,746	-0,00536796536797494	250,048	-0,0180722891566275	250,048	-0,0180722891566275
250,986	-0,0102157131520068	248,914	-0,00813613789075325	250,214	-0,0279055245371525	250,214	-0,0279055245371525
251,153	-0,0084084842363697	249,077	-0,00660952724648773	250,378	-0,0194129744551865	250,378	-0,0194129744551865
251,319	-0,00481927710842249	249,247	-0,00805457122605136	250,547	-0,0111812671381413	250,547	-0,0111812671381413
251,485	-0,00472005669736645	249,413	-0,0148192771084536	250,711	-0,0239982578397095	250,711	-0,0239982578397095
251,655	-0,00745098039219316	249,578	-0,0147619047619245	250,879	-0,0290232358003322	250,879	-0,0290232358003322
251,82	-0,00662674650699237	249,746	-0,0122469347020064	251,045	-0,0346385542168586	251,045	-0,0346385542168586
251,987	-0,00814189802210813	249,913	-0,0123043070485355	251,211	-0,0341109894121656	251,211	-0,0341109894121656
252,152	-0,00874070041733759	250,079	-0,0108433734939936	251,376	-0,0323037604965322	251,376	-0,0323037604965322
252,319	-0,0101422155688596	250,245	-0,0109021451660479	251,542	-0,0506487488415485	251,542	-0,0506487488415485
252,487	-0,0114015151515099	250,409	-0,012318524970946	251,711	-0,0428174235402976	251,711	-0,0428174235402976
252,652	-0,0111395391036385	250,577	-0,0110768398268245	251,877	-0,0192338215135972	251,877	-0,0192338215135972
252,819	-0,0128332620473357	250,742	-0,00845564074482074	252,044	-0,0353674469243484	252,044	-0,0353674469243484
252,987	-0,00985728628799683	250,908	-0,0108433734939926	252,209	-0,0369696969696772	252,209	-0,0369696969696772
253,153	-0,00688109581183455	251,074	-0,00900028686173229	252,374	-0,0262435000896764	252,374	-0,0262435000896764
253,321	-0,00905197444831558	251,242	-0,0128564299971507	252,543	-0,0249857417837279	252,543	-0,0249857417837279
253,485	-0,00726626016258473	251,409	-0,0153019262679424	252,709	-0,00301204819274272	252,709	-0,00301204819274272
253,653	-0,007505020080315	251,575	-0,00875502008031121	252,875	-0,00560097532986651	252,875	-0,00560097532986651
253,819	-0,00871509992067372	251,74	-0,00273809523809875	253,043	-0,0336130235226692	253,043	-0,0336130235226692
253,986	-0,00775769888794147	251,908	-0,00327380952383339	253,209	-0,0287880935506921	253,209	-0,0287880935506921
254,154	-0,00835650128312837	252,076	-0,00803571428568468	253,379	-0,0166713631560445	253,379	-0,0166713631560445
254,321	-0,0105187215929663	252,244	-0,00597389558231553	253,546	-0,0174378515695679	253,546	-0,0174378515695679
254,487	-0,0117469879518122	252,41	-0,0089500860585201	253,711	-0,0215367965367899	253,711	-0,0215367965367899
254,653	-0,0126962395034595	252,578	-0,0129355400696889	253,879	-0,025000000000028	253,879	-0,025000000000028
254,818	-0,0128698752228175	252,742	-0,0121179841316641	254,047	-0,0354274239816649	254,047	-0,0354274239816649
254,988	-0,0131729055258592	252,908	-0,0132949981745275	254,213	-0,047289156626493	254,213	-0,047289156626493
255,153	-0,0157575757575815	253,073	-0,0150535293050119	254,379	-0,0335067542898828	254,379	-0,0335067542898828
255,318	-0,0102884264330014	253,24	-0,0098802395209456	254,544	-0,0133333333333439	254,544	-0,0133333333333439
255,484	-0,00449297188752948	253,407	-0,0133115587007926	254,709	-0,0192594584901952	254,709	-0,0192594584901952
255,652	-0,00693181818179112	253,572	-0,0198484848484604	254,878	-0,0255774577600393	254,878	-0,0255774577600393
255,817	-0,00871753246752198	253,74	-0,0156504065040721	255,044	-0,015913354014877	255,044	-0,015913354014877
255,985	-0,00922619047620035	253,904	-0,0132694541231254	255,211	-0,0147085347377299	255,211	-0,0147085347377299
256,153	-0,0114921121823357	254,072	-0,00926563396443949	255,377	-0,0246684964711097	255,377	-0,0246684964711097
256,316	-0,0121229932772652	254,238	-0,00876779846658411	255,546	-0,0180383172175038	255,546	-0,0180383172175038
256,483	-0,0126546906187526	254,403	-0,00397525551367611	255,71	0,0415699382897554	255,71	0,0415699382897554
256,648	-0,0108333333333089	254,572	-0,00243637270976869	255,876	0,0665662650602305	255,876	0,0665662650602305
256,816	-0,00747991967870856	254,738	-0,0111883899233578	256,042	0,0401821572002463	256,042	0,0401821572002463
256,982	-0,00986087205969841	254,903	-0,00940687361420114	256,21	0,00403757888698693	256,21	0,00403757888698693
257,15	-0,0115772048464411	255,067	-0,00736670448099084	256,376	-0,0539571459490603	256,376	-0,0539571459490603
257,319	-0,0110901918594075	255,239	-0,0137174066243726	256,543	-0,0362275449101821	256,543	-0,0362275449101821
257,484	-0,0102522228270711	255,404	-0,0144020082481706	256,71	-0,0203592814371148	256,71	-0,0203592814371148
257,651	-0,0115880664706139	255,573	-0,0101854524462804	256,877	-0,0688117740422513	256,877	-0,0688117740422513
257,82	-0,0139832760514462	255,737	-0,00783972125435899	257,043	-0,0753012048192957	257,043	-0,0753012048192957
257,987	-0,012008513094307	255,905	-0,0120051635111582	257,209	-0,056087880935502	257,209	-0,056087880935502
258,153	-0,0104812105565192	256,071	-0,0136166617690055	257,379	-0,020244507441534	257,379	-0,020244507441534
258,321	-0,0108170995670752	256,235	-0,0113232777064568	257,545	-0,0304069036883761	257,545	-0,0304069036883761
258,486	-0,0112121212121064	256,406	-0,0149282296651004	257,708	-0,0792219242496739	257,708	-0,0792219242496739
258,651	-0,012640174197053	256,571	-0,0190819964349379	257,875	-0,0778443113772468	257,875	-0,0778443113772468
258,818	-0,0123061106702091	256,741	-0,015084536808734	258,042	-0,043196548080308	258,042	-0,043196548080308
258,984	-0,012904913065436	256,908	-0,011718130005054	258,212	-0,00517259598450997	258,212	-0,00517259598450997
259,151	-0,01414806750136	257,074	-0,0212989683283881	258,379	-0,029699138308738	258,379	-0,029699138308738
259,316	-0,0126510615133717	257,241	-0,0242514970059852	258,543	-0,0753048780487733	258,543	-0,0753048780487733
259,483	-0,010156472768787	257,408	-0,0235997517160891	258,707	-0,0396123693379973	258,707	-0,0396123693379973
259,651	-0,00955767037351707	257,572	-0,0226480836237166	258,875	-0,0323299828913747	258,875	-0,0323299828913747
259,818	-0,013772455089809	257,74	-0,0191082121471335	259,042	-0,0750734893848306	259,042	-0,0750734893848306
259,985	-0,0155688622754551	257,907	-0,0170658682634443	259,207	-0,0771729490022291	259,207	-0,0771729490022291
260,152	-0,0111435665254718	258,074	-0,0171271914003445	259,371	-0,00959719142647588	259,371	-0,00959719142647588
260,316	-0,00842044134725109	258,24	-0,0207831325301259	259,536	0,0381818181818321	259,536	0,0381818181818321
260,484	-0,0112707805015428	258,406	-0,0204819277108388	259,701	-0,0462997444322764	259,701	-0,0462997444322764
260,653	-0,0124968996917747	258,572	-0,0147590361445977	259,867	-0,11114822928077	259,867	-0,11114822928077
260,82	-0,0129157347954721	258,738	-0,017914515203672	260,032	-0,0268108798832036	260,032	-0,0268108798832036
260,986	-0,0153109443763024	258,906	-0,0182157200229591	260,198	0,0313253012047897	260,198	0,0313253012047897
261,153	-0,0150097395570581	259,072	-0,0171686746987662	260,364	-0,0491771965912106	260,364	-0,0491771965912106
261,319	-0,015257458405045	259,238	-0,0221672403901013	260,528	-0,0946591243020666	260,528	-0,0946591243020666
261,487	-0,015600649350614	259,406	-0,017088744588757	260,694	-0,0442392323786325	260,694	-0,0442392323786325
261,652	-0,014155325712211	259,571	-0,0190285204991092	260,861	-0,032775520387783	260,861	-0,032775520387783
261,819	-0,0147157492244605	259,741	-0,0210949681077108	261,029	-0,0502832759609968	261,029	-0,0502832759609968
261,985	-0,0167017181150682	259,907	-0,0147247673328224	261,195	-0,0619049368204407	261,195	-0,0619049368204407
262,154	-0,0164005132957811	260,074	-0,0135199480557168	261,359	-0,0426278283867076	261,359	-0,0426278283867076
262,32	-0,0162109515907763	260,24	-0,0164112069580042	261,525	-0,0176133103844277	261,525	-0,0176133103844277
262,487	-0,0183193853257433	260,409	-0,0170136165965785	261,693	-0,0251434308663059	261,693	-0,0251434308663059
262,653	-0,0191006630070571	260,575	-0,0144578313253106	261,859	-0,00777990008811909	261,859	-0,00777990008811909
262,822	-0,0178471459447999	260,741	-0,0117816721430791	262,023	-0,0055531358885241	262,023	-0,0055531358885241
262,989	-0,0159151576365518	260,906	-0,0149291733906981	262,191	-0,0370403634826763	262,191	-0,0370403634826763
263,155	-0,0148435204231303	261,075	-0,013363214399625	262,36	-0,0586560606597454	262,36	-0,0586560606597454
263,319	-0,0149533715925251	261,242	-0,00479767737255868	262,527	-0,0808236288159949	262,527	-0,0808236288159949
263,489	-0,0151700921332369	261,407	-0,00745129870129217	262,69	-0,114446744031341	262,69	-0,114446744031341
263,655	-0,0154606229797182	261,575	-0,0152284716281669	262,856	-0,112976907630525	262,856	-0,112976907630525
263,819	-0,0185867369028915	261,742	-0,0171181732919823	263,024	-0,0805513972055954	263,024	-0,0805513972055954
263,988	-0,0192836010143787	261,908	-0,0149849397590224	263,191	-0,038732291514541	263,191	-0,038732291514541
264,156	-0,0174134199133991	262,076	-0,0164909638554152	263,355	-0,0270556448079476	263,355	-0,0270556448079476
264,321	-0,0174668844129732	262,242	-0,0215504876649376	263,522	-0,0162243560216713	263,522	-0,0162243560216713
264,488	-0,0204278190607134	262,41	-0,0220879669233098	263,691	0,00979325162020478	263,691	0,00979325162020478
264,654	-0,0185886402754081	262,577	-0,018910973234244	263,859	-0,0197889610389661	263,859	-0,0197889610389661
264,822	-0,0162337662337485	262,743	-0,0197396729775995	264,024	-0,0233691949076528	264,024	-0,0233691949076528
264,987	-0,0190306681270406	262,911	-0,02388259195897	264,193	-0,0154849957734628	264,193	-0,0154849957734628
265,153	-0,0192211961618926	263,078	-0,0191616766467052	264,361	-0,0684348739495827	264,361	-0,0684348739495827
265,32	-0,0171127624269684	263,245	-0,0229468336055027	264,531	-0,14313725490198	264,531	-0,14313725490198
265,486	-0,0171127624269652	263,41	-0,0277372527672139	264,693	-0,130220883534162	264,693	-0,130220883534162
265,653	-0,0208885799829042	263,577	-0,0237978588277758	264,859	-0,0442089787722043	264,859	-0,0442089787722043
265,821	-0,0226190476190401	263,742	-0,0241694048922817	265,027	-0,0293074565155315	265,027	-0,0293074565155315
265,989	-0,0228300865800781	263,908	-0,02469879518073	265,194	-0,0805389221557292	265,194	-0,0805389221557292
266,154	-0,0223603504928916	264,074	-0,0280120481927598	265,361	-0,108994661279851	265,361	-0,108994661279851
266,32	-0,0227372906258986	264,24	-0,0272516896855739	265,527	-0,0431798623063442	265,527	-0,0431798623063442
266,484	-0,0223141695702368	264,404	-0,0273664343786408	265,695	-0,0223214285714497	265,695	-0,0223214285714497
266,652	-0,0195865032403643	264,572	-0,0283504419732061	265,863	-0,108384146341452	265,863	-0,108384146341452
266,821	-0,0218916980455465	264,739	-0,0304337753065239	266,027	-0,0994233029679492	266,027	-0,0994233029679492
266,986	-0,0213528138527984	264,907	-0,0344269936890358	266,193	-0,0140538625088916	266,193	-0,0140538625088916
267,154	-0,0178571428571429	265,073	-0,0329280759401424	266,363	-0,0411694677871235	266,363	-0,0411694677871235
267,322	-0,0215791738382021	265,238	-0,0245401382243542	266,531	-0,121829004328977	266,531	-0,121829004328977
267,488	-0,0222891566265187	265,409	-0,0225513884511554	266,696	-0,107665206279663	266,696	-0,107665206279663
267,654	-0,021543316121664	265,576	-0,0283142805298482	266,862	-0,0633111392940104	266,862	-0,0633111392940104
267,822	-0,0258928571428698	265,741	-0,0296038700255556	267,033	-0,089447420947561	267,033	-0,089447420947561
267,99	-0,0285335497835177	265,907	-0,0294333020705509	267,2	-0,127341100930682	267,2	-0,127341100930682
268,155	-0,0270454545454577	266,074	-0,0279272779742009	267,366	-0,0959039751821838	267,366	-0,0959039751821838
268,323	-0,0258333333333344	266,24	-0,0240963855421986	267,533	-0,0513686911890519	267,533	-0,0513686911890519
268,488	-0,0245759368835924	266,406	-0,0259214372281761	267,701	-0,0750430292599142	267,701	-0,0750430292599142
268,657	-0,0216084572088665	266,575	-0,0214033649390406	267,867	-0,230138848075235	267,867	-0,230138848075235
268,821	-0,0214436979699385	266,741	-0,0209923526441218	268,031	-0,172678236397728	268,031	-0,172678236397728
268,988	-0,0240296515402817	266,908	-0,026715244210363	268,2	0,0685168125287558	268,2	0,0685168125287558
269,154	-0,0263446643717538	267,074	-0,0284154801022293	268,367	0,0384941880943672	268,367	0,0384941880943672
269,322	-0,0291504329004161	267,239	-0,0325385592451568	268,537	-0,0881525184924284	268,537	-0,0881525184924284
269,487	-0,0272960372960475	267,406	-0,0268114658257444	268,704	-0,103794229722339	268,704	-0,103794229722339
269,656	-0,0247121142330921	267,575	-0,0306365429442267	268,869	-0,0711594991834559	268,869	-0,0711594991834559
269,823	-0,0298403193612828	267,74	-0,034778554778558	269,036	-0,0847958628198399	269,036	-0,0847958628198399
269,988	-0,030357142857123	267,909	-0,0367260787992309	269,201	-0,109300699300667	269,201	-0,109300699300667
270,156	-0,0267082276697679	268,073	-0,0395767575322733	269,37	-0,0771994472593258	269,37	-0,0771994472593258
270,325	-0,029684418145961	268,243	-0,0361993659739504	269,537	-0,062874251497005	269,537	-0,062874251497005
270,49	-0,0319361277445011	268,41	-0,0357351561936253	269,704	-0,103075174951302	269,704	-0,103075174951302
270,657	-0,0270876428960282	268,576	-0,0367469879517865	269,87	-0,103137550200818	269,87	-0,103137550200818
270,822	-0,0268784227820271	268,742	-0,0363411730755501	270,038	-0,0753409090908996	270,038	-0,0753409090908996
270,988	-0,0301204819277268	268,909	-0,0374872206805925	270,203	-0,0762337662337864	270,203	-0,0762337662337864
271,154	-0,0316265060241196	269,073	-0,0371807747489216	270,371	-0,0925595238095478	270,371	-0,0925595238095478
271,32	-0,0319277108433639	269,243	-0,0389151109545811	270,539	-0,0990893213572561	270,539	-0,0990893213572561
271,486	-0,0309303080585817	269,41	-0,0419161676646574	270,706	-0,0799401197604491	270,706	-0,0799401197604491
271,653	-0,0295082562148386	269,577	-0,0395209580838251	270,873	-0,0745508982035977	270,873	-0,0745508982035977
271,818	-0,0295082562148386	269,744	-0,0330974414806613	271,04	-0,100842956943245	271,04	-0,100842956943245
271,985	-0,0326347305389418	269,909	-0,0282705099778194	271,208	-0,105286796536805	271,208	-0,105286796536805
272,152	-0,0342345429622554	270,073	-0,0302223816356059	271,373	-0,0819429590017902	271,373	-0,0819429590017902
272,318	-0,0348333453574364	270,243	-0,0341511095456038	271,543	-0,0864847625797179	271,543	-0,0864847625797179
272,485	-0,0344311377245446	270,41	-0,0431083287969283	271,709	-0,10722891566266	271,709	-0,10722891566266
272,652	-0,0322426575420705	270,575	-0,0474621212121218	271,875	-0,112876506024098	271,875	-0,112876506024098
272,82	-0,0300110741971523	270,743	-0,0477669660678749	272,043	-0,0999625748503152	272,043	-0,0999625748503152
272,992	-0,0300836642087585	270,91	-0,0456334319313356	272,21	-0,0875361042620634	272,21	-0,0875361042620634
273,156	-0,0348258889215355	271,076	-0,048926845104979	272,38	-0,0992452161587408	272,38	-0,0992452161587408
273,322	-0,0387215528781679	271,243	-0,0471913316224693	272,546	-0,106330777656083	272,546	-0,106330777656083
273,484	-0,0366042077580212	271,411	-0,0410355708548478	272,711	-0,107495917256416	272,711	-0,107495917256416
273,653	-0,037340486205181	271,577	-0,0457974756167413	272,878	-0,114116946829233	272,878	-0,114116946829233
273,819	-0,038059510770377	271,745	-0,0453664100370929	273,044	-0,109601126399065	273,044	-0,109601126399065
273,984	-0,0363636363636394	271,912	-0,0491326438033054	273,213	-0,113351493722033	273,213	-0,113351493722033
274,149	-0,037460752099303	272,077	-0,0571615563923084	273,377	-0,120371396895784	273,377	-0,120371396895784
274,315	-0,0391566265059978	272,246	-0,0604241221698767	273,542	-0,112937062937066	273,542	-0,112937062937066
274,481	-0,0410898138006451	272,413	-0,0517474142623911	273,711	-0,104444956241358	273,711	-0,104444956241358
274,646	-0,0414448051948119	272,578	-0,0501773835919947	273,878	-0,106515962158502	273,878	-0,106515962158502
274,814	-0,042222461273663	272,742	-0,0526410737480043	274,047	-0,114148867080411	274,047	-0,114148867080411
274,98	-0,0431153184165497	272,911	-0,0407380505261717	274,211	-0,126172883787707	274,211	-0,126172883787707
275,148	-0,0449225473321868	273,078	-0,0450438408896625	274,381	-0,11523033309708	274,381	-0,11523033309708
275,314	-0,0461130235226602	273,246	-0,0519300684345814	274,547	-0,109713399050738	274,547	-0,109713399050738
275,482	-0,0459523809524166	273,413	-0,0523002774937653	274,712	-0,135797023489355	274,712	-0,135797023489355
275,647	-0,0456547619047454	273,577	-0,0509654471544503	274,881	-0,140541455763871	274,881	-0,140541455763871
275,815	-0,0452129948364576	273,745	-0,0443022088353654	275,047	-0,118352106651463	275,047	-0,118352106651463
275,981	-0,0465279299014204	273,911	-0,0503489568028138	275,216	-0,117448492193624	275,216	-0,117448492193624
276,146	-0,0472727272727486	274,075	-0,0566742580076291	275,382	-0,137349397590344	275,382	-0,137349397590344
276,311	-0,0492245989305071	274,241	-0,0558173522492567	275,548	-0,13096457687036	275,548	-0,13096457687036
276,481	-0,0519355406833267	274,41	-0,0589448322290421	275,715	-0,117915953806691	275,715	-0,117915953806691
276,648	-0,052853329485565	274,577	-0,0666816968472689	275,883	-0,130357142857151	275,883	-0,130357142857151
276,814	-0,0534521318808036	274,743	-0,0669810980448731	276,051	-0,157650769888748	276,051	-0,157650769888748
276,981	-0,0537533367001335	274,91	-0,0598802395209452	276,218	-0,151293196739027	276,218	-0,151293196739027
277,147	-0,0525557319096656	275,077	-0,0619760479041628	276,384	-0,11656626506026	276,384	-0,11656626506026
277,314	-0,0525557319096656	275,244	-0,0726274723280867	276,55	-0,124114314400455	276,55	-0,124114314400455
277,48	-0,0553786574871002	275,409	-0,0740565160810519	276,718	-0,144677548933697	276,718	-0,144677548933697
277,648	-0,0562822719449187	275,572	-0,0592239801958869	276,881	-0,105177272078793	276,881	-0,105177272078793
277,814	-0,0572289156626681	275,743	-0,0539027208740585	277,053	-0,137626085738285	277,053	-0,137626085738285
277,98	-0,0594581920496518	275,91	-0,0657871004978018	277,219	-0,203915662650613	277,219	-0,203915662650613
278,147	-0,0596947209874762	276,076	-0,0662076878944187	277,385	-0,184825014343091	277,385	-0,184825014343091
278,31	-0,0587965173946318	276,244	-0,057440476190487	277,553	-0,156679498146533	277,553	-0,156679498146533
278,477	-0,0599942971200471	276,412	-0,0590038726334001	277,72	-0,148048545765616	277,72	-0,148048545765616
278,645	-0,0593954947248504	276,578	-0,0696486544981917	277,888	-0,167661149825777	277,888	-0,167661149825777
278,812	-0,0603708246158221	276,745	-0,0760479041916302	278,052	-0,18536585365852	278,052	-0,18536585365852
278,978	-0,0641762315534458	276,912	-0,0702546713801662	278,216	-0,173009325681483	278,216	-0,173009325681483
279,147	-0,0636856464585592	277,078	-0,0668674698795016	278,386	-0,159950686861573	278,386	-0,159950686861573
279,314	-0,0635583378696862	277,244	-0,0789481278406761	278,553	-0,182634730538938	278,553	-0,182634730538938
279,479	-0,0654545454545479	277,411	-0,0806713845037056	278,72	-0,199714856002304	278,72	-0,199714856002304
279,647	-0,0674650698602632	277,576	-0,078072440380131	278,888	-0,180952380952408	278,888	-0,180952380952408
279,814	-0,0708787244787536	277,745	-0,0868913523918199	279,056	-0,165261044176703	279,056	-0,165261044176703
279,98	-0,0733541308089595	277,911	-0,0942807156771032	279,222	-0,1921686746988	279,222	-0,1921686746988
280,148	-0,0751613597245965	278,078	-0,095764833968441	279,388	-0,210538582903049	279,388	-0,210538582903049
280,314	-0,0762787677656945	278,243	-0,0906407447973698	279,556	-0,184129954376947	279,556	-0,184129954376947
280,481	-0,0781437125748478	278,409	-0,0990390131956523	279,723	-0,173053892215569	279,723	-0,173053892215569
280,648	-0,0798769930019474	278,577	-0,105665519219712	279,89	-0,205688622754462	279,89	-0,205688622754462
280,814	-0,0778506884681891	278,743	-0,10544906900326	280,057	-0,227009234542926	280,057	-0,227009234542926
280,982	-0,0796579173838262	278,908	-0,107780748663121	280,223	-0,202647431832613	280,223	-0,202647431832613
281,148	-0,0861445783132465	279,078	-0,117780748663108	280,394	-0,200787897888471	280,394	-0,200787897888471
281,314	-0,0900602409638506	279,243	-0,117539466521489	280,561	-0,226152514248627	280,561	-0,226152514248627
281,48	-0,0909638554216691	279,41	-0,103881585940563	280,727	-0,222203607328693	280,727	-0,222203607328693
281,646	-0,0873998989971928	279,579	-0,103282783545351	280,896	-0,204733727810622	280,896	-0,204733727810622
281,813	-0,0880023086357671	279,746	-0,0957687035567306	281,065	-0,220121951219532	281,065	-0,220121951219532
281,979	-0,0924933265998028	279,912	-0,092771084337349	281,229	-0,245121951219523	281,229	-0,245121951219523
282,146	-0,0922387368120878	280,078	-0,105421686747003	281,397	-0,250449101796379	281,397	-0,250449101796379
282,314	-0,0940476190476078	280,244	-0,106024096385526	281,564	-0,239650285228351	281,564	-0,239650285228351
282,482	-0,0957954545454428	280,412	-0,112048192771074	281,733	-0,233662261276311	281,733	-0,233662261276311
282,647	-0,0930883687171214	280,578	-0,12168674698795	281,9	-0,253097441480687	281,9	-0,253097441480687
282,814	-0,094311377245491	280,744	-0,126807228915659	282,065	-0,26161255411251	282,065	-0,26161255411251
282,981	-0,0991017964071984	280,91	-0,126931988308282	282,233	-0,259226190476158	282,233	-0,259226190476158
283,147	-0,102662721893513	281,079	-0,118691885038019	282,401	-0,268528106508902	282,401	-0,268528106508902
283,316	-0,103268782499534	281,247	-0,127192044482452	282,57	-0,276369015599808	282,57	-0,276369015599808
283,481	-0,100310202617905	281,414	-0,132505897296353	282,735	-0,280707675557968	282,735	-0,280707675557968
283,65	-0,102698153987903	281,579	-0,128739465662561	282,902	-0,279782446940411	282,902	-0,279782446940411
283,817	-0,10449101796405	281,748	-0,130460896841774	283,071	-0,285454837099863	283,071	-0,285454837099863
283,984	-0,106918692734986	281,914	-0,129356712564539	283,237	-0,298479632817026	283,237	-0,298479632817026
284,15	-0,110876232201559	282,082	-0,127764114627915	283,405	-0,305357142857169	283,405	-0,305357142857169
284,315	-0,111371705217854	282,249	-0,137865233388644	283,573	-0,307803030303024	283,573	-0,307803030303024
284,484	-0,111799512704471	282,415	-0,14277108433734	283,738	-0,313457792207762	283,738	-0,313457792207762
284,654	-0,117026931254459	282,581	-0,140408060814667	283,906	-0,324580464716014	283,906	-0,324580464716014
284,82	-0,121561244979912	282,749	-0,14478364699171	284,072	-0,325705781706765	284,072	-0,325705781706765
284,988	-0,121628787878762	282,916	-0,152137543095628	284,241	-0,33003765465301	284,241	-0,33003765465301
285,153	-0,121391761930692	283,081	-0,152449345526305	284,406	-0,340688542226993	284,406	-0,340688542226993
285,32	-0,124465355004302	283,25	-0,146691769768711	284,575	-0,342479986077282	284,575	-0,342479986077282
285,488	-0,12656116338752	283,415	-0,151298701298678	284,745	-0,344535047551933	284,745	-0,344535047551933
285,655	-0,127034485246356	283,583	-0,15688468158345	284,912	-0,355089820359279	284,912	-0,355089820359279
285,821	-0,129937607573165	283,749	-0,154061756006067	285,079	-0,372754491017998	285,079	-0,372754491017998
285,989	-0,129083896872347	283,916	-0,157676213837384	285,246	-0,373376188798881	285,246	-0,373376188798881
286,158	-0,131977614600368	284,082	-0,166265060240965	285,416	-0,369863701578169	285,416	-0,369863701578169
286,324	-0,137349397590386	284,248	-0,161420682730961	285,58	-0,380704286332782	285,58	-0,380704286332782
286,49	-0,135444773104421	284,416	-0,1636102794411	285,749	-0,389625598760216	285,749	-0,389625598760216
286,657	-0,137596236099225	284,583	-0,178695620806566	285,917	-0,394316551921954	285,917	-0,394316551921954
286,825	-0,145081266039356	284,749	-0,181090830387428	286,083	-0,394355067328142	286,083	-0,394355067328142
286,992	-0,146544260875827	284,916	-0,173560709905507	286,253	-0,400956322648856	286,253	-0,400956322648856
287,158	-0,148189185312662	285,082	-0,174999999999991	286,42	-0,420359281437123	286,42	-0,420359281437123
287,326	-0,155297619047624	285,248	-0,180242398164067	286,587	-0,42245508982034	286,587	-0,42245508982034
287,491	-0,15500000000002	285,416	-0,175809096093533	286,754	-0,429923788786091	286,754	-0,429923788786091
287,661	-0,156325301204841	285,583	-0,179640718562881	286,919	-0,440898268398307	286,919	-0,440898268398307
287,827	-0,16485823533651	285,75	-0,1870860688262	287,087	-0,434026610644216	287,087	-0,434026610644216
287,994	-0,16485823533651	285,916	-0,189802065404477	287,257	-0,441315604085977	287,257	-0,441315604085977
288,16	-0,165662650602433	286,084	-0,196428571428588	287,424	-0,460695476516901	287,424	-0,460695476516901
288,326	-0,170051635111904	286,249	-0,196470588235293	287,59	-0,474168530409017	287,59	-0,474168530409017
288,494	-0,171941830624457	286,419	-0,19131907308378	287,757	-0,47165490447667	287,757	-0,47165490447667
288,661	-0,178143712574879	286,584	-0,19515151515151	287,925	-0,469520522933076	287,925	-0,469520522933076
288,828	-0,184475691474221	286,749	-0,201782320243834	288,088	-0,482296756180952	288,088	-0,482296756180952
288,996	-0,185673296264564	286,918	-0,200586432797974	288,255	-0,496998901605144	288,255	-0,496998901605144
289,163	-0,188323353293409	287,086	-0,20778977758772	288,424	-0,490828402366814	288,424	-0,490828402366814
289,33	-0,189221556886253	287,253	-0,219827213043811	288,593	-0,486748314297489	288,593	-0,486748314297489
289,497	-0,190165822201755	287,419	-0,220370768789439	288,765	-0,509621384004589	288,765	-0,509621384004589
289,666	-0,19675625579241	287,587	-0,22609366035568	288,929	-0,5287539278767	288,929	-0,5287539278767
289,832	-0,203280981067107	287,753	-0,232641279403304	289,092	-0,520907329673882	289,092	-0,520907329673882
290	-0,205405844155818	287,921	-0,238334785133561	289,263	-0,524960127591678	289,263	-0,524960127591678
290,165	-0,208644432490577	288,085	-0,248908280998985	289,428	-0,545744873888515	289,428	-0,545744873888515
290,334	-0,213146075425968	288,252	-0,250598802395229	289,595	-0,544610778443104	289,595	-0,544610778443104
290,5	-0,215264629948361	288,419	-0,251796407185603	289,762	-0,543411359099966	289,762	-0,543411359099966
290,668	-0,216071428571445	288,586	-0,25508982035928	289,927	-0,554489203411372	289,927	-0,554489203411372
290,836	-0,216469449225509	288,753	-0,260978645119423	290,094	-0,56595024237247	290,094	-0,56595024237247
291,002	-0,221543491037321	288,919	-0,262381103360799	290,262	-0,574034074707772	290,262	-0,574034074707772
291,166	-0,229478803716613	289,09	-0,260085092971947	290,429	-0,580879312802983	290,429	-0,580879312802983
291,334	-0,231823593073589	289,257	-0,269622573035709	290,597	-0,591071428571403	290,597	-0,591071428571403
291,499	-0,231726734803647	289,422	-0,279448703906524	290,765	-0,611169678714845	290,765	-0,611169678714845
291,668	-0,233136094674541	289,588	-0,285275232667218	290,931	-0,624397590361469	290,931	-0,624397590361469
291,837	-0,238550652313395	289,755	-0,296419810980456	291,097	-0,6162343986725	291,097	-0,6162343986725
292,003	-0,244740639203517	289,921	-0,303320554947068	291,264	-0,619760479041893	291,264	-0,619760479041893
292,17	-0,245808383233521	290,086	-0,299436973283149	291,431	-0,641017964071854	291,431	-0,641017964071854
292,337	-0,249862924752941	290,255	-0,306658587010779	291,598	-0,648203592814396	291,598	-0,648203592814396
292,503	-0,255084624211129	290,421	-0,311445783132516	291,765	-0,649567130798671	291,765	-0,649567130798671
292,671	-0,25761690903902	290,587	-0,312951807228909	291,931	-0,657351561936287	291,931	-0,657351561936287
292,838	-0,262367991290173	290,753	-0,32005880665522	292,098	-0,666167664670686	292,098	-0,666167664670686
293,003	-0,265661404463807	290,921	-0,328492541594959	292,265	-0,680124507083467	292,265	-0,680124507083467
293,17	-0,270885938965409	291,087	-0,336445783132534	292,429	-0,692976442963215	292,429	-0,692976442963215
293,336	-0,27515418818128	291,253	-0,333250860585195	292,59	-0,684758998946575	292,59	-0,684758998946575
293,504	-0,278166236374066	291,421	-0,337499999999983	292,761	-0,690170536120691	292,761	-0,690170536120691
293,67	-0,286746987951829	291,589	-0,447020223752163	292,928	-0,703302323923598	292,928	-0,703302323923598
293,836	-0,290161830754993	291,755	-0,475607886089791	293,096	-0,709355278255849	293,096	-0,709355278255849
294,005	-0,294079297027227	291,92	-0,28286175363095	293,262	-0,719226607026995	293,262	-0,719226607026995
294,172	-0,306103037826755	292,089	-0,230145433806227	293,429	-0,721257485029964	293,429	-0,721257485029964
294,336	-0,313247677119632	292,255	-0,343619600352634	293,596	-0,727544910179619	293,596	-0,727544910179619
294,504	-0,318521884801856	292,419	-0,396325032861106	293,763	-0,740574273140534	293,763	-0,740574273140534
294,671	-0,327544910179661	292,586	-0,410536757809664	293,929	-0,754945530625447	293,929	-0,754945530625447
294,838	-0,333338142991112	292,752	-0,421245697073992	294,096	-0,763284340409971	294,096	-0,763284340409971
295,004	-0,33651749856567	292,92	-0,424780795551797	294,261	-0,769483388097805	294,261	-0,769483388097805
295,172	-0,348011033681765	293,087	-0,426125459923585	294,427	-0,775602409638549	294,427	-0,775602409638549
295,336	-0,356316355810673	293,253	-0,425969558708132	294,593	-0,782028112449799	294,593	-0,782028112449799
295,506	-0,362292700212611	293,422	-0,428287212557083	294,761	-0,799593495934975	294,761	-0,799593495934975
295,672	-0,372515516611885	293,589	-0,423401991198381	294,925	-0,809131648545428	294,925	-0,809131648545428
295,837	-0,381362739824322	293,755	-0,407833128922855	295,091	-0,797062807442825	295,091	-0,797062807442825
296,006	-0,387610511660285	293,922	-0,452095808383227	295,26	-0,803941820500975	295,26	-0,803941820500975
296,176	-0,396782109293364	294,089	-0,509199943308745	295,427	-0,822541663660601	295,427	-0,822541663660601
296,345	-0,412352519275623	294,258	-0,487643057081083	295,593	-0,828614457831325	295,593	-0,828614457831325
296,51	-0,421070586100516	294,425	-0,487425149700569	295,759	-0,83290662650601	295,759	-0,83290662650601
296,677	-0,428640932420803	294,592	-0,518862275449131	295,927	-0,853201219512236	295,927	-0,853201219512236
296,845	-0,444373924268527	294,759	-0,527544910179662	296,091	-0,85945121951219	296,091	-0,85945121951219
297,011	-0,464379335523972	294,926	-0,527544910179619	296,259	-0,854341317365304	296,259	-0,854341317365304
297,176	-0,474095445472687	295,093	-0,534431137724547	296,426	-0,872371620395608	296,426	-0,872371620395608
297,343	-0,480538922155682	295,26	-0,54804854576564	296,591	-0,879339826839755	296,591	-0,879339826839755
297,51	-0,493709031640906	295,428	-0,565589826839775	296,759	-0,871220766413096	296,759	-0,871220766413096
297,679	-0,512946460397759	295,593	-0,576601731601707	296,928	-0,897256921616018	296,928	-0,897256921616018
297,845	-0,530507745266817	295,761	-0,585416666666724	297,09	-0,914142086197975	297,09	-0,914142086197975
298,013	-0,54047619047627	295,929	-0,60180531793559	297,257	-0,911190346579414	297,257	-0,911190346579414
298,181	-0,556547619047591	296,096	-0,612630762571218	297,422	-0,912387951369985	297,422	-0,912387951369985
298,349	-0,575443722943658	296,262	-0,625905396734901	297,589	-0,918957867397851	297,589	-0,918957867397851
298,514	-0,584710417787302	296,431	-0,639921340750394	297,755	-0,93183211889466	297,755	-0,93183211889466
298,683	-0,599112426035566	296,598	-0,657991847629982	297,922	-0,928590156964134	297,922	-0,928590156964134
298,852	-0,623085834462168	296,764	-0,670948078026406	298,091	-0,939668001275699	298,091	-0,939668001275699
299,018	-0,648683826213892	296,932	-0,678779403327572	298,258	-0,964676169134149	298,258	-0,964676169134149
299,183	-0,665242962166034	297,098	-0,693362736660923	298,421	-0,967670181110048	298,421	-0,967670181110048
299,352	-0,67956114398424	297,266	-0,706249999999987	298,588	-0,963571072141493	298,588	-0,963571072141493
299,52	-0,709387550200814	297,434	-0,72212360992306	298,756	-0,976703241537565	298,756	-0,976703241537565
299,686	-0,731626506024128	297,601	-0,747005988024065	298,922	-0,9967532707517	298,922	-0,9967532707517
299,852	-0,750108217300257	297,768	-0,770116821571598	299,085	-1,00671128462545	299,085	-1,00671128462545
300,019	-0,763030080190464	297,931	-0,773013395287955	299,25	-0,996780303030235	299,25	-0,996780303030235
300,19	-0,776556282224343	298,1	-0,771371388792202	299,418	-0,991964285714273	299,418	-0,991964285714273
300,359	-0,814236828972746	298,27	-0,789138908575592	299,586	-1,00535714285711	299,586	-1,00535714285711
300,525	-0,842626794603516	298,436	-0,802391709695922	299,754	-1,02129948364886	299,754	-1,02129948364886
300,692	-0,861903903037207	298,604	-0,820579004328903	299,92	-1,02942608758395	299,92	-1,02942608758395
300,858	-0,879618473895545	298,769	-0,835954814416352	300,087	-1,03708764289606	300,087	-1,03708764289606
301,026	-0,908130081300836	298,938	-0,843211210714665	300,252	-1,04440854326389	300,252	-1,04440854326389
301,19	-0,928522238163568	299,105	-0,860286699328641	300,418	-1,05271084337349	300,418	-1,05271084337349
301,36	-0,947902197023344	299,27	-0,866586452762942	300,584	-1,06042351223068	300,584	-1,06042351223068
301,526	-0,988282397884258	299,44	-0,896366571018644	300,749	-1,06533297042282	300,749	-1,06533297042282
301,69	-1,00906553041438	299,604	-0,916713524171156	300,916	-1,06836327345316	300,916	-1,06836327345316
301,856	-1,0221026965003	299,771	-0,915269461077842	301,084	-1,08303030303023	301,084	-1,08303030303023
302,024	-1,04740390131956	299,938	-0,921501639578049	301,249	-1,08855239138369	301,249	-1,08855239138369
302,19	-1,06016300496098	300,106	-0,941044372294289	301,415	-1,07747817617783	301,415	-1,07747817617783
302,36	-1,09005347593593	300,271	-0,961758301578673	301,582	-1,10264714473503	301,582	-1,10264714473503
302,525	-1,12738704409363	300,438	-0,9680353578558	301,746	-1,14383805484023	301,746	-1,14383805484023
302,692	-1,1465929586609	300,606	-0,981508411747829	301,907	-1,11420672818008	301,907	-1,11420672818008
302,858	-1,1704819277109	300,773	-1,00214811341163	302,08	-1,10024672212026	302,08	-1,10024672212026
303,024	-1,17798724308995	300,939	-1,01314670446501	302,244	-1,13043699186997	302,244	-1,13043699186997
303,194	-1,19930785487852	301,109	-1,03002152080344	302,412	-1,13397727272737	302,412	-1,13397727272737
303,361	-1,22952844311386	301,273	-1,05644807945079	302,577	-1,13397727272714	302,577	-1,13397727272714
303,529	-1,25579819277106	301,44	-1,06137724550898	302,745	-1,14185606060593	302,745	-1,14185606060593
303,695	-1,28584337349401	301,607	-1,0718039823966	302,91	-1,15739320920042	302,91	-1,15739320920042
303,861	-1,31617322950342	301,773	-1,10016076576258	303,076	-1,16006060168831	303,076	-1,16006060168831
304,025	-1,32507035647268	301,936	-1,09477805846277	303,243	-1,16487987879669	303,243	-1,16487987879669
304,194	-1,33721037998134	302,106	-1,095762592462	303,409	-1,17645491055122	303,409	-1,17645491055122
304,36	-1,3722453450166	302,273	-1,13518144434015	303,574	-1,17672225210686	303,574	-1,17672225210686
304,525	-1,39363088718525	302,439	-1,15271084337352	303,743	-1,18308588847049	303,743	-1,18308588847049
304,691	-1,40659223721222	302,605	-1,15657630522085	303,908	-1,20769473879893	303,908	-1,20769473879893
304,858	-1,41071820855326	302,773	-1,16071428571444	304,071	-1,21041475331551	304,071	-1,21041475331551
305,027	-1,44100519555503	302,941	-1,18518398268407	304,238	-1,20595594525241	304,238	-1,20595594525241
305,191	-1,47930894308939	303,106	-1,1989304812833	304,406	-1,20208333333331	304,406	-1,20208333333331
305,356	-1,48614770459062	303,276	-1,22044749188008	304,574	-1,20546113023524	304,574	-1,20546113023524
305,523	-1,4937125748503	303,439	-1,24241527899495	304,74	-1,22620481927713	304,74	-1,22620481927713
305,69	-1,50774344168814	303,607	-1,24211220416318	304,906	-1,23019177300926	304,906	-1,23019177300926
305,858	-1,54273480864728	303,774	-1,26485029940121	305,075	-1,22918895935933	305,075	-1,22918895935933
306,021	-1,56902210067258	303,939	-1,27682634730542	305,242	-1,24767918708044	305,242	-1,24767918708044
306,187	-1,57228915662655	304,106	-1,27908825206737	305,407	-1,26615188024842	305,407	-1,26615188024842
306,353	-1,59036874771832	304,274	-1,30468614718603	305,573	-1,25831254010108	305,573	-1,25831254010108
306,518	-1,60512778386265	304,439	-1,31480519480508	305,742	-1,26403543166737	305,742	-1,26403543166737
306,684	-1,62495224801628	304,607	-1,31577380952402	305,908	-1,27560240963859	305,908	-1,27560240963859
306,848	-1,64091610343822	304,775	-1,34050129087804	306,074	-1,27685592670094	306,074	-1,27685592670094
307,014	-1,65260679079975	304,941	-1,3605421686745	306,241	-1,29100153351849	306,241	-1,29100153351849
307,179	-1,66326619488299	305,107	-1,36987951807206	306,405	-1,28807346109178	306,405	-1,28807346109178
307,346	-1,67538740700393	305,273	-1,37305292598986	306,573	-1,29813443670129	306,573	-1,29813443670129
307,511	-1,70125092387281	305,441	-1,3881222943724	306,737	-1,30352503968815	306,737	-1,30352503968815
307,675	-1,72726133472989	305,606	-1,40241876597293	306,906	-1,30006732097953	306,906	-1,30006732097953
307,838	-1,71996603856289	305,772	-1,40447504302928	307,073	-1,31171271914017	307,073	-1,31171271914017
308,006	-1,72593641114986	305,94	-1,43326839826827	307,239	-1,32784227820364	307,239	-1,32784227820364
308,17	-1,73481743397302	306,105	-1,44182714721174	307,404	-1,32479437229424	307,404	-1,32479437229424
308,339	-1,7592227335819	306,274	-1,43195266272207	307,572	-1,31130952380948	307,572	-1,31130952380948
308,501	-1,76869018920293	306,443	-1,45656947315898	307,74	-1,33954545454562	307,74	-1,33954545454562
308,67	-1,76533440918056	306,609	-1,48947426067899	307,905	-1,34728354978367	307,905	-1,34728354978367
308,835	-1,80151515151523	306,774	-1,49973326075126	308,073	-1,33926419965573	308,073	-1,33926419965573
309	-1,81060606060587	306,941	-1,49879170230975	308,239	-1,3431332472748	308,239	-1,3431332472748
309,165	-1,81570463672864	307,109	-1,51112306368329	308,407	-1,34808418876518	308,407	-1,34808418876518
309,331	-1,82349397590362	307,275	-1,53357977363992	308,574	-1,37481037924153	308,574	-1,37481037924153
309,497	-1,84799074346172	307,44	-1,54388528138515	308,739	-1,38220883534154	308,739	-1,38220883534154
309,661	-1,85059697677841	307,608	-1,56350788781765	308,905	-1,37117091118956	308,905	-1,37117091118956
309,828	-1,85463799673385	307,771	-1,56782952771628	309,072	-1,37275449101795	309,072	-1,37275449101795
309,993	-1,87432092004368	307,94	-1,56677886829883	309,239	-1,37694610778441	309,239	-1,37694610778441
310,159	-1,87921686746993	308,107	-1,60226559076963	309,406	-1,39896670074479	309,406	-1,39896670074479
310,325	-1,88855421686753	308,271	-1,5912159253948	309,57	-1,40140824622536	309,57	-1,40140824622536
310,491	-1,90583676168097	308,441	-1,5993404634582	309,738	-1,40589826839815	309,738	-1,40589826839815
310,655	-1,92652439024372	308,606	-1,63104881146772	309,903	-1,4112554112553	309,903	-1,4112554112553
310,819	-1,91528745644566	308,773	-1,63515980088004	310,071	-1,40240946678081	310,071	-1,40240946678081
310,987	-1,90059523809548	308,939	-1,64457831325302	310,238	-1,4173652694613	310,238	-1,4173652694613
311,155	-1,9508281573502	309,105	-1,64521299483646	310,405	-1,42065868263472	310,405	-1,42065868263472
311,316	-1,97555563870355	309,273	-1,65297619047643	310,572	-1,42946937450389	310,572	-1,42946937450389
311,482	-1,95016232595035	309,441	-1,68368506493519	310,738	-1,44516602997362	310,738	-1,44516602997362
311,649	-1,95329341317397	309,606	-1,69350649350637	310,902	-1,43975681916571	310,902	-1,43975681916571
311,816	-1,9699985571025	309,774	-1,68748217850027	311,071	-1,44052722956449	311,071	-1,44052722956449
311,982	-1,97100903614454	309,941	-1,71094538196337	311,238	-1,45515695880968	311,238	-1,45515695880968
312,15	-1,98856707317076	310,106	-1,72471783705289	311,403	-1,45276174922883	311,403	-1,45276174922883
312,314	-2,00252665400896	310,273	-1,71137015909004	311,57	-1,45257737536987	311,57	-1,45257737536987
312,481	-1,98426283527645	310,442	-1,72756141294603	311,736	-1,45856539932173	311,736	-1,45856539932173
312,65	-2,01635386793482	310,607	-1,75949981745151	311,903	-1,469355833787	311,903	-1,469355833787
312,813	-2,01730061349678	310,773	-1,76686746987952	312,068	-1,48097115735688	312,068	-1,48097115735688
312,983	-2,01363636363614	310,939	-1,77018072289159	312,234	-1,46224424324502	312,234	-1,46224424324502
313,148	-2,04682913472058	311,105	-1,76858146873207	312,403	-1,47066702528241	312,403	-1,47066702528241
313,314	-2,05713216502398	311,273	-1,77076204733402	312,568	-1,4951878062058	312,568	-1,4951878062058
313,479	-2,05968789693346	311,44	-1,78742154245741	312,735	-1,48832335329339	312,735	-1,48832335329339
313,646	-2,04717707442236	311,606	-1,81060971157347	312,902	-1,48353293413172	312,902	-1,48353293413172
313,814	-2,05998278829601	311,771	-1,8035650623887	313,069	-1,49461077844311	313,069	-1,49461077844311
313,98	-2,07448236058024	311,941	-1,8034307854879	313,236	-1,50570846259301	313,236	-1,50570846259301
314,147	-2,08804935583384	312,108	-1,82485029940117	313,402	-1,49408706253585	313,402	-1,49408706253585
314,312	-2,09493558337872	312,275	-1,84286336418077	313,57	-1,49166666666662	313,57	-1,49166666666662
314,479	-2,08772455089818	312,44	-1,85424060968943	313,738	-1,49851190476183	313,738	-1,49851190476183
314,646	-2,10394632421887	312,607	-1,85299401197602	313,906	-1,52018002322882	313,906	-1,52018002322882
314,812	-2,11626506024099	312,774	-1,86467065868293	314,07	-1,53029907084789	314,07	-1,53029907084789
314,978	-2,10308690382847	312,941	-1,87015968063884	314,238	-1,516369047619	314,238	-1,516369047619
315,147	-2,11797920028688	313,109	-1,87851405622489	314,406	-1,51611598232116	314,406	-1,51611598232116
315,312	-2,12985930735912	313,275	-1,89669587440662	314,573	-1,53631938576842	314,573	-1,53631938576842
315,48	-2,11636904761897	313,44	-1,89882054073642	314,736	-1,54841266908119	314,736	-1,54841266908119
315,648	-2,14469155844176	313,607	-1,91063872255494	314,902	-1,52016654854707	314,902	-1,52016654854707
315,813	-2,15213203463223	313,772	-1,92688755020103	315,072	-1,51189775910355	315,072	-1,51189775910355
315,981	-2,13898809523801	313,938	-1,91834463602898	315,24	-1,52470238095231	315,24	-1,52470238095231
316,149	-2,16056726907627	314,105	-1,91107784431136	315,408	-1,54622418244404	315,408	-1,54622418244404
316,315	-2,16205536431439	314,272	-1,92065868263471	315,574	-1,55947803188817	315,574	-1,55947803188817
316,483	-2,17258658008642	314,439	-1,93726282374993	315,741	-1,54718242087263	315,741	-1,54718242087263
316,648	-2,16612299465252	314,605	-1,94096385542172	315,909	-1,53909858853704	315,909	-1,53909858853704
316,818	-2,15566572736885	314,771	-1,94052737897716	316,076	-1,5474319218704	316,076	-1,5474319218704
316,985	-2,20858344660347	314,938	-1,94239556601096	316,244	-1,56060557456526	316,244	-1,56060557456526
317,148	-2,21014460999149	315,106	-1,95307300631093	316,411	-1,55777202990488	316,411	-1,55777202990488
317,316	-2,18629170230979	315,272	-1,95413844728037	316,58	-1,57027792720099	316,58	-1,57027792720099
317,483	-2,1863551004499	315,441	-1,96706652322035	316,745	-1,56954004328993	316,745	-1,56954004328993
317,652	-2,19898766664302	315,606	-1,97282531194275	316,913	-1,56032755916748	316,913	-1,56032755916748
317,818	-2,21023735661189	315,776	-1,96808207115189	317,08	-1,56224887503093	317,08	-1,56224887503093
317,985	-2,19556921659632	315,943	-1,99071130466343	317,249	-1,57209845298335	317,249	-1,57209845298335
318,154	-2,19112426035526	316,108	-1,9904653679652	317,415	-1,56899716513133	317,415	-1,56899716513133
318,323	-2,21121408711783	316,276	-2,0124128919861	317,585	-1,57411764705891	317,585	-1,57411764705891
318,489	-2,22309595524955	316,44	-2,02882649335466	317,75	-1,58195266272186	317,75	-1,58195266272186
318,657	-2,21339285714279	316,607	-2,01347305389219	317,919	-1,58530632125834	317,919	-1,58530632125834
318,825	-2,20772400676217	316,774	-2,02689711486122	318,083	-1,58293945735302	318,083	-1,58293945735302
318,994	-2,23007770727858	316,939	-2,03073051948036	318,252	-1,5744959784575	318,252	-1,5744959784575
319,16	-2,23693703385005	317,107	-2,02488166953528	318,419	-1,588622754491	318,419	-1,588622754491
319,328	-2,22748966353022	317,273	-2,03839357429744	318,586	-1,57324473859288	318,586	-1,57324473859288
319,495	-2,22447649080528	317,438	-2,03530938123757	318,757	-1,58892610313657	318,757	-1,58892610313657
319,664	-2,21360946745547	317,605	-2,03095195151848	318,922	-1,6082034632036	318,922	-1,6082034632036
319,833	-2,20242568947	317,771	-2,03347294503469	319,09	-1,59611491303118	319,09	-1,59611491303118
320,004	-2,19769196165973	317,94	-2,03979824623953	319,257	-1,59046015112615	319,257	-1,59046015112615
320,173	-2,21635319808405	318,106	-2,04494406196211	319,425	-1,58575831220066	319,425	-1,58575831220066
320,341	-2,21516106442562	318,274	-2,04554647160067	319,594	-1,59889097544549	319,594	-1,59889097544549
320,511	-2,23419786096272	318,44	-2,04257028112448	319,761	-1,60779344924596	319,761	-1,60779344924596
320,676	-2,25278715296685	318,608	-2,04031936127758	319,927	-1,60749404804862	319,927	-1,60749404804862
320,843	-2,22329517435724	318,775	-2,06280932111699	320,094	-1,61803621672331	320,094	-1,61803621672331
321,013	-2,20588235294134	318,941	-2,07439759036112	320,26	-1,62379518072292	320,26	-1,62379518072292
321,183	-2,23598039215662	319,107	-2,08646047605028	320,426	-1,61352213588063	320,426	-1,61352213588063
321,348	-2,2377712031558	319,271	-2,07966262596782	320,595	-1,59618691263488	320,595	-1,59618691263488
321,517	-2,21336644125112	319,438	-2,05225263758211	320,765	-1,60214985994414	320,765	-1,60214985994414
321,685	-2,21159129332213	319,606	-2,05913886512668	320,933	-1,61436460126218	320,933	-1,61436460126218
321,854	-2,21397224570308	319,773	-2,07185628742513	321,099	-1,61021932039523	321,099	-1,61021932039523
322,022	-2,22687838608472	319,94	-2,07990044008387	321,266	-1,61925546497354	321,266	-1,61925546497354
322,189	-2,2152730042872	320,106	-2,07670682730923	321,432	-1,61834122203097	321,432	-1,61834122203097
322,358	-2,1864688478942	320,274	-2,08363636363618	321,6	-1,61914563729694	321,6	-1,61914563729694
322,528	-2,18262269404804	320,439	-2,07887445887429	321,767	-1,61912978776196	321,767	-1,61912978776196
322,697	-2,21737313968082	320,607	-2,06629597946976	321,936	-1,60623415046497	321,936	-1,60623415046497
322,862	-2,19900053163201	320,774	-2,066891217565	322,104	-1,61130952380947	322,104	-1,61130952380947
323,033	-2,16772206650764	320,942	-2,06599301397219	322,272	-1,6273164084911	322,272	-1,6273164084911
323,202	-2,18428430543822	321,109	-2,07844311377242	322,438	-1,6273164084911	322,438	-1,6273164084911
323,37	-2,17718371372226	321,276	-2,06780724265732	322,606	-1,62279833620192	322,606	-1,62279833620192
323,539	-2,16301775147914	321,444	-2,06956397016637	322,772	-1,62314407329906	322,772	-1,62314407329906
323,708	-2,157396449704	321,61	-2,08019984128146	322,939	-1,62766214558822	322,939	-1,62766214558822
323,877	-2,15787193575663	321,777	-2,07455089820358	323,105	-1,61487243090027	323,105	-1,61487243090027
324,045	-2,14840448013531	321,944	-2,07784431137723	323,275	-1,60065126050437	323,275	-1,60065126050437
324,214	-2,13017751479311	322,111	-2,06898880809822	323,443	-1,61607142857137	323,443	-1,61607142857137
324,383	-2,12485207100579	322,279	-2,06772446930576	323,611	-1,61934523809518	323,611	-1,61934523809518
324,552	-2,12948836055691	322,445	-2,06999314623747	323,779	-1,63044913419901	323,779	-1,63044913419901
324,719	-2,11088411412477	322,612	-2,07210157997243	323,944	-1,62211229946532	323,944	-1,62211229946532
324,889	-2,0849999999998	322,778	-2,05841947672359	324,114	-1,61927002126172	324,114	-1,61927002126172
325,059	-2,0879061624652	322,947	-2,04156276415897	324,28	-1,62370963142494	324,28	-1,62370963142494
325,227	-2,07525910364167	323,115	-2,05723967297761	324,449	-1,61850618290041	324,449	-1,61850618290041
325,397	-2,05959624086322	323,281	-2,05307300631095	324,616	-1,61823674080422	324,616	-1,61823674080422
325,566	-2,0605276134123	323,449	-2,04315476190469	324,784	-1,60949387151316	324,784	-1,60949387151316
325,734	-2,05535714285705	323,617	-2,05195680068446	324,953	-1,61978862194321	324,953	-1,61978862194321
325,902	-2,0314845938374	323,784	-2,05976661135578	325,119	-1,63222891566242	325,119	-1,63222891566242
326,072	-2,01868697478978	323,95	-2,03842054608947	325,285	-1,6291465262248	325,285	-1,6291465262248
326,24	-1,98651424442604	324,119	-2,02938440151116	325,452	-1,62155688622752	325,452	-1,62155688622752
326,413	-1,97461839327143	324,285	-2,04016976998929	325,619	-1,6273501190389	325,619	-1,6273501190389
326,58	-1,98344966870986	324,45	-2,01087187666162	325,785	-1,62771084337352	325,785	-1,62771084337352
326,749	-1,95976331360933	324,621	-2,01753854332794	325,951	-1,60609895202121	325,951	-1,60609895202121
326,918	-1,94192829794641	324,786	-2,03207740051104	326,12	-1,59855259894434	326,12	-1,59855259894434
327,088	-1,92058823529425	324,952	-2,00782415375787	326,287	-1,59322715515708	326,287	-1,59322715515708
327,258	-1,91814723494194	325,12	-2,01604978354961	326,456	-1,60416890801505	326,456	-1,60416890801505
327,425	-1,90079429376515	325,285	-2,00831168831186	326,621	-1,60827922077937	326,621	-1,60827922077937
327,595	-1,85743160054727	325,453	-1,98005952380979	326,789	-1,58576711749769	326,789	-1,58576711749769
327,767	-1,84405359845905	325,621	-1,97253172226954	326,958	-1,6020333512641	326,958	-1,6020333512641
327,936	-1,83786982248509	325,788	-1,97185628742513	327,123	-1,61181270536711	327,123	-1,61181270536711
328,105	-1,82165398703835	325,955	-1,97283646991742	327,289	-1,59286790017211	327,289	-1,59286790017211
328,273	-1,80922619047643	326,123	-1,95565476190469	327,457	-1,58178464499554	327,457	-1,58178464499554
328,441	-1,77823179271728	326,291	-1,93325056353908	327,624	-1,58741072072709	327,624	-1,58741072072709
328,611	-1,76708362863211	326,46	-1,94693562847406	327,79	-1,58890772671539	327,79	-1,58890772671539
328,777	-1,75157196834658	326,625	-1,9514037970061	327,957	-1,57754491017964	327,957	-1,57754491017964
328,946	-1,71301775147929	326,791	-1,92611158921399	328,124	-1,56766467065867	328,124	-1,56766467065867
329,116	-1,69226190476208	326,959	-1,90034164553401	328,291	-1,56197604790416	328,291	-1,56197604790416
329,284	-1,66667366946768	327,128	-1,90745203514432	328,458	-1,56005699444472	328,458	-1,56005699444472
329,454	-1,63523047815614	327,293	-1,9032413419912	328,624	-1,55813253012052	328,624	-1,55813253012052
329,625	-1,62728577931873	327,461	-1,89172619047636	328,79	-1,5451825051687	328,79	-1,5451825051687
329,792	-1,62335329341315	327,626	-1,8875595238097	328,959	-1,53992134075065	328,959	-1,53992134075065
329,959	-1,59031818020756	327,794	-1,85654761904755	329,126	-1,54594365485909	329,126	-1,54594365485909
330,128	-1,54902018795685	327,962	-1,83474746407444	329,292	-1,54025503210435	329,292	-1,54025503210435
330,298	-1,53456413890852	328,131	-1,82859370017355	329,459	-1,5173670516109	329,459	-1,5173670516109
330,464	-1,51305874385123	328,298	-1,83465251315523	329,627	-1,51476262191622	329,627	-1,51476262191622
330,633	-1,46704795651572	328,463	-1,8075381029227	329,793	-1,52044946252088	329,793	-1,52044946252088
330,805	-1,46054087385463	328,632	-1,78453518214882	329,96	-1,50688622754489	329,96	-1,50688622754489
330,97	-1,44615563923255	328,798	-1,77226764199654	330,127	-1,48788753853234	330,127	-1,48788753853234
331,139	-1,39828576400975	328,966	-1,74512890955204	330,296	-1,4726180774545	330,296	-1,4726180774545
331,309	-1,3777298344488	329,135	-1,73720547071531	330,463	-1,48532393045223	330,463	-1,48532393045223
331,476	-1,35945252352447	329,302	-1,72685044112951	330,629	-1,48554216867473	330,629	-1,48554216867473
331,644	-1,33377796901892	329,471	-1,72616998386228	330,795	-1,45579102122776	330,795	-1,45579102122776
331,81	-1,3022902259928	329,636	-1,70901022054866	330,963	-1,45146645021658	330,963	-1,45146645021658
331,979	-1,27029797125955	329,805	-1,68094816284612	331,128	-1,4470021645023	331,128	-1,4470021645023
332,147	-1,24682420872527	329,972	-1,66247270165557	331,296	-1,42813396442913	331,296	-1,42813396442913
332,314	-1,21349087539193	330,142	-1,65126860382701	331,462	-1,40938396442913	331,462	-1,40938396442913
332,482	-1,18979489386115	330,308	-1,63933232931726	331,63	-1,40825216450204	331,63	-1,40825216450204
332,648	-1,16987951807231	330,476	-1,60745808678506	331,795	-1,40673199056436	331,795	-1,40673199056436
332,814	-1,12947529764033	330,645	-1,6015594924076	331,962	-1,37883696891939	331,962	-1,37883696891939
332,983	-1,10025843017045	330,811	-1,60180722891569	332,13	-1,36011904761899	332,13	-1,36011904761899
333,149	-1,08112509919929	330,977	-1,57332465958491	332,298	-1,34355752780163	332,298	-1,34355752780163
333,316	-1,05179640718563	331,146	-1,55997489689797	332,465	-1,33814659836965	332,465	-1,33814659836965
333,483	-1,01856287425139	331,311	-1,53630625784472	332,631	-1,33433734939738	332,631	-1,33433734939738
333,651	-0,990119760479095	331,48	-1,51691231845077	332,797	-1,31655003246507	332,797	-1,31655003246507
333,818	-0,971445061683947	331,645	-1,50034427111349	332,964	-1,29520958083853	332,964	-1,29520958083853
333,984	-0,946894163480196	331,814	-1,46903234950213	333,131	-1,26989592244091	333,131	-1,26989592244091
334,151	-0,919785729745254	331,981	-1,44990019960089	333,299	-1,25798701298691	333,299	-1,25798701298691
334,317	-0,888740676993685	332,149	-1,43484848484837	333,464	-1,24340367965358	333,464	-1,24340367965358
334,485	-0,858176504134633	332,314	-1,40605164066701	333,632	-1,21908504419739	333,632	-1,21908504419739
334,652	-0,83509847774338	332,483	-1,3758216297142	333,799	-1,19341317365268	333,799	-1,19341317365268
334,818	-0,812048192771101	332,649	-1,3726823461512	333,966	-1,1763473053892	333,966	-1,1763473053892
334,984	-0,795450894487001	332,816	-1,34656485844874	334,133	-1,17145047254898	334,133	-1,17145047254898
335,149	-0,775151515151421	332,985	-1,31512773270023	334,299	-1,14859796328169	334,299	-1,14859796328169
335,314	-0,745062066447571	333,152	-1,29940119760477	334,467	-1,12175826917582	334,467	-1,12175826917582
335,48	-0,717154245725484	333,319	-1,28562874251495	334,634	-1,10032969774724	334,634	-1,10032969774724
335,647	-0,698152785338427	333,486	-1,26662939181889	334,802	-1,09311120789781	334,802	-1,09311120789781
335,812	-0,680303030303058	333,652	-1,23395367183017	334,966	-1,07078977932639	334,966	-1,07078977932639
335,977	-0,652509526401758	333,82	-1,1844615171649	335,134	-1,02770886797839	335,134	-1,02770886797839
336,144	-0,629409854988772	333,992	-1,17730953060359	335,301	-1,01141512156419	335,301	-1,01141512156419
336,31	-0,620287246547191	334,155	-1,17409801343865	335,467	-0,990644827831928	335,467	-0,990644827831928
336,474	-0,597464217905617	334,323	-1,13214285714282	335,636	-0,965343623012655	335,636	-0,965343623012655
336,641	-0,574903242295868	334,491	-1,10414528086672	335,802	-0,949476477337915	335,802	-0,949476477337915
336,805	-0,559916851441232	334,658	-1,0879734506889	335,97	-0,93012902765903	335,97	-0,93012902765903
336,97	-0,535612411540557	334,824	-1,06405147216089	336,137	-0,899700598802549	336,137	-0,899700598802549
337,137	-0,523087159015382	334,993	-1,03965388179945	336,304	-0,875599709671575	336,304	-0,875599709671575
337,299	-0,511111111111153	335,159	-1,02315669865082	336,469	-0,859731446198379	336,469	-0,859731446198379
337,465	-0,488922155688587	335,326	-0,985869680756785	336,636	-0,836312315128714	336,636	-0,836312315128714
337,632	-0,473584732375686	335,495	-0,954584037757145	336,802	-0,809097102696491	336,802	-0,809097102696491
337,795	-0,465526774217994	335,663	-0,939461417096952	336,97	-0,782365625891123	336,97	-0,782365625891123
337,957	-0,443661816578507	335,829	-0,920481927710867	337,137	-0,764834788254884	337,137	-0,764834788254884
338,125	-0,42400974025971	335,995	-0,888958185683882	337,303	-0,737764668140059	337,303	-0,737764668140059
338,29	-0,412718145308489	336,165	-0,875566582461287	337,472	-0,712750239166609	337,472	-0,712750239166609
338,456	-0,404859682632984	336,328	-0,858798354211873	337,639	-0,698758845944486	337,639	-0,698758845944486
338,62	-0,417464087984434	336,495	-0,82001736172621	337,804	-0,672399139322213	337,804	-0,672399139322213
338,783	-0,399868005205455	336,664	-0,801454487474728	337,973	-0,653445141512731	337,973	-0,653445141512731
338,948	-0,353440502586837	336,831	-0,784131736526939	338,139	-0,639612019506602	338,139	-0,639612019506602
339,112	-0,332952387907102	336,998	-0,763034773825904	338,307	-0,617656926406983	338,307	-0,617656926406983
339,279	-0,340879217175445	337,164	-0,740361445783155	338,472	-0,596282947821402	338,472	-0,596282947821402
339,443	-0,344771432744242	337,33	-0,71777108433737	338,641	-0,573659727668005	338,641	-0,573659727668005
339,61	-0,333976491461513	337,496	-0,692312105565104	338,807	-0,554259896729777	338,807	-0,554259896729777
339,772	-0,32349744954535	337,664	-0,679863530778178	338,975	-0,537891986062726	338,975	-0,537891986062726
339,939	-0,31737828690443	337,828	-0,662426975317629	339,139	-0,517951509872244	339,139	-0,517951509872244
340,1	-0,312564699793012	337,995	-0,635242015967988	339,307	-0,499991089250103	339,307	-0,499991089250103
340,268	-0,301141774891805	338,163	-0,613385728542952	339,474	-0,484597668568255	339,474	-0,484597668568255
340,433	-0,289041019955643	338,33	-0,595448736672971	339,643	-0,469124977586514	339,643	-0,469124977586514
340,597	-0,272307214838602	338,494	-0,583694534234421	339,808	-0,461383961566882	339,808	-0,461383961566882
340,764	-0,261144982761756	338,66	-0,559802683789095	339,972	-0,443738273921169	339,972	-0,443738273921169
340,929	-0,259874353288981	338,827	-0,542935213909584	340,141	-0,423767848917528	340,141	-0,423767848917528
341,093	-0,252762268586512	338,993	-0,52527054325081	340,308	-0,416919818898832	340,308	-0,416919818898832
341,259	-0,243674698795185	339,16	-0,504191616766456	340,472	-0,401393728223012	340,472	-0,401393728223012
341,425	-0,233275960986801	339,327	-0,487494653550072	340,64	-0,388941480206535	340,64	-0,388941480206535
341,593	-0,231277056277073	339,495	-0,479551393728239	340,806	-0,386207794139483	340,806	-0,386207794139483
341,758	-0,230384199134217	339,659	-0,464827175638657	340,968	-0,369774619580814	340,968	-0,369774619580814
341,926	-0,235232683982671	339,828	-0,448058882955647	341,14	-0,356014799154337	341,14	-0,356014799154337
342,091	-0,238674474809417	339,992	-0,432723577235702	341,305	-0,344816017315996	341,305	-0,344816017315996
342,254	-0,223084647969601	340,16	-0,410119047619107	341,473	-0,328807410538193	341,473	-0,328807410538193
342,422	-0,221985930735957	340,328	-0,406906196213428	341,642	-0,31758394524846	341,642	-0,31758394524846
342,587	-0,227045454545488	340,494	-0,39857286288008	341,808	-0,305170092133225	341,808	-0,305170092133225
342,751	-0,216114457831338	340,662	-0,382609007458458	341,978	-0,296122994652424	341,978	-0,296122994652424
342,917	-0,209978094194955	340,828	-0,374522480164514	342,143	-0,289550865800901	342,143	-0,289550865800901
343,082	-0,205768398268382	340,992	-0,363639663182298	342,311	-0,280525674125075	342,311	-0,280525674125075
343,25	-0,199707792207769	341,16	-0,349659351692485	342,477	-0,271597102696493	342,477	-0,271597102696493
343,415	-0,199090909090917	341,326	-0,334337349397588	342,645	-0,267625661375628	342,645	-0,267625661375628
343,58	-0,198787878787911	341,492	-0,321285140562247	342,807	-0,261078042328014	342,807	-0,261078042328014
343,746	-0,196646341463384	341,66	-0,314620758483057	342,975	-0,254934773310537	342,975	-0,254934773310537
343,91	-0,190243902438996	341,827	-0,298203592814367	343,142	-0,255246735444788	343,142	-0,255246735444788
344,074	-0,184914926245091	341,994	-0,287096890556212	343,308	-0,246631648545409	343,308	-0,246631648545409
344,241	-0,181014334966441	342,16	-0,285899285765844	343,472	-0,237391114982587	343,472	-0,237391114982587
344,406	-0,174816017316012	342,327	-0,277544910179641	343,64	-0,230217297762482	343,64	-0,230217297762482
344,574	-0,171263625932293	342,494	-0,280802250919827	343,806	-0,221987951807229	343,806	-0,221987951807229
344,74	-0,170387002555698	342,66	-0,266131592237233	343,972	-0,21701714834799	343,972	-0,21701714834799
344,905	-0,167575757575774	342,827	-0,247604790419156	344,135	-0,214199368352278	344,135	-0,214199368352278
345,07	-0,165968063872229	342,994	-0,250297586644897	344,304	-0,211941256148826	344,304	-0,211941256148826
345,237	-0,16305641728589	343,159	-0,251354508944905	344,47	-0,204826491595107	344,47	-0,204826491595107
345,403	-0,156927710843375	343,325	-0,239006024096385	344,637	-0,19972264060836	344,637	-0,19972264060836
345,569	-0,155204248948465	343,493	-0,222499999999981	344,8	-0,195563102541615	344,8	-0,195563102541615
345,738	-0,159562422382959	343,658	-0,227771084337338	344,968	-0,184762617621914	344,968	-0,184762617621914
345,9	-0,158409107710511	343,824	-0,226453719067908	345,135	-0,181331881691172	345,135	-0,181331881691172
346,067	-0,153302485937189	343,991	-0,211063587111506	345,3	-0,185757575757583	345,3	-0,185757575757583
346,232	-0,148787878787883	344,159	-0,200605804451961	345,465	-0,183767011431687	345,465	-0,183767011431687
346,397	-0,147581201233897	344,328	-0,209971840022786	345,632	-0,17395209580838	345,632	-0,17395209580838
346,564	-0,148490292142986	344,494	-0,206058365197295	345,799	-0,171257485029933	345,799	-0,171257485029933
346,729	-0,143999274178915	344,661	-0,197644710578844	345,966	-0,169860279441121	345,966	-0,169860279441121
346,896	-0,142011099751711	344,826	-0,198787878787887	346,131	-0,16686626746508	346,131	-0,16686626746508
347,06	-0,141412297356527	344,991	-0,19099025974028	346,298	-0,165654146252923	346,298	-0,165654146252923
347,227	-0,139221556886221	345,159	-0,185356073567134	346,463	-0,160097402597416	346,463	-0,160097402597416
347,394	-0,140543611572029	345,326	-0,181085419522386	346,631	-0,1574404761905	346,631	-0,1574404761905
347,56	-0,138855421686758	345,492	-0,179588413534391	346,799	-0,158379948364879	346,799	-0,158379948364879
347,726	-0,131545343048856	345,659	-0,172058293052464	346,965	-0,157909745490825	346,965	-0,157909745490825
347,893	-0,124079114498279	345,825	-0,168674698795187	347,134	-0,157347741376816	347,134	-0,157347741376816
348,058	-0,126174922881485	345,991	-0,16927710843374	347,298	-0,150543007649026	347,298	-0,150543007649026
348,225	-0,131736526946108	346,157	-0,1611230636833	347,467	-0,144213158636231	347,467	-0,144213158636231
348,392	-0,128215857441755	346,325	-0,151937229437215	347,635	-0,15068234610917	347,635	-0,15068234610917
348,558	-0,123493975903607	346,49	-0,149556277056268	347,799	-0,151413027603324	347,799	-0,151413027603324
348,724	-0,125646966564489	346,658	-0,151814400458975	347,966	-0,143236418728803	347,966	-0,143236418728803
348,893	-0,128659014757247	346,824	-0,155516147429964	348,132	-0,142567817281394	348,132	-0,142567817281394
349,059	-0,126957831325285	346,993	-0,145771179534422	348,295	-0,140158178727172	348,295	-0,140158178727172
349,223	-0,123577844311388	347,16	-0,138447803188795	348,461	-0,134344478505752	348,461	-0,134344478505752
349,39	-0,12254843254668	347,326	-0,143837024745703	348,63	-0,133936860007784	348,63	-0,133936860007784
349,56	-0,12056149732619	347,493	-0,136149130310812	348,797	-0,131907094901101	348,797	-0,131907094901101
349,725	-0,117825848849938	347,661	-0,136589213998847	348,962	-0,126893026652083	348,962	-0,126893026652083
349,891	-0,11631069733481	347,827	-0,144452059735938	349,128	-0,129819277108444	349,128	-0,129819277108444
350,056	-0,115762892078697	347,994	-0,13203592814371	349,294	-0,125653523183635	349,294	-0,125653523183635
350,227	-0,11537276324543	348,161	-0,131077844311383	349,459	-0,117413419913403	349,459	-0,117413419913403
350,394	-0,114328485885358	348,326	-0,143964497041419	349,627	-0,116807359307375	349,627	-0,116807359307375
350,562	-0,114627887082982	348,495	-0,138121123547449	349,792	-0,115616883116902	349,792	-0,115616883116902
350,729	-0,111949315654412	348,661	-0,128228482793461	349,96	-0,113655255001392	349,96	-0,113655255001392
350,897	-0,109283562822719	348,828	-0,124374886590463	350,129	-0,10923041277535	350,129	-0,10923041277535
351,063	-0,110843373493982	348,993	-0,125391787699479	350,295	-0,116566265060239	350,295	-0,116566265060239
351,229	-0,110240963855424	349,162	-0,123471990929378	350,461	-0,11987951807229	350,461	-0,11987951807229
351,395	-0,109606089026752	349,329	-0,123264185913878	350,627	-0,109602696500286	350,627	-0,109602696500286
351,562	-0,108051943450375	349,497	-0,11877316794982	350,795	-0,102678571428561	350,795	-0,102678571428561
351,731	-0,107180794182659	349,664	-0,108682634730534	350,963	-0,104853896103908	350,963	-0,104853896103908
351,897	-0,106871013465623	349,831	-0,122260298679744	351,128	-0,11173834149883	351,128	-0,11173834149883
352,067	-0,104762579730683	349,997	-0,12758892713712	351,295	-0,0970630168234914	351,295	-0,0970630168234914
352,233	-0,102710843373497	350,165	-0,110414905607212	351,463	-0,101853435985177	351,463	-0,101853435985177
352,399	-0,103894019190542	350,334	-0,111576345793055	351,63	-0,116734388366126	351,63	-0,116734388366126
352,566	-0,108500789831385	350,498	-0,114221664275466	351,798	-0,11138123924268	351,798	-0,11138123924268
352,729	-0,109372261174405	350,668	-0,123724309000703	351,964	-0,110240963855424	351,964	-0,110240963855424
352,897	-0,104168427726123	350,834	-0,12351040525739	352,13	-0,11144578313254	352,13	-0,11144578313254
353,066	-0,0994029371925425	350,999	-0,0900000000000019	352,296	-0,108744067177801	352,296	-0,108744067177801
[truncated: 1,442 more rows]
