# Supplementary material for: Data from the synthesis and characterization of banana starch nanoparticles from different botanical varieties
Source: Data Brief. 2021 May 23;37:107167. doi: 10.1016/j.dib.2021.107167 (PMC8170071; doi:10.1016/j.dib.2021.107167)
Supplement: Supplementary file 2 [file mmc2.zip › TGA Starch.dat]

	S1		s2		s3		s4
Temperature	Weight	Temperature	Weight	Temperature	Weight	Temperature	Weight
�C	%	�C	%	�C	%	�C	%
26,749	100,035	27,105	99,9982	28,152	99,968	22,897	99,9748
26,76	100,053	27,123	100,006	28,167	99,9412	22,889	99,9479
26,773	99,9835	27,139	99,9717	28,183	99,9392	22,879	99,9272
26,786	99,9345	27,16	99,9163	28,198	99,9152	22,873	99,9239
26,802	99,9606	27,177	99,9018	28,217	99,8754	22,871	99,9053
26,818	99,9683	27,2	99,9149	28,238	99,8541	22,867	99,8857
26,836	99,8981	27,224	99,8789	28,258	99,8498	22,866	99,8764
26,855	99,859	27,249	99,828	28,281	99,8275	22,867	99,8696
26,875	99,8784	27,275	99,8214	28,307	99,7951	22,873	99,8526
26,896	99,8744	27,303	99,8367	28,333	99,7796	22,878	99,8424
26,919	99,817	27,331	99,7986	28,361	99,7732	22,888	99,833
26,942	99,7908	27,362	99,7535	28,391	99,7491	22,897	99,8203
26,973	99,8047	27,393	99,7537	28,418	99,7211	22,912	99,8045
27,003	99,7957	27,425	99,7673	28,451	99,7039	22,926	99,7962
27,036	99,7488	27,466	99,724	28,487	99,6904	22,944	99,7869
27,068	99,7304	27,504	99,68	28,521	99,6673	22,962	99,7702
27,104	99,7375	27,544	99,6841	28,559	99,6468	22,989	99,7573
27,14	99,7243	27,584	99,697	28,595	99,631	23,014	99,7568
27,177	99,6864	27,63	99,6503	28,642	99,6116	23,047	99,7434
27,218	99,6695	27,673	99,6086	28,689	99,5909	23,078	99,7191
27,263	99,6659	27,721	99,618	28,732	99,5756	23,112	99,7099
27,308	99,6488	27,77	99,625	28,782	99,5568	23,148	99,7163
27,353	99,6216	27,823	99,5743	28,831	99,5319	23,186	99,6961
27,407	99,6053	27,877	99,5367	28,885	99,514	23,231	99,6702
27,459	99,5923	27,929	99,549	28,941	99,5036	23,277	99,6673
27,515	99,5763	27,986	99,5516	28,996	99,4818	23,325	99,6732
27,572	99,558	28,046	99,4988	29,058	99,4541	23,378	99,6469
27,633	99,5397	28,109	99,4648	29,118	99,4396	23,434	99,616
27,698	99,5182	28,176	99,4787	29,182	99,4309	23,489	99,618
27,762	99,5051	28,241	99,4732	29,249	99,4016	23,55	99,6236
27,828	99,4911	28,308	99,4175	29,32	99,368	23,611	99,5938
27,894	99,4673	28,374	99,3906	29,39	99,3568	23,677	99,5639
27,968	99,4392	28,452	99,4014	29,462	99,3536	23,744	99,5729
28,038	99,4245	28,53	99,3876	29,538	99,3209	23,816	99,5718
28,111	99,4183	28,607	99,3338	29,613	99,2851	23,89	99,5328
28,192	99,3904	28,687	99,3109	29,691	99,2782	23,965	99,5059
28,275	99,3586	28,768	99,3228	29,775	99,275	24,043	99,5198
28,361	99,3525	28,852	99,3072	29,855	99,2362	24,127	99,5132
28,446	99,3474	28,935	99,2539	29,945	99,1978	24,214	99,4705
28,534	99,3141	29,024	99,2336	30,031	99,1961	24,3	99,4449
28,624	99,277	29,112	99,246	30,123	99,1922	24,39	99,4592
28,718	99,2747	29,207	99,2263	30,216	99,1431	24,48	99,448
28,808	99,269	29,302	99,1677	30,309	99,1039	24,575	99,3989
28,908	99,2312	29,396	99,1515	30,407	99,1087	24,67	99,379
29,003	99,1927	29,494	99,1603	30,507	99,1012	24,77	99,3974
29,103	99,1918	29,594	99,1316	30,606	99,0507	24,873	99,3808
29,207	99,1852	29,698	99,0825	30,711	99,0237	24,977	99,3265
29,311	99,1401	29,801	99,0654	30,817	99,031	25,084	99,2961
29,415	99,1016	29,909	99,0707	30,918	99,0172	25,196	99,3191
29,524	99,1083	30,015	99,0366	31,03	98,9584	25,306	99,3001
29,635	99,0959	30,127	98,9865	31,14	98,9208	25,42	99,2499
29,751	99,0429	30,24	98,9735	31,253	98,9235	25,536	99,2371
29,862	99,0087	30,353	98,9726	31,369	98,9073	25,653	99,2528
29,977	99,0175	30,47	98,9368	31,483	98,8482	25,771	99,2202
30,095	99,0017	30,584	98,885	31,6	98,8126	25,892	99,1619
30,218	98,9453	30,703	98,8744	31,722	98,8203	26,016	99,1527
30,335	98,9132	30,82	98,8668	31,839	98,7984	26,14	99,1645
30,457	98,9216	30,94	98,8317	31,964	98,7357	26,263	99,1257
30,577	98,9012	31,067	98,7867	32,087	98,7029	26,394	99,0664
30,705	98,8374	31,193	98,7734	32,214	98,7094	26,528	99,0702
30,834	98,8107	31,321	98,7626	32,34	98,6828	26,66	99,0767
30,962	98,8182	31,449	98,7237	32,468	98,6194	26,791	99,0319
31,093	98,7847	31,581	98,6746	32,601	98,5901	26,928	98,9732
31,229	98,7205	31,711	98,6581	32,733	98,5928	27,064	98,97
31,361	98,6975	31,847	98,6452	32,865	98,5624	27,2	98,9733
31,496	98,7026	31,978	98,6067	33	98,4981	27,341	98,9246
31,63	98,6672	32,112	98,5609	33,134	98,4693	27,483	98,866
31,77	98,6058	32,248	98,5409	33,271	98,4689	27,623	98,8603
31,905	98,585	32,387	98,5223	33,412	98,4342	27,77	98,8578
32,046	98,5846	32,525	98,4837	33,548	98,3736	27,914	98,8032
32,189	98,5435	32,665	98,44	33,689	98,3454	28,057	98,7516
32,331	98,4838	32,805	98,4191	33,829	98,3413	28,206	98,753
32,477	98,4676	32,949	98,3978	33,972	98,3011	28,355	98,7439
32,619	98,4649	33,091	98,36	34,118	98,2401	28,505	98,6845
32,764	98,4158	33,236	98,3183	34,264	98,2137	28,654	98,6371
32,911	98,3576	33,381	98,2916	34,409	98,2041	28,808	98,6354
33,058	98,3452	33,525	98,2665	34,555	98,1619	28,962	98,6173
33,209	98,3371	33,671	98,2282	34,704	98,104	29,115	98,5584
33,359	98,2832	33,819	98,1856	34,853	98,0784	29,276	98,5158
33,508	98,2276	33,967	98,1572	35,001	98,0637	29,428	98,5116
33,659	98,2167	34,118	98,1286	35,153	98,019	29,584	98,4903
33,811	98,2016	34,271	98,0944	35,304	97,9709	29,741	98,4337
33,961	98,1445	34,418	98,0483	35,457	97,9535	29,901	98,3937
34,115	98,0958	34,571	98,012	35,607	97,9362	30,061	98,3837
34,27	98,0815	34,724	97,9875	35,763	97,8974	30,221	98,3528
34,424	98,0588	34,878	97,9487	35,916	97,8358	30,379	98,2968
34,579	98,001	35,03	97,902	36,073	97,7792	30,539	98,2598
34,736	97,9545	35,188	97,8661	36,23	97,7458	30,704	98,2488
34,893	97,9407	35,344	97,8452	36,386	97,7073	30,865	98,2136
35,05	97,9127	35,498	97,8084	36,541	97,6665	31,029	98,1593
35,208	97,8546	35,653	97,7593	36,698	97,6319	31,189	98,1173
35,365	97,8136	35,814	97,721	36,854	97,6	31,352	98,0962
35,523	97,7965	35,97	97,694	37,013	97,5551	31,518	98,0557
35,683	97,7592	36,124	97,6574	37,172	97,5075	31,679	98,0045
35,841	97,7048	36,287	97,6037	37,331	97,484	31,844	97,9698
35,999	97,6687	36,446	97,5623	37,491	97,4518	32,01	97,9468
36,162	97,6472	36,603	97,5394	37,652	97,3962	32,174	97,9091
36,323	97,6036	36,764	97,5059	37,816	97,3533	32,339	97,8638
36,483	97,5484	36,921	97,4487	37,976	97,3288	32,506	97,8273
36,647	97,5119	37,078	97,4032	38,135	97,2898	32,67	97,7976
36,805	97,4884	37,242	97,3782	38,298	97,2518	32,835	97,7565
36,968	97,4416	37,405	97,3418	38,459	97,2122	32,999	97,7132
37,123	97,3889	37,567	97,2841	38,621	97,168	33,17	97,6719
37,287	97,3587	37,727	97,2389	38,784	97,1367	33,336	97,6408
37,454	97,33	37,89	97,2186	38,946	97,0933	33,501	97,595
37,616	97,2813	38,052	97,1808	39,111	97,0419	33,669	97,5502
37,78	97,2321	38,213	97,1209	39,273	97,0094	33,836	97,5111
37,943	97,2016	38,371	97,0755	39,438	96,9758	34,002	97,4718
38,105	97,1644	38,539	97,057	39,601	96,9315	34,169	97,4324
38,27	97,1136	38,7	97,0166	39,763	96,886	34,336	97,3896
38,431	97,0708	38,863	96,9542	39,925	96,8517	34,505	97,3489
38,596	97,0408	39,025	96,9101	40,09	96,8206	34,672	97,3042
38,758	97,0012	39,189	96,8889	40,252	96,7802	34,839	97,2636
38,919	96,9505	39,349	96,8493	40,415	96,7365	35,009	97,2235
39,086	96,9087	39,514	96,7831	40,581	96,6931	35,174	97,1802
39,25	96,8764	39,675	96,7402	40,742	96,6517	35,343	97,1395
39,412	96,8314	39,84	96,7179	40,908	96,6099	35,51	97,0984
39,581	96,7803	40,004	96,6765	41,068	96,57	35,675	97,0572
39,744	96,7426	40,167	96,6117	41,239	96,5284	35,841	97,0082
39,909	96,7108	40,328	96,5705	41,402	96,4868	36,008	96,9623
40,072	96,6608	40,49	96,5491	41,564	96,4426	36,176	96,9259
40,239	96,6134	40,657	96,5034	41,729	96,3847	36,345	96,8867
40,403	96,5786	40,821	96,4394	41,89	96,3257	36,511	96,8353
40,568	96,5426	40,987	96,4003	42,058	96,2808	36,676	96,7922
40,73	96,4892	41,147	96,3799	42,213	96,2629	36,842	96,7578
40,893	96,4435	41,311	96,3304	42,383	96,2272	37,007	96,7189
41,057	96,4086	41,475	96,2654	42,55	96,1711	37,176	96,6695
41,217	96,3686	41,636	96,2284	42,713	96,1501	37,345	96,6228
41,388	96,3168	41,799	96,2072	42,875	96,1243	37,51	96,5895
41,55	96,2726	41,961	96,1549	43,038	96,0785	37,674	96,5438
41,71	96,2388	42,13	96,0929	43,203	96,0234	37,843	96,4887
41,868	96,1975	42,292	96,0582	43,364	95,9891	38,004	96,446
42,039	96,1443	42,457	96,0343	43,53	95,953	38,173	96,4184
42,203	96,1006	42,618	95,9822	43,692	95,893	38,337	96,3734
42,365	96,066	42,781	95,9214	43,855	95,8315	38,502	96,315
42,529	96,0223	42,943	95,8867	44,022	95,8077	38,66	96,2751
42,692	95,9676	43,105	95,8604	44,186	95,7867	38,827	96,247
42,854	95,9316	43,27	95,8071	44,35	95,7232	38,993	96,2027
43,016	95,8993	43,429	95,745	44,511	95,6808	39,159	96,1433
43,183	95,8528	43,595	95,7115	44,675	95,6636	39,325	96,1059
43,343	95,7977	43,757	95,6841	44,84	95,628	39,486	96,0768
43,507	95,7606	43,919	95,6305	45,002	95,5691	39,652	96,0249
43,667	95,7228	44,082	95,5744	45,165	95,5347	39,814	95,9671
43,828	95,6749	44,245	95,5422	45,327	95,5201	39,98	95,929
43,994	95,6236	44,408	95,5143	45,49	95,4869	40,141	95,8976
44,155	95,5888	44,571	95,4615	45,651	95,4249	40,306	95,8463
44,315	95,5481	44,734	95,4044	45,815	95,3905	40,467	95,7889
44,48	95,4949	44,897	95,3717	45,977	95,3703	40,633	95,7542
44,643	95,4481	45,055	95,34	46,137	95,317	40,796	95,7222
44,804	95,4149	45,215	95,2862	46,299	95,2583	40,958	95,6682
44,968	95,3731	45,379	95,2317	46,462	95,2135	41,121	95,6125
45,129	95,3204	45,538	95,1991	46,625	95,1769	41,285	95,5812
45,291	95,278	45,702	95,1675	46,784	95,1234	41,446	95,5501
45,456	95,2434	45,865	95,1137	46,946	95,0657	41,609	95,4947
45,618	95,2009	46,027	95,0637	47,105	95,0319	41,769	95,4417
45,78	95,1495	46,184	95,0291	47,268	95,0069	41,93	95,4158
45,94	95,1074	46,344	94,9938	47,43	94,9599	42,093	95,3804
46,1	95,0722	46,508	94,9428	47,592	94,9094	42,255	95,3216
46,261	95,0274	46,667	94,8934	47,752	94,8794	42,416	95,2711
46,421	94,9772	46,827	94,8608	47,91	94,8524	42,577	95,2475
46,586	94,9394	46,988	94,8251	48,073	94,8063	42,74	95,2071
46,745	94,9064	47,148	94,7742	48,234	94,7578	42,896	95,1485
46,904	94,86	47,31	94,7242	48,397	94,7269	43,06	95,0998
47,067	94,8123	47,472	94,6897	48,556	94,6976	43,222	95,0728
47,228	94,7761	47,632	94,6522	48,713	94,6536	43,382	95,0324
47,384	94,7378	47,794	94,6016	48,876	94,6075	43,543	94,9766
47,546	94,6869	47,952	94,5551	49,031	94,578	43,703	94,9316
47,707	94,6404	48,11	94,5209	49,194	94,5482	43,865	94,9047
47,869	94,6048	48,269	94,4865	49,356	94,5028	44,025	94,8636
48,028	94,5667	48,43	94,4407	49,512	94,456	44,187	94,8067
48,195	94,5203	48,592	94,3933	49,678	94,4196	44,345	94,7659
48,349	94,4775	48,75	94,3592	49,835	94,3875	44,508	94,7363
48,505	94,4429	48,911	94,3244	49,995	94,3441	44,667	94,693
48,668	94,4004	49,071	94,2767	50,158	94,3064	44,828	94,6347
48,829	94,3497	49,233	94,2321	50,318	94,2787	44,988	94,5962
48,988	94,3094	49,395	94,195	50,476	94,248	45,149	94,569
49,147	94,2764	49,556	94,1612	50,636	94,2062	45,306	94,5209
49,309	94,232	49,712	94,1161	50,794	94,1699	45,466	94,4667
49,468	94,1816	49,872	94,0723	50,952	94,139	45,624	94,4295
49,627	94,1442	50,031	94,0343	51,112	94,1039	45,784	94,4044
49,79	94,1114	50,193	93,9982	51,277	94,0644	45,943	94,3602
49,946	94,0667	50,353	93,9535	51,436	94,0288	46,101	94,3082
50,106	94,0204	50,513	93,9051	51,592	93,9988	46,261	94,2686
50,266	93,9846	50,671	93,8685	51,75	93,9619	46,421	94,2398
50,426	93,951	50,829	93,8352	51,909	93,9253	46,578	94,1898
50,585	93,9039	50,988	93,7924	52,07	93,8914	46,738	94,1397
50,742	93,86	51,151	93,7471	52,229	93,8598	46,897	94,1033
50,9	93,8287	51,308	93,7075	52,39	93,8242	47,059	94,0691
51,062	93,7938	51,468	93,6736	52,551	93,7898	47,216	94,0259
51,223	93,7447	51,627	93,6333	52,712	93,755	47,377	93,9754
51,385	93,7029	51,784	93,5878	52,87	93,7208	47,536	93,9453
51,545	93,6709	51,944	93,5468	53,029	93,6853	47,692	93,9103
51,704	93,6361	52,102	93,5154	53,188	93,652	47,856	93,8656
51,862	93,5867	52,258	93,4746	53,348	93,6199	48,011	93,8195
52,019	93,5462	52,42	93,4284	53,507	93,5864	48,171	93,7886
52,18	93,5121	52,579	93,3924	53,664	93,5522	48,33	93,7531
52,338	93,4748	52,738	93,3609	53,825	93,5202	48,491	93,7093
52,497	93,4277	52,897	93,3204	53,982	93,4868	48,649	93,6685
52,657	93,3895	53,055	93,274	54,144	93,4514	48,807	93,6329
52,815	93,3571	53,214	93,2392	54,299	93,4197	48,965	93,5983
52,978	93,3177	53,375	93,2086	54,457	93,3894	49,124	93,5546
53,136	93,2733	53,532	93,1684	54,616	93,3576	49,283	93,5134
53,296	93,2361	53,692	93,1221	54,779	93,3216	49,442	93,4769
53,452	93,2108	53,852	93,0882	54,936	93,2886	49,601	93,442
53,611	93,1717	54,014	93,0618	55,094	93,2604	49,759	93,4001
53,769	93,1244	54,171	93,0198	55,253	93,2265	49,915	93,3639
53,937	93,0903	54,33	92,9755	55,412	93,1906	50,082	93,329
54,097	93,058	54,49	92,9417	55,57	93,1619	50,241	93,2976
54,249	93,0164	54,648	92,9134	55,728	93,1333	50,398	93,4953
54,407	92,9712	54,809	92,8731	55,888	93,1006	50,56	93,7337
54,565	92,9395	54,969	92,8273	56,047	93,0663	50,717	93,8089
54,728	92,91	55,128	92,795	56,204	93,0387	50,876	93,7317
54,887	92,8728	55,285	92,7674	56,365	93,0102	51,037	93,6778
55,046	92,8295	55,443	92,7254	56,524	92,9771	51,195	93,606
55,204	92,798	55,602	92,6796	56,682	92,9441	51,356	93,5454
55,363	92,7674	55,761	92,6465	56,844	92,9178	51,511	93,5365
55,521	92,7254	55,917	92,6179	56,999	92,89	51,672	93,4844
55,68	92,6865	56,076	92,5764	57,159	92,8556	51,832	93,3843
55,837	92,6581	56,237	92,5343	57,315	92,8226	51,991	93,2659
55,998	92,6271	56,394	92,5044	57,476	92,7991	52,152	93,1596
56,158	92,5845	56,555	92,4764	57,634	92,7713	52,311	93,0836
56,318	92,5462	56,714	92,4351	57,792	92,7359	52,47	93,1003
56,476	92,5161	56,87	92,3943	57,952	92,7051	52,627	93,2226
56,637	92,4844	57,035	92,3665	58,112	92,6809	52,787	93,2284
56,795	92,4442	57,193	92,3394	58,269	92,6556	52,946	93,2091
56,955	92,4079	57,35	92,2961	58,427	92,6193	53,104	93,1334
57,112	92,3783	57,511	92,2552	58,586	92,5922	53,264	93,0161
57,273	92,3461	57,669	92,2281	58,746	92,5699	53,421	92,9013
57,43	92,3057	57,829	92,2003	58,904	92,5412	53,581	92,8062
57,593	92,2715	57,985	92,1604	59,064	92,5073	53,74	92,7285
57,754	92,2445	58,146	92,1212	59,221	92,4797	53,899	92,6482
57,913	92,2092	58,306	92,0952	59,381	92,4568	54,06	92,582
58,075	92,1717	58,464	92,0665	59,54	92,4276	54,219	92,5303
58,232	92,1391	58,624	92,0268	59,696	92,3951	54,379	92,4805
58,392	92,1102	58,784	91,99	59,857	92,3706	54,538	92,4251
58,552	92,0767	58,943	91,963	60,016	92,3481	54,7	92,3815
58,711	92,0421	59,102	91,9343	60,177	92,3169	54,858	92,3481
58,87	92,012	59,26	91,8954	60,333	92,2837	55,021	92,3099
59,03	91,9856	59,421	91,8601	60,495	92,2615	55,179	92,2652
59,188	91,9519	59,582	91,8329	60,653	92,2397	55,341	92,2315
59,35	91,9166	59,741	91,803	60,811	92,2114	55,5	92,2002
59,509	91,8889	59,9	91,7638	60,972	92,1814	55,657	92,162
59,667	91,8567	60,06	91,7308	61,132	92,1572	55,82	92,1231
59,829	91,8195	60,218	91,7038	61,292	92,1332	55,981	92,0941
59,987	91,7863	60,379	91,6748	61,451	92,0991	56,143	92,062
60,148	91,7581	60,54	91,6373	61,608	92,0694	56,301	92,0254
60,305	91,728	60,697	91,6029	61,77	92,0486	56,462	91,9927
60,467	91,6952	60,861	91,5757	61,929	92,0266	56,621	91,9637
60,63	91,6666	61,02	91,5455	62,089	91,9981	56,781	91,9298
60,789	91,6388	61,176	91,5083	62,25	91,9699	56,944	91,8929
60,949	91,6032	61,335	91,4771	62,41	91,9506	57,103	91,8603
61,109	91,572	61,498	91,4509	62,569	91,9279	57,261	91,8283
61,268	91,5446	61,659	91,4205	62,728	91,8979	57,422	91,7962
61,43	91,5181	61,82	91,385	62,89	91,8716	57,582	91,7623
61,589	91,4897	61,978	91,3538	63,051	91,854	57,741	91,7306
61,746	91,4594	62,138	91,3274	63,213	91,8305	57,901	91,7046
61,912	91,4319	62,297	91,2969	63,373	91,7999	58,064	91,6728
62,073	91,4024	62,456	91,2624	63,536	91,7742	58,226	91,6365
62,234	91,3709	62,617	91,2314	63,694	91,7567	58,386	91,611
62,393	91,3414	62,779	91,2047	63,851	91,7337	58,546	91,5867
62,553	91,3163	62,937	91,1744	64,011	91,7051	58,707	91,5503
62,715	91,287	63,1	91,1415	64,172	91,6825	58,867	91,5147
62,872	91,2541	63,26	91,1134	64,331	91,6633	59,026	91,489
63,034	91,2277	63,419	91,0873	64,491	91,6376	59,187	91,4623
63,192	91,1997	63,58	91,0586	64,651	91,6076	59,349	91,4231
63,35	91,1715	63,739	91,0271	64,812	91,5873	59,508	91,3905
63,511	91,1395	63,902	91,0001	64,975	91,5683	59,67	91,3642
63,674	91,1145	64,064	90,9739	65,136	91,5449	59,829	91,3423
63,832	91,0896	64,222	90,9467	65,294	91,517	59,992	91,3022
63,994	91,0594	64,384	90,9189	65,453	91,4963	60,152	91,2709
64,159	91,0304	64,543	90,8927	65,615	91,4771	60,315	91,2456
64,318	91,0087	64,706	90,8665	65,775	91,451	60,475	91,2148
64,476	90,9844	64,866	90,8405	65,936	91,4259	60,637	91,1779
64,639	90,954	65,025	90,8107	66,095	91,4068	60,799	91,1471
64,801	90,9244	65,186	90,7844	66,258	91,3879	60,961	91,1282
64,961	90,8986	65,346	90,7588	66,419	91,3645	61,121	91,1027
65,121	90,8737	65,508	90,7321	66,582	91,3412	61,283	91,0681
65,282	90,8421	65,672	90,7034	66,742	91,3211	61,444	91,0384
65,444	90,8149	65,831	90,6764	66,902	91,3018	61,605	91,0183
65,605	90,7956	65,992	90,651	67,061	91,279	61,764	90,9874
65,767	90,772	66,153	90,6246	67,226	91,2566	61,927	90,953
65,927	90,7433	66,314	90,5974	67,384	91,2394	62,09	90,923
66,087	90,7164	66,474	90,5716	67,548	91,2181	62,252	90,902
66,248	90,6965	66,63	90,5466	67,708	91,1954	62,412	90,8753
66,41	90,6724	66,794	90,5239	67,867	91,1743	62,573	90,8433
66,571	90,6411	66,957	90,4959	68,029	91,1568	62,734	90,8186
66,728	90,6194	67,12	90,469	68,19	91,1359	62,893	90,7971
66,893	90,5985	67,279	90,4444	68,353	91,1134	63,055	90,7741
67,055	90,577	67,443	90,4219	68,511	91,093	63,217	90,7399
67,218	90,5427	67,604	90,3963	68,673	91,0749	63,378	90,7153
67,378	90,5214	67,764	90,3699	68,835	91,0542	63,542	90,6908
67,537	90,5019	67,927	90,347	68,995	91,0327	63,701	90,665
67,698	90,4773	68,088	90,3246	69,154	91,0126	63,862	90,6352
67,859	90,4504	68,247	90,2971	69,317	90,9951	64,026	90,6055
68,02	90,4267	68,411	90,2727	69,48	90,9757	64,189	90,587
68,182	90,4082	68,572	90,2503	69,643	90,9554	64,35	90,5459
68,342	90,3817	68,735	90,2288	69,803	90,9365	64,512	90,5211
68,504	90,3537	68,896	90,2042	69,963	90,9177	64,675	90,5395
68,666	90,335	69,058	90,18	70,124	90,8981	64,836	90,5352
68,827	90,3185	69,223	90,1595	70,286	90,8795	65	90,5076
68,99	90,2925	69,383	90,1369	70,45	90,8614	65,163	90,4765
69,151	90,263	69,546	90,1109	70,611	90,8422	65,321	90,4566
69,314	90,2434	69,71	90,0889	70,772	90,824	65,485	90,4375
69,473	90,2241	69,867	90,0687	70,937	90,8049	65,647	90,3972
69,635	90,1981	70,029	90,049	71,095	90,7864	65,81	90,3597
69,794	90,1739	70,192	90,0247	71,258	90,7674	65,973	90,3398
69,96	90,1546	70,354	89,9992	71,417	90,7491	66,132	90,3214
70,121	90,1356	70,515	89,9793	71,58	90,7322	66,294	90,2924
70,281	90,1106	70,676	89,9597	71,742	90,7147	66,455	90,266
70,441	90,0865	70,839	89,9345	71,904	90,6951	66,616	90,2475
70,606	90,0668	71	89,912	72,065	90,6786	66,779	90,2257
70,769	90,0481	71,162	89,895	72,229	90,6628	66,941	90,199
70,93	90,0243	71,323	89,8745	72,392	90,6452	67,104	90,1741
71,092	90,0018	71,485	89,8489	72,552	90,625	67,265	90,1549
71,254	89,9868	71,648	89,8267	72,714	90,6078	67,43	90,1347
71,418	89,9677	71,812	89,8089	72,877	90,592	67,591	90,1093
71,58	89,9468	71,974	89,7899	73,041	90,5742	67,756	90,0865
71,745	89,9253	72,136	89,7682	73,204	90,556	67,917	90,0659
71,906	89,907	72,294	89,7458	73,366	90,5401	68,081	90,044
72,069	89,8876	72,459	89,7297	73,529	90,5261	68,244	90,02
72,228	89,8648	72,622	89,711	73,691	90,5074	68,407	89,9984
72,388	89,842	72,784	89,6879	73,853	90,4887	68,565	89,9778
72,552	89,827	72,943	89,6654	74,014	90,4727	68,725	89,9537
72,713	89,8072	73,111	89,6505	74,18	90,4581	68,89	89,9299
72,875	89,7857	73,273	89,6337	74,34	90,4413	69,051	89,911
73,039	89,7666	73,434	89,612	74,503	90,4242	69,217	89,8904
73,202	89,7485	73,597	89,5909	74,665	90,4098	69,378	89,8686
73,365	89,7293	73,76	89,5761	74,827	90,3934	69,539	89,8482
73,527	89,7071	73,925	89,5579	74,989	90,374	69,703	89,8271
73,688	89,6873	74,09	89,5349	75,151	90,3575	69,865	89,8064
73,85	89,6702	74,251	89,5162	75,315	90,3442	70,026	89,7852
74,014	89,6546	74,411	89,5005	75,475	90,3281	70,189	89,7649
74,179	89,6366	74,575	89,4805	75,638	90,3112	70,351	89,7462
74,341	89,6167	74,738	89,4562	75,8	90,2945	70,513	89,7243
74,504	89,5996	74,9	89,4394	75,966	90,2814	70,676	89,7031
74,662	89,5781	75,062	89,4261	76,128	90,2664	70,838	89,6841
74,828	89,5612	75,223	89,4098	76,29	90,2481	71	89,663
74,991	89,5444	75,384	89,3896	76,453	90,2319	71,165	89,6413
75,15	89,5271	75,55	89,3715	76,615	90,2198	71,329	89,6228
75,317	89,5075	75,715	89,3568	76,779	90,2041	71,493	89,6055
75,479	89,4899	75,875	89,3385	76,94	90,1881	71,655	89,5848
75,637	89,4758	76,039	89,3209	77,102	90,1731	71,819	89,5638
75,804	89,4576	76,2	89,3073	77,263	90,1605	71,982	89,5463
75,967	89,4369	76,362	89,2928	77,425	90,1445	72,145	89,5297
76,128	89,4201	76,524	89,273	77,59	90,1273	72,31	89,5094
76,289	89,4027	76,689	89,2541	77,75	90,1136	72,468	89,4867
76,453	89,3834	76,851	89,2384	77,91	90,1015	72,633	89,4703
76,617	89,366	77,014	89,2248	78,076	90,0861	72,794	89,4557
76,779	89,3512	77,177	89,2072	78,24	90,0687	72,955	89,4345
76,943	89,3363	77,339	89,1895	78,402	90,056	73,119	89,4125
77,107	89,3195	77,503	89,1747	78,565	90,0457	73,284	89,396
77,268	89,3025	77,659	89,1608	78,729	90,0314	73,445	89,3815
77,433	89,2852	77,824	89,1442	78,893	90,0137	73,61	89,3622
77,598	89,268	77,989	89,1283	79,054	90,0011	73,773	89,3411
77,761	89,2532	78,15	89,1138	79,219	89,989	73,939	89,3248
77,92	89,2377	78,313	89,0999	79,384	89,9749	74,1	89,3101
78,083	89,2201	78,477	89,0822	79,547	89,9596	74,266	89,2883
78,244	89,2032	78,64	89,0645	79,708	89,9469	74,431	89,2683
78,407	89,1879	78,806	89,0518	79,871	89,9349	74,594	89,2562
78,57	89,1717	78,972	89,039	80,036	89,9198	74,756	89,2418
78,736	89,1555	79,133	89,0209	80,197	89,9046	74,917	89,2196
78,9	89,1368	79,296	89,0052	80,359	89,893	75,08	89,2025
79,062	89,1207	79,461	88,9932	80,525	89,8812	75,245	89,19
79,227	89,1073	79,623	88,9795	80,686	89,8664	75,411	89,1738
79,388	89,0949	79,787	88,9635	80,847	89,8509	75,573	89,1557
79,554	89,0755	79,95	88,949	81,014	89,84	75,736	89,1384
79,716	89,0588	80,116	88,9347	81,177	89,8291	75,899	89,1273
79,877	89,0477	80,277	88,9227	81,339	89,8125	76,065	89,1114
80,045	89,0331	80,438	88,9072	81,504	89,7994	76,224	89,0896
80,203	89,0148	80,598	88,8927	81,667	89,7878	76,39	89,0727
80,37	88,9985	80,763	88,8796	81,832	89,7765	76,554	89,0615
80,534	88,9865	80,927	88,8642	81,995	89,7639	76,716	89,0442
80,699	88,9722	81,091	88,8505	82,157	89,751	76,88	89,024
80,862	88,9556	81,254	88,834	82,32	89,7392	77,046	89,0093
81,024	88,9406	81,418	88,8224	82,482	89,7277	77,21	88,9996
81,189	88,9278	81,58	88,8108	82,645	89,7141	77,374	88,9805
81,35	88,9125	81,745	88,7974	82,808	89,7005	77,535	88,9594
81,515	88,8949	81,91	88,7865	82,974	89,6911	77,7	88,9468
81,676	88,8817	82,073	88,7733	83,136	89,679	77,865	88,9359
81,84	88,8697	82,239	88,7605	83,301	89,6653	78,029	88,9189
82,003	88,8552	82,401	88,7468	83,466	89,6536	78,191	88,8993
82,167	88,8388	82,566	88,7354	83,63	89,6427	78,353	88,8891
82,332	88,8245	82,73	88,7213	83,792	89,631	78,519	88,8782
82,496	88,8152	82,891	88,7082	83,954	89,6181	78,681	88,8599
82,658	88,8003	83,052	88,6939	84,119	89,6053	78,847	88,8426
82,82	88,7849	83,217	88,6797	84,282	89,5938	79,011	88,8305
82,984	88,7745	83,383	88,6688	84,443	89,582	79,173	88,8171
83,147	88,7637	83,549	88,6564	84,607	89,5706	79,337	88,8005
83,308	88,7466	83,71	88,6447	84,772	89,5588	79,504	88,7856
83,474	88,7322	83,875	88,6338	84,936	89,5469	79,665	88,7736
83,637	88,7207	84,037	88,622	85,1	89,5357	79,829	88,7619
83,802	88,7095	84,203	88,6101	85,261	89,5246	79,991	88,7439
83,967	88,6954	84,365	88,5985	85,427	89,5123	80,155	88,7278
84,13	88,6788	84,528	88,585	85,592	89,5014	80,319	88,7183
84,291	88,6678	84,693	88,5735	85,755	89,4898	80,483	88,7059
84,457	88,656	84,859	88,5637	85,918	89,4776	80,647	88,689
84,62	88,643	85,021	88,5526	86,085	89,4671	80,81	88,6729
84,785	88,6275	85,185	88,5403	86,249	89,4554	80,976	88,6623
84,952	88,6163	85,35	88,5288	86,412	89,4433	81,139	88,6498
85,116	88,6058	85,514	88,5192	86,575	89,4327	81,305	88,6341
85,281	88,5928	85,678	88,5069	86,741	89,4201	81,467	88,6207
85,444	88,5787	85,841	88,4935	86,901	89,4089	81,629	88,6093
85,607	88,5671	86,003	88,4829	87,065	89,3963	81,795	88,5963
85,77	88,5592	86,168	88,4726	87,234	89,3864	81,957	88,5799
85,935	88,5448	86,335	88,4611	87,4	89,3751	82,121	88,5686
86,102	88,5325	86,498	88,4495	87,562	89,3636	82,283	88,5558
86,264	88,5227	86,661	88,4392	87,727	89,3535	82,449	88,5425
86,429	88,5082	86,827	88,4304	87,89	89,343	82,615	88,5282
86,592	88,4954	86,99	88,4192	88,055	89,3321	82,78	88,516
86,755	88,486	87,152	88,4074	88,217	89,3213	82,944	88,5057
86,918	88,4732	87,319	88,3968	88,382	89,3113	83,109	88,4929
87,085	88,4608	87,482	88,3879	88,547	89,3022	83,276	88,4789
87,247	88,4469	87,646	88,3776	88,715	89,2918	83,438	88,4665
87,412	88,4354	87,809	88,3669	88,881	89,2809	83,603	88,4546
87,575	88,4238	87,973	88,3599	89,033	89,2719	83,767	88,4441
87,74	88,4138	88,138	88,3507	89,203	89,2627	83,93	88,4305
87,904	88,4022	88,3	88,339	89,368	89,2527	84,093	88,4191
88,067	88,3903	88,464	88,3295	89,533	89,2418	84,258	88,4088
88,228	88,3787	88,63	88,3183	89,697	89,2325	84,422	88,3978
88,394	88,3693	88,794	88,3082	89,86	89,2238	84,585	88,3864
88,558	88,3595	88,956	88,2968	90,024	89,2149	84,749	88,3747
88,724	88,3458	89,122	88,2862	90,189	89,2041	84,912	88,3662
88,89	88,335	89,286	88,2779	90,354	89,1956	85,08	88,3545
89,051	88,3225	89,45	88,2694	90,516	89,1856	85,243	88,3416
89,216	88,3127	89,614	88,2607	90,682	89,1743	85,406	88,3311
89,38	88,304	89,778	88,2522	90,847	89,1654	85,57	88,3189
89,547	88,2942	89,944	88,2448	91,011	89,1577	85,734	88,3067
89,711	88,2826	90,108	88,2365	91,177	89,1481	85,899	88,2957
89,875	88,2718	90,272	88,225	91,343	89,1378	86,065	88,2832
90,038	88,2627	90,439	88,2175	91,503	89,1292	86,23	88,2705
90,203	88,2514	90,599	88,2103	91,671	89,1211	86,392	88,259
90,368	88,2417	90,767	88,2027	91,835	89,1116	86,558	88,2499
90,533	88,2316	90,931	88,1911	91,998	89,1013	86,723	88,2379
90,701	88,2193	91,096	88,1788	92,165	89,0931	86,886	88,2277
90,865	88,2086	91,259	88,1703	92,329	89,086	87,048	88,2193
91,029	88,1982	91,426	88,1638	92,492	89,0765	87,213	88,2105
91,193	88,1904	91,589	88,1547	92,657	89,0659	87,378	88,1999
91,359	88,1796	91,753	88,1466	92,823	89,0573	87,543	88,1903
91,523	88,169	91,913	88,14	92,99	89,0502	87,707	88,1818
91,687	88,1592	92,078	88,1306	93,155	89,0411	87,871	88,174
91,852	88,149	92,245	88,121	93,318	89,0312	88,038	88,1611
92,016	88,14	92,411	88,1141	93,485	89,026	88,205	88,1506
92,18	88,1308	92,574	88,1074	93,649	89,0182	88,367	88,1407
92,345	88,1204	92,739	88,0993	93,813	89,0086	88,532	88,1321
92,511	88,1095	92,905	88,0915	93,976	88,9999	88,696	88,1198
92,674	88,0981	93,07	88,0816	94,146	88,992	88,864	88,1088
92,838	88,0882	93,233	88,074	94,311	88,9862	89,029	88,1014
93,002	88,0798	93,399	88,0652	94,475	88,9777	89,191	88,0914
93,167	88,0699	93,565	88,0561	94,64	88,9687	89,356	88,078
93,33	88,0589	93,729	88,0487	94,804	88,9621	89,521	88,0692
93,496	88,0521	93,895	88,043	94,97	88,9543	89,686	88,0608
93,661	88,043	94,06	88,0378	95,129	88,9454	89,849	88,0512
93,827	88,033	94,224	88,0264	95,294	88,9372	90,013	88,0397
93,994	88,0232	94,387	88,0202	95,459	88,9309	90,179	88,0301
94,156	88,0111	94,555	88,0159	95,623	88,9248	90,345	88,0236
94,32	88,0044	94,72	88,0098	95,788	88,9154	90,509	88,0145
94,486	87,9966	94,883	88,0036	95,954	88,9077	90,673	88,0035
94,653	87,9869	95,048	87,9999	96,117	88,9008	90,837	87,9936
94,816	87,9775	95,21	87,9965	96,282	88,8935	91,006	87,9874
94,979	87,9716	95,377	87,9892	96,447	88,8852	91,167	87,9791
95,145	87,9624	95,543	87,9813	96,611	88,8763	91,336	87,9691
95,31	87,9516	95,707	87,9727	96,775	88,8704	91,501	87,9608
95,474	87,9438	95,876	87,9676	96,941	88,8628	91,666	87,9528
95,64	87,9346	96,035	87,9612	97,105	88,8548	91,831	87,9432
95,805	87,927	96,204	87,9566	97,27	88,8472	91,997	87,9339
95,972	87,919	96,368	87,9516	97,434	88,8416	92,162	87,9234
96,132	87,9127	96,532	87,9445	97,602	88,8348	92,325	87,9178
96,299	87,9044	96,701	87,9382	97,764	88,8259	92,492	87,9076
96,464	87,8955	96,863	87,9325	97,928	88,8188	92,659	87,8988
96,625	87,8876	97,028	87,9259	98,093	88,8122	92,822	87,8903
96,791	87,8822	97,193	87,921	98,257	88,8038	92,984	87,8842
96,958	87,873	97,357	87,915	98,422	88,7963	93,15	87,876
97,122	87,8647	97,524	87,9087	98,587	88,7902	93,315	87,8682
97,287	87,8566	97,693	87,9003	98,754	88,7839	93,477	87,8627
97,451	87,8478	97,857	87,8945	98,919	88,7765	93,644	87,8557
97,616	87,84	98,024	87,8876	99,085	88,7697	93,807	87,8443
97,78	87,8323	98,19	87,8819	99,25	88,7629	93,975	87,8332
97,944	87,8249	98,352	87,8771	99,415	88,757	94,139	87,8271
98,113	87,8177	98,512	87,8708	99,58	88,7514	94,306	87,8192
98,277	87,8101	98,678	87,8646	99,746	88,7442	94,471	87,8101
98,445	87,8019	98,848	87,8577	99,909	88,7379	94,641	87,8023
98,61	87,7955	99,014	87,8537	100,073	88,7317	94,803	87,7945
98,774	87,7887	99,177	87,8491	100,24	88,7253	94,969	87,7891
98,937	87,7814	99,344	87,8445	100,406	88,7189	95,133	87,7805
99,101	87,7735	99,507	87,8371	100,573	88,7123	95,297	87,7723
99,269	87,7667	99,673	87,8311	100,738	88,7062	95,464	87,7658
99,433	87,7587	99,837	87,826	100,903	88,7007	95,63	87,7588
99,599	87,7507	100,005	87,8204	101,071	88,6942	95,795	87,7503
99,765	87,7412	100,163	87,8147	101,236	88,6893	95,96	87,7431
99,934	87,7339	100,332	87,8085	101,402	88,6836	96,123	87,7365
100,102	87,727	100,499	87,8021	101,565	88,6773	96,288	87,7273
100,261	87,7207	100,664	87,7986	101,732	88,6706	96,453	87,7196
100,428	87,7141	100,829	87,7924	101,895	88,6642	96,621	87,7129
100,593	87,7079	100,996	87,7866	102,061	88,6595	96,783	87,7077
100,76	87,6988	101,159	87,7811	102,227	88,6549	96,948	87,7006
100,925	87,6908	101,323	87,7772	102,392	88,6504	97,112	87,692
101,089	87,6837	101,49	87,7741	102,555	88,6443	97,281	87,6862
101,256	87,6786	101,657	87,7684	102,723	88,639	97,446	87,679
101,422	87,672	101,822	87,7624	102,887	88,633	97,612	87,6723
101,585	87,6632	101,988	87,7579	103,054	88,6259	97,779	87,6663
101,751	87,6534	102,154	87,7543	103,221	88,6211	97,944	87,6601
101,917	87,6489	102,315	87,7512	103,387	88,6142	98,11	87,6536
102,081	87,6447	102,485	87,7468	103,552	88,6084	98,274	87,6473
102,246	87,638	102,647	87,7419	103,717	88,6042	98,438	87,6399
102,412	87,6296	102,813	87,7364	103,884	88,5984	98,604	87,6334
102,577	87,6252	102,978	87,73	104,05	88,5935	98,768	87,6271
102,744	87,6208	103,144	87,7239	104,216	88,5902	98,935	87,6215
102,909	87,6124	103,309	87,7178	104,383	88,5841	99,099	87,6161
103,076	87,6074	103,478	87,7125	104,547	88,5802	99,265	87,6092
103,239	87,601	103,643	87,708	104,715	88,5751	99,431	87,6028
103,406	87,5951	103,809	87,7042	104,877	88,5697	99,594	87,5951
103,572	87,5886	103,974	87,7008	105,045	88,5639	99,757	87,589
103,738	87,5826	104,138	87,6956	105,211	88,5599	99,927	87,5821
103,902	87,575	104,305	87,6923	105,377	88,5531	100,091	87,5762
104,069	87,5692	104,47	87,6914	105,544	88,5492	100,256	87,5698
104,232	87,564	104,633	87,6887	105,708	88,5422	100,42	87,5646
104,397	87,5586	104,799	87,6832	105,873	88,5373	100,587	87,5591
104,561	87,5515	104,964	87,678	106,042	88,5322	100,754	87,5539
104,728	87,5426	105,13	87,6721	106,205	88,5278	100,919	87,5483
104,893	87,5383	105,294	87,666	106,37	88,5218	101,086	87,5423
105,057	87,5325	105,46	87,6606	106,537	88,517	101,251	87,5359
105,225	87,5271	105,623	87,6601	106,701	88,512	101,416	87,5304
105,391	87,5193	105,791	87,6555	106,869	88,5076	101,583	87,5264
105,557	87,5131	105,953	87,6517	107,034	88,5039	101,748	87,5206
105,723	87,5092	106,122	87,6502	107,197	88,498	101,915	87,5141
105,89	87,506	106,288	87,6467	107,363	88,4929	102,079	87,5073
106,056	87,4988	106,452	87,6436	107,528	88,4873	102,245	87,5033
106,221	87,4913	106,618	87,6388	107,694	88,4829	102,411	87,4982
106,386	87,4875	106,783	87,6345	107,86	88,4786	102,576	87,4935
106,553	87,4819	106,947	87,6283	108,023	88,4743	102,744	87,4882
106,723	87,4782	107,111	87,6255	108,189	88,4701	102,909	87,4831
106,886	87,4716	107,278	87,6237	108,355	88,4644	103,076	87,4768
107,051	87,4673	107,446	87,6182	108,521	88,4608	103,24	87,4712
107,215	87,4623	107,612	87,6132	108,687	88,4578	103,403	87,466
107,38	87,4572	107,778	87,6111	108,852	88,4536	103,571	87,461
107,545	87,4528	107,943	87,6091	109,021	88,4501	103,736	87,4559
107,712	87,4476	108,108	87,6054	109,186	88,4458	103,902	87,4518
107,877	87,4429	108,276	87,6031	109,353	88,4416	104,069	87,4454
108,044	87,4376	108,44	87,5975	109,515	88,4372	104,234	87,4409
108,209	87,4343	108,606	87,5952	109,681	88,4327	104,401	87,4355
108,375	87,4292	108,772	87,5885	109,85	88,4278	104,563	87,4289
108,541	87,4236	108,937	87,5858	110,016	88,4257	104,729	87,4257
108,705	87,4192	109,102	87,5856	110,18	88,4216	104,897	87,4225
108,873	87,4151	109,268	87,5842	110,342	88,4166	105,061	87,4186
109,037	87,4089	109,434	87,5798	110,51	88,4127	105,227	87,4154
109,204	87,402	109,6	87,573	110,677	88,4088	105,394	87,4103
109,369	87,3965	109,766	87,5717	110,843	88,4052	105,561	87,4062
109,534	87,3917	109,931	87,5697	111,008	88,4005	105,725	87,3995
109,699	87,3864	110,098	87,567	111,175	88,396	105,893	87,3924
109,868	87,3818	110,264	87,5637	111,34	88,3952	106,059	87,3872
110,03	87,3784	110,429	87,5606	111,506	88,3929	106,226	87,3822
110,197	87,3751	110,594	87,5602	111,673	88,389	106,392	87,3776
110,361	87,3698	110,761	87,5568	111,84	88,3856	106,557	87,3734
110,528	87,3655	110,925	87,5565	112,006	88,3816	106,724	87,3702
110,69	87,3602	111,091	87,5523	112,171	88,3772	106,888	87,3666
110,859	87,3587	111,257	87,5506	112,337	88,3728	107,052	87,3624
111,025	87,3539	111,424	87,5471	112,503	88,3703	107,221	87,3587
111,191	87,3493	111,591	87,5444	112,67	88,3678	107,387	87,355
111,357	87,3445	111,755	87,5396	112,835	88,3642	107,556	87,3534
111,523	87,3422	111,923	87,5351	113,001	88,3592	107,719	87,3487
111,69	87,3383	112,09	87,5328	113,165	88,3566	107,888	87,3435
111,853	87,3368	112,256	87,5282	113,331	88,3546	108,053	87,3399
112,019	87,334	112,419	87,523	113,498	88,3512	108,221	87,3378
112,186	87,3285	112,585	87,5217	113,663	88,3496	108,386	87,3336
112,351	87,3247	112,752	87,5212	113,831	88,3463	108,552	87,3278
112,518	87,3207	112,917	87,5183	113,994	88,3434	108,717	87,3245
112,682	87,3163	113,083	87,5158	114,161	88,3407	108,883	87,3209
112,847	87,3107	113,251	87,512	114,328	88,3366	109,048	87,3181
113,014	87,3087	113,417	87,5066	114,493	88,3316	109,215	87,3137
113,181	87,3026	113,583	87,5024	114,659	88,33	109,38	87,3125
113,345	87,298	113,747	87,5029	114,826	88,3281	109,545	87,3087
113,511	87,2961	113,913	87,5001	114,992	88,3248	109,709	87,3045
113,677	87,2924	114,079	87,4991	115,155	88,3215	109,876	87,2999
113,846	87,2901	114,244	87,5023	115,325	88,3171	110,045	87,2966
114,009	87,2873	114,413	87,4994	115,489	88,3133	110,208	87,2929
114,176	87,2858	114,576	87,4952	115,656	88,3107	110,373	87,2873
114,343	87,2821	114,746	87,4917	115,821	88,3082	110,538	87,2836
114,509	87,2776	114,905	87,4906	115,985	88,3062	110,705	87,281
114,674	87,2741	115,072	87,491	116,153	88,3051	110,871	87,2775
114,84	87,2683	115,239	87,4897	116,319	88,3005	111,036	87,272
115,006	87,2642	115,406	87,4862	116,485	88,298	111,202	87,2699
115,172	87,2603	115,575	87,4842	116,648	88,295	111,366	87,2676
115,338	87,2588	115,739	87,4822	116,818	88,2908	111,532	87,2639
115,504	87,2572	115,906	87,483	116,985	88,2908	111,697	87,26
115,67	87,2517	116,074	87,481	117,15	88,2879	111,864	87,2572
115,835	87,2467	116,238	87,4805	117,315	88,2856	112,03	87,2543
116	87,2443	116,406	87,479	117,481	88,2851	112,197	87,2498
116,168	87,2396	116,574	87,4773	117,647	88,2814	112,362	87,2464
116,335	87,2363	116,737	87,4762	117,814	88,2778	112,529	87,2445
116,502	87,2334	116,903	87,4747	117,98	88,2748	112,695	87,2421
116,668	87,2296	117,069	87,4734	118,146	88,2725	112,858	87,2389
116,834	87,2278	117,237	87,4709	118,311	88,2715	113,025	87,2377
117,001	87,2265	117,403	87,4703	118,476	88,2689	113,193	87,2356
117,169	87,2218	117,565	87,4687	118,641	88,2656	113,361	87,2331
117,334	87,2207	117,736	87,4674	118,81	88,2633	113,527	87,2291
117,499	87,2171	117,902	87,4646	118,974	88,2597	113,692	87,225
117,665	87,2136	118,066	87,4611	119,14	88,2576	113,857	87,2203
117,832	87,2108	118,232	87,4595	119,306	88,2551	114,023	87,217
117,997	87,2081	118,4	87,457	119,473	88,2538	114,191	87,2167
118,16	87,2015	118,567	87,4531	119,641	88,2514	114,356	87,2135
118,331	87,182	118,732	87,4514	119,808	88,2497	114,521	87,2114
118,496	87,1907	118,9	87,4503	119,975	88,2453	114,689	87,2118
118,664	87,1958	119,065	87,4479	120,142	88,2435	114,853	87,2083
118,828	87,1971	119,232	87,4469	120,308	88,2412	115,022	87,2058
118,992	87,1967	119,398	87,4421	120,476	88,2387	115,187	87,2026
119,159	87,1981	119,564	87,4399	120,642	88,2385	115,35	87,2015
119,327	87,1922	119,729	87,4372	120,808	88,2359	115,519	87,1969
119,491	87,1908	119,892	87,4358	120,97	88,2331	115,684	87,1933
119,658	87,1866	120,06	87,4334	121,137	88,232	115,849	87,1904
119,826	87,1867	120,225	87,4305	121,303	88,2315	116,015	87,1893
119,994	87,1793	120,393	87,4279	121,471	88,23	116,183	87,1881
120,157	87,1802	120,558	87,4267	121,638	88,2276	116,35	87,1871
120,328	87,1776	120,723	87,4284	121,805	88,2278	116,516	87,1829
120,493	87,1746	120,892	87,4299	121,969	88,2281	116,681	87,1791
120,659	87,171	121,057	87,4304	122,137	88,2246	116,846	87,1761
120,824	87,1694	121,221	87,4261	122,302	88,2195	117,014	87,1762
120,99	87,1676	121,386	87,4248	122,468	88,2198	117,179	87,1735
121,157	87,1634	121,554	87,4216	122,634	88,2198	117,345	87,1694
121,322	87,1599	121,723	87,4191	122,8	88,2183	117,509	87,1696
121,49	87,1564	121,889	87,4202	122,968	88,2158	117,678	87,168
121,654	87,1547	122,053	87,4216	123,132	88,2114	117,846	87,1656
121,824	87,1543	122,219	87,4205	123,298	88,2091	118,011	87,1619
121,989	87,1528	122,385	87,4186	123,465	88,2092	118,178	87,1599
122,152	87,1486	122,549	87,4176	123,632	88,21	118,346	87,1609
122,319	87,1471	122,716	87,419	123,797	88,2111	118,509	87,1603
122,484	87,1439	122,881	87,4167	123,966	88,2111	118,677	87,1564
122,65	87,1416	123,046	87,4164	124,131	88,2092	118,842	87,154
122,817	87,1414	123,212	87,4163	124,294	88,2057	119,008	87,1527
122,981	87,1393	123,38	87,4135	124,46	88,2033	119,173	87,1494
123,147	87,1394	123,545	87,4152	124,627	88,202	119,343	87,1463
123,315	87,1371	123,707	87,4144	124,796	88,1997	119,508	87,1433
123,483	87,137	123,872	87,4115	124,959	88,198	119,674	87,1396
123,65	87,1366	124,043	87,4107	125,125	88,1959	119,842	87,1401
123,814	87,1359	124,211	87,4087	125,291	88,1951	120,007	87,139
123,981	87,1343	124,378	87,4077	125,457	88,1916	120,173	87,1361
124,145	87,1329	124,542	87,406	125,623	88,1893	120,339	87,1311
124,312	87,1297	124,709	87,3994	125,791	88,1884	120,505	87,1272
124,476	87,1271	124,875	87,3994	125,956	88,1857	120,672	87,1297
124,645	87,1253	125,042	87,3975	126,121	88,1833	120,836	87,1301
124,811	87,1223	125,207	87,3974	126,288	88,1808	121,003	87,1278
124,977	87,1217	125,372	87,3968	126,455	88,1812	121,17	87,1267
125,143	87,1189	125,541	87,3949	126,622	88,1814	121,338	87,1241
125,309	87,1174	125,708	87,3933	126,787	88,1821	121,503	87,1237
125,474	87,1149	125,873	87,3928	126,952	88,1818	121,667	87,1193
125,643	87,1135	126,038	87,3917	127,117	88,1802	121,833	87,1158
125,808	87,1134	126,203	87,3915	127,285	88,1785	122	87,1129
125,974	87,1101	126,369	87,3896	127,452	88,176	122,165	87,1118
126,138	87,1084	126,536	87,3887	127,617	88,1744	122,332	87,1122
126,305	87,1072	126,704	87,3849	127,783	88,1731	122,497	87,1099
126,468	87,106	126,87	87,3856	127,954	88,1732	122,665	87,1081
126,638	87,1054	127,037	87,3842	128,117	88,1746	122,831	87,1059
126,804	87,1035	127,203	87,3808	128,286	88,171	122,997	87,1054
126,974	87,1018	127,37	87,3826	128,45	88,1683	123,162	87,1038
127,133	87,1	127,535	87,3834	128,618	88,1662	123,328	87,1024
127,303	87,0985	127,702	87,3816	128,785	88,1659	123,492	87,104
127,469	87,0978	127,869	87,383	128,951	88,1666	123,662	87,103
127,637	87,0967	128,036	87,3802	129,118	88,165	123,826	87,1017
127,803	87,0953	128,199	87,3807	129,284	88,1639	123,996	87,0999
127,969	87,0935	128,367	87,382	129,451	88,1632	124,16	87,1003
128,136	87,0914	128,536	87,3795	129,614	88,161	124,327	87,0976
128,303	87,0907	128,698	87,3786	129,779	88,1608	124,492	87,0982
128,468	87,0887	128,867	87,379	129,947	88,1602	124,662	87,0937
128,633	87,0875	129,033	87,3786	130,114	88,1568	124,826	87,0916
128,8	87,087	129,196	87,3768	130,28	88,1578	124,992	87,09
128,967	87,0858	129,365	87,3717	130,445	88,1557	125,16	87,089
129,134	87,0831	129,532	87,3736	130,612	88,1543	125,325	87,0883
129,297	87,0824	129,7	87,3732	130,776	88,1543	125,493	87,086
129,467	87,0809	129,865	87,3724	130,944	88,1512	125,659	87,0844
129,632	87,0788	130,031	87,3725	131,112	88,1533	125,825	87,0811
129,799	87,0778	130,197	87,3714	131,279	88,1508	125,993	87,0789
129,965	87,0757	130,363	87,3707	131,445	88,1507	126,159	87,0747
130,128	87,076	130,528	87,3691	131,611	88,1493	126,325	87,0775
130,298	87,0743	130,695	87,3711	131,777	88,15	126,492	87,0743
130,462	87,0719	130,862	87,3692	131,943	88,15	126,658	87,0714
130,629	87,0704	131,026	87,3706	132,111	88,1505	126,825	87,0732
130,794	87,0685	131,194	87,3705	132,278	88,1484	126,991	87,0716
130,959	87,0676	131,36	87,3685	132,445	88,1473	127,157	87,0703
131,125	87,0672	131,527	87,3672	132,609	88,1461	127,322	87,0719
131,294	87,0672	131,692	87,3659	132,774	88,1447	127,49	87,0707
131,461	87,0662	131,859	87,3649	132,941	88,1445	127,654	87,0688
131,624	87,0659	132,026	87,3637	133,112	88,1426	127,821	87,0703
131,79	87,0649	132,193	87,3718	133,278	88,1442	127,987	87,0697
131,958	87,0665	132,359	87,3852	133,444	88,1443	128,152	87,0658
132,124	87,065	132,526	87,3888	133,607	88,1419	128,319	87,067
132,292	87,0635	132,693	87,3638	133,777	88,1416	128,487	87,0644
132,457	87,0638	132,858	87,3557	133,942	88,1386	128,654	87,0635
132,624	87,0626	133,025	87,3558	134,109	88,1368	128,819	87,0598
132,792	87,0618	133,192	87,3567	134,275	88,1367	128,986	87,0588
132,959	87,0612	133,356	87,3538	134,441	88,1366	129,152	87,0601
133,123	87,0606	133,523	87,3517	134,608	88,135	129,319	87,0575
133,29	87,0588	133,689	87,354	134,772	88,1375	129,486	87,056
133,46	87,0584	133,856	87,3534	134,938	88,1368	129,654	87,056
133,623	87,0569	134,022	87,3527	135,107	88,1367	129,82	87,0549
133,79	87,0563	134,187	87,3503	135,274	88,1367	129,986	87,0535
133,953	87,0562	134,356	87,3473	135,44	88,1358	130,151	87,0542
134,121	87,0552	134,522	87,3457	135,604	88,1336	130,316	87,0528
134,288	87,0531	134,687	87,3485	135,771	88,1329	130,484	87,0546
134,455	87,052	134,854	87,3504	135,939	88,1326	130,648	87,0533
134,622	87,0522	135,021	87,3516	136,103	88,1329	130,814	87,0535
134,788	87,0517	135,187	87,3513	136,269	88,1322	130,975	87,0526
134,955	87,0507	135,353	87,3524	136,438	88,1299	131,143	87,0496
135,121	87,0499	135,518	87,3537	136,604	88,1277	131,312	87,0496
135,288	87,0496	135,685	87,355	136,77	88,1256	131,477	87,0488
135,452	87,049	135,851	87,3567	136,939	88,1244	131,646	87,0483
135,619	87,0475	136,019	87,3604	137,104	88,1246	131,811	87,045
135,784	87,0472	136,187	87,3582	137,272	88,1246	131,979	87,0439
135,951	87,0463	136,354	87,3557	137,435	88,1237	132,145	87,044
136,118	87,0453	136,52	87,3552	137,603	88,1248	132,311	87,0408
136,284	87,0448	136,686	87,3521	137,767	88,1238	132,476	87,0393
136,454	87,045	136,855	87,3522	137,933	88,1238	132,646	87,0388
136,618	87,0428	137,022	87,3487	138,1	88,1236	132,81	87,0392
136,786	87,0425	137,186	87,3467	138,27	88,1238	132,976	87,0366
136,951	87,0403	137,352	87,3478	138,434	88,1225	133,142	87,0341
137,117	87,0401	137,52	87,3465	138,603	88,1227	133,307	87,0338
137,286	87,0397	137,691	87,3483	138,77	88,1215	133,475	87,0321
137,451	87,0386	137,857	87,3483	138,935	88,1205	133,643	87,0332
137,619	87,0369	138,022	87,3466	139,099	88,1199	133,809	87,0322
137,787	87,0365	138,184	87,3475	139,267	88,121	133,977	87,0308
137,954	87,0352	138,35	87,3458	139,435	88,1201	134,142	87,0293
138,119	87,0357	138,513	87,3482	139,598	88,1182	134,31	87,0313
138,286	87,0348	138,682	87,3506	139,765	88,1176	134,478	87,0309
138,452	87,0338	138,849	87,35	139,932	88,1182	134,64	87,0299
138,619	87,0331	139,014	87,3461	140,102	88,1165	134,808	87,0282
138,785	87,033	139,181	87,3443	140,27	88,1166	134,973	87,0269
138,953	87,0337	139,349	87,3469	140,434	88,1148	135,136	87,0247
139,118	87,033	139,518	87,3471	140,598	88,1134	135,31	87,0266
139,284	87,0301	139,683	87,3445	140,767	88,1138	135,476	87,0269
139,448	87,0299	139,85	87,3444	140,934	88,1145	135,643	87,0278
139,615	87,0316	140,016	87,3404	141,097	88,1166	135,811	87,0266
139,785	87,0303	140,181	87,3412	141,265	88,1172	135,977	87,025
139,948	87,0293	140,35	87,3403	141,431	88,1153	136,145	87,0257
140,114	87,0285	140,515	87,3381	141,598	88,115	136,311	87,0254
140,28	87,0286	140,68	87,3377	141,762	88,1132	136,475	87,0219
140,45	87,0268	140,847	87,3384	141,934	88,1104	136,645	87,0224
140,617	87,0281	141,013	87,3355	142,098	88,1099	136,812	87,021
140,783	87,028	141,181	87,3369	142,264	88,1124	136,979	87,0219
140,95	87,0273	141,347	87,3354	142,431	88,1129	137,143	87,0211
141,117	87,027	141,516	87,3352	142,598	88,1121	137,31	87,0218
141,283	87,0264	141,681	87,3365	142,766	88,1101	137,475	87,0238
141,45	87,0254	141,847	87,3355	142,927	88,1107	137,643	87,0246
141,618	87,0254	142,014	87,3353	143,096	88,1099	137,807	87,0208
141,785	87,0237	142,183	87,3359	143,264	88,108	137,973	87,0217
141,952	87,0226	142,347	87,3356	143,428	88,1051	138,14	87,0175
142,116	87,0232	142,515	87,3316	143,597	88,1028	138,306	87,0197
142,283	87,022	142,679	87,3308	143,763	88,1042	138,475	87,0178
142,45	87,0226	142,845	87,3333	143,929	88,1034	138,64	87,0177
142,614	87,021	143,012	87,3322	144,094	88,1038	138,809	87,0191
142,782	87,0209	143,178	87,3313	144,262	88,1043	138,971	87,0179
142,946	87,0204	143,345	87,3291	144,43	88,1023	139,14	87,0155
143,113	87,0204	143,51	87,3284	144,595	88,1019	139,307	87,0154
143,278	87,0192	143,678	87,3278	144,759	88,0999	139,473	87,0172
143,442	87,0188	143,842	87,3267	144,929	88,1019	139,639	87,0177
143,609	87,0184	144,009	87,326	145,097	88,1028	139,805	87,0144
143,779	87,0179	144,177	87,3282	145,266	88,105	139,972	87,0115
143,944	87,0179	144,342	87,3267	145,43	88,1036	140,139	87,0112
144,111	87,0194	144,509	87,3274	145,599	88,1047	140,307	87,0125
144,278	87,018	144,676	87,3311	145,765	88,1062	140,472	87,0115
144,446	87,0179	144,841	87,3313	145,932	88,1063	140,641	87,0111
144,615	87,0169	145,005	87,33	146,1	88,1059	140,804	87,0109
144,779	87,0153	145,168	87,3298	146,264	88,1063	140,971	87,0048
144,946	87,0148	145,339	87,33	146,432	88,1072	141,137	87,0016
145,113	87,0158	145,507	87,3301	146,599	88,1087	141,305	87,0021
145,28	87,0147	145,675	87,3284	146,765	88,1086	141,472	87,0011
145,445	87,0147	145,849	87,3276	146,931	88,1062	141,639	87,0029
145,613	87,014	146,011	87,327	147,1	88,1068	141,803	87,0012
145,779	87,0136	146,18	87,3251	147,266	88,107	141,969	87,0012
145,947	87,013	146,341	87,324	147,43	88,1069	142,136	87,0009
146,111	87,012	146,507	87,3218	147,595	88,1067	142,302	87,0013
146,281	87,0118	146,673	87,3241	147,761	88,1073	142,469	87,0027
146,444	87,0112	146,841	87,3229	147,929	88,1072	142,633	87,0038
146,609	87,0109	147,006	87,3222	148,095	88,1092	142,801	87,003
146,779	87,0105	147,173	87,3225	148,26	88,1062	142,969	87,0016
146,945	87,0103	147,339	87,3227	148,428	88,106	143,136	87,0016
147,109	87,0091	147,506	87,3221	148,592	88,1061	143,302	87,0033
147,279	87,0095	147,671	87,3214	148,76	88,1043	143,468	86,9998
147,445	87,0073	147,839	87,3203	148,925	88,1033	143,632	87,0002
147,611	87,0081	148,006	87,3216	149,094	88,1024	143,802	86,9972
147,777	87,0083	148,171	87,3229	149,26	88,1024	143,968	87
147,943	87,0078	148,338	87,3202	149,427	88,1023	144,135	86,9996
148,109	87,0085	148,504	87,3208	149,593	88,105	144,301	86,9986
148,277	87,0094	148,67	87,3195	149,76	88,1053	144,469	86,9975
148,445	87,0101	148,836	87,3172	149,925	88,1058	144,636	86,9987
148,611	87,0087	149,002	87,3187	150,093	88,1049	144,8	86,9981
148,775	87,0078	149,169	87,3187	150,258	88,1043	144,968	86,9949
148,943	87,0067	149,334	87,321	150,425	88,1056	145,134	86,9923
149,11	87,0067	149,502	87,3199	150,584	88,1047	145,301	86,9935
149,275	87,0059	149,672	87,3181	150,758	88,1023	145,468	86,9914
149,441	87,0053	149,838	87,3174	150,922	88,1022	145,632	86,9907
149,612	87,0037	150,003	87,3151	151,092	88,1024	145,8	86,993
149,777	87,0037	150,169	87,3152	151,259	88,1028	145,968	86,9934
149,939	87,0028	150,335	87,3163	151,426	88,1021	146,133	86,9924
150,106	87,0015	150,5	87,3163	151,592	88,1017	146,3	86,9913
150,272	87,0011	150,666	87,3146	151,759	88,1009	146,468	86,9896
150,439	87,0002	150,839	87,3156	151,925	88,1029	146,632	86,988
150,606	86,9994	151,001	87,3138	152,09	88,1016	146,799	86,9895
150,772	86,9992	151,167	87,3137	152,26	88,1027	146,967	86,9907
150,937	86,9993	151,332	87,3143	152,426	88,1017	147,132	86,9873
151,105	86,9994	151,499	87,3134	152,592	88,0998	147,295	86,9869
151,273	86,9996	151,664	87,3127	152,757	88,1005	147,464	86,9855
151,437	86,9998	151,832	87,3121	152,924	88,0988	147,631	86,9838
151,604	86,9998	151,998	87,3132	153,09	88,0972	147,797	86,9825
151,771	87,0001	152,167	87,3152	153,256	88,096	147,965	86,9845
151,938	86,9992	152,332	87,3134	153,424	88,0989	148,13	86,983
152,107	86,9984	152,498	87,312	153,59	88,0995	148,299	86,9849
152,27	86,998	152,666	87,3122	153,758	88,1001	148,465	86,984
152,436	86,9974	152,833	87,3111	153,922	88,0998	148,631	86,9833
152,605	86,9974	153,001	87,3098	154,09	88,0993	148,796	86,9853
152,773	86,9957	153,166	87,3072	154,254	88,0989	148,963	86,9863
152,938	86,9955	153,331	87,3068	154,423	88,0969	149,128	86,9842
153,105	86,995	153,501	87,305	154,591	88,0971	149,296	86,9838
153,27	86,9941	153,668	87,3049	154,757	88,0983	149,463	86,9836
153,438	86,9944	153,832	87,3063	154,922	88,0984	149,63	86,9834
153,606	86,9953	154,001	87,3064	155,093	88,0983	149,797	86,9838
153,771	86,9961	154,165	87,3066	155,261	88,0964	149,961	86,9806
153,937	86,9958	154,333	87,3076	155,426	88,0951	150,128	86,9792
154,104	86,9959	154,499	87,3062	155,592	88,0951	150,296	86,977
154,267	86,9962	154,664	87,3049	155,755	88,0937	150,461	86,9789
154,436	86,9954	154,83	87,306	155,923	88,0946	150,628	86,9814
154,602	86,9955	155	87,3059	156,087	88,0974	150,796	86,9811
154,768	86,9935	155,167	87,307	156,254	88,0974	150,962	86,9799
154,933	86,9926	155,33	87,3069	156,42	88,0957	151,129	86,9795
155,1	86,9923	155,496	87,3047	156,586	88,0954	151,296	86,9793
155,27	86,9929	155,662	87,3047	156,75	88,0945	151,46	86,9785
155,433	86,9915	155,828	87,3039	156,917	88,0943	151,627	86,9779
155,6	86,9908	155,994	87,3047	157,085	88,094	151,796	86,976
155,767	86,9907	156,164	87,3041	157,251	88,0914	151,959	86,9754
155,935	86,9918	156,328	87,3026	157,418	88,0902	152,128	86,9758
156,1	86,9917	156,493	87,3014	157,582	88,0918	152,294	86,9771
156,267	86,9905	156,66	87,3016	157,747	88,0907	152,46	86,976
156,433	86,9906	156,824	87,3013	157,914	88,0903	152,626	86,9748
156,597	86,9906	156,992	87,303	158,081	88,0894	152,792	86,9747
156,767	86,9897	157,159	87,3002	158,248	88,0895	152,957	86,9725
156,932	86,9901	157,325	87,2997	158,413	88,0883	153,119	86,9741
157,098	86,9905	157,491	87,2992	158,578	88,0886	153,291	86,9751
157,262	86,9909	157,655	87,2975	158,745	88,09	153,458	86,9759
157,431	86,9893	157,822	87,2975	158,911	88,0902	153,622	86,9751
157,594	86,9905	157,986	87,2993	159,077	88,0891	153,792	86,9748
157,761	86,9903	158,153	87,2992	159,243	88,0892	153,958	86,9752
157,926	86,9905	158,319	87,3011	159,409	88,0882	154,125	86,9739
158,086	86,9907	158,486	87,3005	159,574	88,0885	154,29	86,9758
158,256	86,991	158,651	87,2997	159,739	88,0887	154,457	86,9736
158,421	86,9898	158,818	87,3003	159,905	88,0901	154,624	86,9753
158,589	86,9894	158,983	87,2997	160,07	88,0895	154,791	86,9762
158,755	86,9882	159,149	87,2999	160,237	88,0891	154,958	86,9745
158,92	86,9887	159,316	87,2995	160,406	88,0883	155,123	86,9726
159,089	86,9895	159,483	87,2992	160,571	88,0886	155,288	86,9718
159,254	86,9891	159,646	87,2995	160,735	88,0885	155,453	86,9683
159,421	86,9872	159,814	87,3009	160,9	88,0881	155,619	86,9685
159,585	86,9869	159,979	87,3006	161,066	88,0887	155,788	86,9681
159,753	86,9873	160,144	87,2992	161,232	88,0898	155,955	86,97
159,918	86,987	160,313	87,2964	161,396	88,0889	156,121	86,9699
160,082	86,9871	160,48	87,297	161,563	88,088	156,287	86,9677
160,249	86,9872	160,643	87,2963	161,728	88,0854	156,454	86,9677
160,413	86,9874	160,807	87,2954	161,893	88,0866	156,619	86,9683
160,578	86,9866	160,976	87,295	162,064	88,0892	156,786	86,9688
160,743	86,9861	161,142	87,2944	162,227	88,0884	156,95	86,9668
160,911	86,9853	161,309	87,2956	162,391	88,0903	157,118	86,9649
161,079	86,9857	161,473	87,2939	162,557	88,0895	157,285	86,9632
161,244	86,9846	161,637	87,2949	162,722	88,0873	157,451	86,9616
161,409	86,9847	161,804	87,2934	162,889	88,0896	157,617	86,9654
161,575	86,9845	161,968	87,2943	163,054	88,0876	157,781	86,9636
161,74	86,9837	162,134	87,2939	163,221	88,0854	157,946	86,9667
161,908	86,9841	162,298	87,2931	163,389	88,0853	158,114	86,9695
162,071	86,9851	162,464	87,2921	163,551	88,0839	158,279	86,9651
162,237	86,9837	162,63	87,2916	163,717	88,0844	158,444	86,9646
162,401	86,9842	162,796	87,2922	163,882	88,0848	158,611	86,9678
162,568	86,9837	162,961	87,2939	164,05	88,0847	158,779	86,9685
162,733	86,9826	163,13	87,2956	164,216	88,0839	158,944	86,9644
162,9	86,9833	163,294	87,2955	164,383	88,0831	159,111	86,9643
163,064	86,9827	163,459	87,2953	164,548	88,0842	159,275	86,9613
163,232	86,9813	163,626	87,2944	164,714	88,0851	159,442	86,9649
163,396	86,9813	163,793	87,2938	164,881	88,0846	159,606	86,964
163,561	86,9801	163,96	87,2945	165,047	88,0828	159,775	86,9607
163,727	86,9809	164,125	87,2947	165,211	88,0831	159,94	86,9631
163,893	86,9802	164,291	87,2939	165,375	88,0823	160,105	86,9622
164,06	86,9808	164,455	87,2914	165,543	88,0809	160,273	86,9603
164,226	86,9814	164,624	87,291	165,709	88,0818	160,438	86,9636
164,392	86,9817	164,79	87,2894	165,876	88,0829	160,602	86,9629
164,556	86,9818	164,953	87,2884	166,04	88,0819	160,767	86,9602
164,724	86,9812	165,119	87,2894	166,203	88,083	160,934	86,9597
164,885	86,9823	165,285	87,2878	166,37	88,081	161,101	86,9609
165,052	86,9818	165,45	87,2873	166,533	88,0816	161,266	86,9615
165,217	86,9807	165,618	87,2861	166,699	88,0815	161,432	86,9623
165,385	86,9797	165,78	87,286	166,863	88,0812	161,596	86,9618
165,55	86,9791	165,948	87,2878	167,027	88,0819	161,762	86,9631
165,715	86,9795	166,113	87,2859	167,192	88,08	161,929	86,9612
165,879	86,9791	166,278	87,285	167,361	88,0797	162,094	86,9622
166,047	86,9795	166,443	87,2842	167,526	88,0816	162,262	86,961
166,213	86,9787	166,61	87,2837	167,691	88,0791	162,426	86,9607
166,379	86,9781	166,774	87,2851	167,859	88,0796	162,594	86,9622
166,544	86,9786	166,941	87,2875	168,025	88,0803	162,759	86,9618
166,71	86,9773	167,107	87,2872	168,192	88,08	162,923	86,9607
166,875	86,9757	167,271	87,2869	168,36	88,0791	163,089	86,9597
167,043	86,976	167,438	87,2863	168,525	88,0766	163,253	86,9591
167,208	86,9755	167,605	87,2876	168,687	88,0754	163,419	86,9588
167,375	86,9753	167,769	87,2888	168,855	88,0756	163,584	86,9587
167,541	86,9754	167,939	87,2883	169,019	88,075	163,748	86,9583
167,708	86,9766	168,102	87,2897	169,185	88,075	163,913	86,9567
167,872	86,976	168,269	87,2891	169,352	88,0745	164,079	86,9568
168,034	86,9762	168,432	87,2882	169,519	88,0744	164,247	86,9565
168,206	86,9766	168,597	87,2877	169,682	88,0745	164,412	86,9563
168,369	86,9774	168,765	87,2873	169,847	88,0754	164,578	86,9567
168,533	86,9771	168,93	87,2867	170,015	88,075	164,742	86,956
168,7	86,9761	169,093	87,285	170,181	88,0741	164,908	86,957
168,865	86,9751	169,261	87,2847	170,347	88,0734	165,074	86,9557
169,031	86,9756	169,425	87,2835	170,511	88,0733	165,239	86,9564
169,198	86,9753	169,59	87,2842	170,676	88,0731	165,407	86,9556
169,363	86,9752	169,756	87,2824	170,842	88,0727	165,572	86,9554
169,53	86,9752	169,923	87,2831	171,008	88,0723	165,736	86,9536
169,695	86,9754	170,088	87,2838	171,177	88,0704	165,904	86,9533
169,862	86,9749	170,255	87,2822	171,342	88,0721	166,071	86,953
170,025	86,9759	170,421	87,2823	171,507	88,0719	166,236	86,954
170,19	86,9752	170,586	87,2819	171,676	88,0725	166,403	86,9523
170,354	86,9752	170,753	87,2826	171,84	88,0731	166,569	86,9524
170,523	86,9748	170,92	87,2811	172,008	88,0737	166,735	86,951
170,688	86,9729	171,085	87,281	172,172	88,0752	166,899	86,9503
170,853	86,9738	171,248	87,2813	172,338	88,0751	167,067	86,9508
171,019	86,9733	171,416	87,2823	172,504	88,0747	167,234	86,9512
171,186	86,9733	171,584	87,2829	172,671	88,0744	167,4	86,9513
171,35	86,9702	171,749	87,281	172,834	88,0734	167,565	86,9521
171,514	86,935	171,916	87,2843	173,001	88,073	167,729	86,951
171,68	86,955	172,084	87,2835	173,166	88,0733	167,894	86,951
171,849	86,978	172,248	87,2854	173,33	88,0725	168,062	86,9497
172,014	86,983	172,413	87,2833	173,497	88,0719	168,227	86,9502
172,18	86,9806	172,579	87,2831	173,665	88,0714	168,392	86,9506
172,346	86,9779	172,745	87,2819	173,829	88,0721	168,558	86,9494
172,513	86,9781	172,912	87,281	173,993	88,07	168,724	86,9492
172,68	86,9771	173,079	87,2801	174,162	88,0699	168,888	86,9509
172,845	86,9724	173,243	87,2802	174,327	88,0711	169,053	86,9491
173,01	86,9681	173,407	87,2806	174,494	88,0715	169,22	86,9503
173,176	86,9674	173,573	87,2812	174,661	88,072	169,386	86,9498
173,344	86,9738	173,741	87,2807	174,825	88,0737	169,552	86,9495
173,511	86,9791	173,906	87,2824	174,988	88,074	169,717	86,9501
173,679	86,9776	174,075	87,2836	175,155	88,0729	169,884	86,9503
173,843	86,9783	174,234	87,2826	175,322	88,072	170,05	86,9492
174,009	86,9756	174,404	87,2827	175,489	88,0711	170,217	86,9483
174,176	86,972	174,572	87,2826	175,653	88,0701	170,383	86,9472
174,342	86,9721	174,739	87,2815	175,818	88,0724	170,55	86,9457
174,508	86,9724	174,902	87,2815	175,988	88,0747	170,713	86,9447
174,673	86,9704	175,067	87,2797	176,154	88,0722	170,88	86,9454
174,84	86,9699	175,236	87,2775	176,319	88,0721	171,046	86,9446
175,006	86,9726	175,4	87,2785	176,484	88,0707	171,21	86,9452
175,172	86,9698	175,566	87,2779	176,65	88,0699	171,376	86,9452
175,338	86,9709	175,732	87,2773	176,816	88,0701	171,546	86,9446
175,503	86,9688	175,896	87,2755	176,983	88,0696	171,711	86,9438
175,668	86,9658	176,064	87,2761	177,148	88,0679	171,875	86,9435
175,835	86,9675	176,227	87,2758	177,315	88,068	172,04	86,9426
176,001	86,9686	176,395	87,2756	177,482	88,0673	172,208	86,9441
176,167	86,9681	176,56	87,2742	177,65	88,0681	172,372	86,944
176,335	86,9654	176,728	87,2737	177,814	88,0672	172,538	86,9436
176,502	86,9663	176,893	87,2765	177,983	88,0666	172,704	86,9432
176,669	86,9653	177,06	87,2765	178,148	88,0684	172,87	86,9433
176,834	86,9648	177,224	87,2761	178,314	88,0714	173,036	86,9428
176,998	86,9651	177,394	87,276	178,479	88,0699	173,202	86,942
177,166	86,9661	177,56	87,2772	178,644	88,0703	173,368	86,9408
177,331	86,9654	177,726	87,2772	178,811	88,0705	173,534	86,9403
177,498	86,9659	177,891	87,2764	178,975	88,0685	173,699	86,9403
177,663	86,9656	178,058	87,2764	179,144	88,0689	173,864	86,9396
177,828	86,9662	178,223	87,2756	179,311	88,0684	174,031	86,9405
177,994	86,9637	178,39	87,2746	179,476	88,0694	174,2	86,94
178,161	86,9634	178,557	87,2747	179,643	88,0677	174,365	86,9391
178,328	86,9628	178,724	87,2746	179,811	88,0684	174,531	86,9404
178,493	86,9621	178,889	87,2735	179,977	88,0693	174,693	86,9391
178,662	86,9612	179,057	87,2738	180,143	88,0673	174,857	86,9385
178,828	86,9593	179,222	87,2741	180,307	88,067	175,027	86,9394
178,994	86,9594	179,389	87,275	180,475	88,0651	175,192	86,9398
179,159	86,9616	179,553	87,2726	180,64	88,0668	175,358	86,9395
179,324	86,9612	179,72	87,2703	180,806	88,0668	175,523	86,9392
179,491	86,9604	179,883	87,2694	180,973	88,0662	175,69	86,9381
179,659	86,9623	180,05	87,2689	181,139	88,0652	175,854	86,9376
179,826	86,9622	180,218	87,2686	181,305	88,0648	176,021	86,9373
179,992	86,9629	180,384	87,2688	181,473	88,065	176,185	86,9356
180,158	86,9618	180,546	87,2698	181,64	88,0655	176,353	86,9342
180,321	86,9613	180,712	87,2709	181,806	88,0659	176,516	86,9342
180,488	86,9609	180,882	87,2712	181,974	88,0643	176,684	86,9341
180,652	86,96	181,047	87,2701	182,139	88,0651	176,851	86,9341
180,82	86,9593	181,213	87,2711	182,305	88,0656	177,018	86,9331
180,988	86,9592	181,379	87,2699	182,472	88,0634	177,182	86,9333
181,151	86,9578	181,544	87,2703	182,637	88,0653	177,348	86,9326
181,318	86,957	181,71	87,2703	182,804	88,0646	177,515	86,9331
181,484	86,9584	181,875	87,2677	182,971	88,0646	177,684	86,9339
181,649	86,958	182,043	87,268	183,138	88,0638	177,85	86,934
181,816	86,959	182,206	87,2671	183,304	88,062	178,016	86,934
181,98	86,962	182,375	87,2664	183,47	88,0625	178,181	86,9328
182,145	86,9616	182,539	87,2675	183,635	88,0629	178,346	86,9316
182,309	86,9615	182,707	87,2671	183,804	88,0644	178,512	86,9322
182,478	86,9599	182,875	87,2675	183,973	88,0631	178,677	86,9324
182,645	86,9589	183,04	87,2665	184,139	88,0618	178,843	86,9308
182,812	86,9581	183,206	87,2667	184,303	88,0602	179,01	86,9292
182,978	86,9576	183,373	87,2662	184,469	88,0627	179,176	86,9289
183,144	86,9588	183,539	87,2646	184,636	88,0628	179,34	86,9288
183,313	86,9597	183,706	87,2636	184,802	88,0618	179,505	86,9275
183,475	86,96	183,873	87,2649	184,968	88,0608	179,671	86,9302
183,644	86,9572	184,04	87,2642	185,133	88,0605	179,837	86,9292
183,81	86,9569	184,204	87,2644	185,299	88,0587	180	86,9299
183,977	86,9554	184,372	87,2643	185,465	88,059	180,169	86,9293
184,143	86,9544	184,534	87,2656	185,631	88,0598	180,337	86,9297
184,308	86,9542	184,702	87,2647	185,797	88,0606	180,503	86,9318
184,475	86,9529	184,872	87,2613	185,963	88,0616	180,668	86,9313
184,642	86,9534	185,037	87,2599	186,128	88,0609	180,835	86,9303
184,806	86,9528	185,204	87,2604	186,294	88,0591	181,003	86,9304
184,974	86,9531	185,37	87,2612	186,46	88,0606	181,169	86,93
185,14	86,9523	185,535	87,2603	186,628	88,0608	181,334	86,9289
185,306	86,953	185,701	87,2607	186,794	88,0618	181,5	86,9282
185,472	86,952	185,869	87,2597	186,96	88,0623	181,666	86,9287
185,635	86,953	186,033	87,2604	187,125	88,0627	181,834	86,9282
185,802	86,953	186,199	87,259	187,291	88,0631	182,001	86,9299
185,969	86,9532	186,364	87,2585	187,46	88,0627	182,168	86,9305
186,136	86,954	186,53	87,2576	187,625	88,0611	182,333	86,9297
186,3	86,9552	186,695	87,2583	187,79	88,0605	182,499	86,9278
186,464	86,9558	186,864	87,2581	187,955	88,0603	182,665	86,9284
186,635	86,9547	187,03	87,2579	188,12	88,0598	182,83	86,927
186,801	86,9564	187,195	87,2574	188,288	88,06	182,998	86,9256
186,968	86,9552	187,362	87,2565	188,454	88,06	183,159	86,9264
187,132	86,9557	187,528	87,2574	188,621	88,059	183,328	86,9257
187,299	86,9554	187,695	87,2555	188,788	88,0591	183,494	86,9236
187,462	86,9555	187,861	87,2566	188,952	88,0589	183,662	86,9229
187,628	86,9558	188,029	87,2558	189,114	88,0583	183,823	86,9224
187,796	86,9536	188,194	87,2555	189,284	88,0574	183,994	86,9233
187,963	86,9538	188,358	87,2547	189,452	88,0582	184,161	86,9249
188,131	86,9541	188,525	87,2558	189,616	88,0551	184,325	86,9245
188,298	86,9546	188,691	87,2548	189,783	88,0553	184,495	86,9245
188,463	86,9571	188,858	87,254	189,95	88,056	184,659	86,924
188,628	86,9545	189,026	87,2535	190,113	88,0566	184,826	86,9238
188,795	86,954	189,191	87,2536	190,279	88,0575	184,992	86,9229
188,962	86,9528	189,359	87,2534	190,446	88,0564	185,158	86,9226
189,127	86,9519	189,522	87,2534	190,61	88,0585	185,324	86,9227
189,295	86,9517	189,69	87,255	190,779	88,0581	185,488	86,922
189,461	86,9525	189,858	87,2549	190,946	88,0587	185,656	86,9207
189,626	86,9491	190,024	87,2556	191,11	88,0559	185,822	86,9201
189,793	86,95	190,19	87,2547	191,275	88,0568	185,989	86,919
189,96	86,9507	190,357	87,2543	191,442	88,0566	186,154	86,9182
190,126	86,9504	190,522	87,2546	191,606	88,0566	186,321	86,9181
190,293	86,9494	190,688	87,2535	191,773	88,0551	186,489	86,9188
190,46	86,9496	190,855	87,2538	191,938	88,0541	186,655	86,918
190,623	86,9484	191,02	87,2539	192,107	88,0556	186,823	86,9165
190,79	86,946	191,188	87,2541	192,277	88,0513	186,988	86,9162
190,955	86,946	191,353	87,2518	192,44	88,0525	187,152	86,9166
191,125	86,9458	191,52	87,251	192,606	88,0522	187,319	86,9178
191,289	86,9453	191,686	87,2499	192,773	88,0527	187,487	86,9184
191,456	86,946	191,85	87,2495	192,938	88,0531	187,654	86,9186
191,621	86,9454	192,017	87,2498	193,102	88,0512	187,819	86,9194
191,788	86,9453	192,182	87,2477	193,27	88,0518	187,986	86,919
191,953	86,9445	192,352	87,2475	193,433	88,0516	188,152	86,9198
192,118	86,9457	192,517	87,2478	193,602	88,0503	188,317	86,9182
192,286	86,9445	192,679	87,2489	193,765	88,0521	188,484	86,9175
192,452	86,9462	192,845	87,2483	193,935	88,0506	188,653	86,916
192,617	86,9461	193,015	87,2468	194,101	88,05	188,818	86,917
192,783	86,9456	193,182	87,2476	194,267	88,0514	188,983	86,917
192,951	86,9473	193,348	87,2468	194,434	88,0499	189,15	86,9155
193,115	86,9466	193,513	87,2445	194,6	88,0489	189,314	86,9153
193,28	86,947	193,676	87,2448	194,764	88,0497	189,481	86,9145
193,443	86,9471	193,842	87,2458	194,931	88,0508	189,649	86,9139
193,609	86,9471	194,012	87,2461	195,098	88,0536	189,815	86,9144
193,775	86,9477	194,176	87,2451	195,263	88,0516	189,981	86,9142
193,943	86,9468	194,341	87,245	195,43	88,0504	190,147	86,9126
194,11	86,9473	194,508	87,245	195,596	88,0513	190,314	86,9124
194,276	86,9463	194,676	87,2458	195,762	88,0512	190,48	86,9127
194,442	86,9454	194,841	87,2463	195,929	88,0513	190,645	86,9128
194,607	86,9441	195,007	87,245	196,095	88,0493	190,811	86,9114
194,775	86,9448	195,171	87,2448	196,262	88,0483	190,978	86,9112
194,941	86,9461	195,338	87,2427	196,427	88,0473	191,145	86,9098
195,109	86,9466	195,505	87,2405	196,594	88,0486	191,313	86,9086
195,274	86,9469	195,671	87,2412	196,76	88,0484	191,479	86,9072
195,442	86,9456	195,841	87,242	196,925	88,0487	191,644	86,9059
195,608	86,9454	196,004	87,2399	197,092	88,0463	191,811	86,9062
195,772	86,9456	196,17	87,2395	197,258	88,047	191,976	86,9068
195,937	86,9444	196,338	87,2408	197,422	88,0484	192,142	86,9065
196,108	86,9429	196,504	87,2411	197,589	88,0502	192,308	86,9054
196,274	86,9426	196,67	87,2413	197,755	88,0488	192,473	86,9051
196,44	86,9442	196,838	87,2399	197,923	88,0487	192,639	86,9039
196,604	86,9426	197,002	87,2409	198,09	88,0496	192,803	86,9038
196,769	86,942	197,169	87,2397	198,257	88,0515	192,971	86,9043
196,934	86,9417	197,335	87,2383	198,42	88,0512	193,137	86,9032
197,101	86,9416	197,501	87,237	198,586	88,0512	193,3	86,9022
197,267	86,9401	197,668	87,237	198,755	88,0531	193,467	86,9013
197,434	86,9405	197,835	87,2367	198,921	88,0519	193,634	86,9019
197,599	86,941	198	87,2343	199,088	88,053	193,801	86,9027
197,766	86,9398	198,167	87,2322	199,252	88,052	193,966	86,9027
197,93	86,9391	198,333	87,2313	199,417	88,0527	194,132	86,9027
198,099	86,9386	198,498	87,2332	199,585	88,0522	194,3	86,903
198,263	86,9389	198,663	87,2327	199,751	88,0538	194,468	86,9019
198,432	86,9385	198,832	87,2336	199,915	88,0511	194,633	86,902
198,598	86,9405	198,995	87,2342	200,083	88,0495	194,799	86,9026
198,764	86,9409	199,156	87,235	200,25	88,0484	194,965	86,9029
198,93	86,9403	199,329	87,2342	200,414	88,0465	195,126	86,9029
199,098	86,9397	199,494	87,2341	200,579	88,0481	195,296	86,9008
199,264	86,9409	199,662	87,2335	200,751	88,0487	195,462	86,9009
199,432	86,9392	199,825	87,2346	200,915	88,0471	195,629	86,9011
199,597	86,9376	199,993	87,2348	201,081	88,0342	195,794	86,9029
199,766	86,9384	200,16	87,2366	201,241	88,0369	195,96	86,9016
199,93	86,9382	200,326	87,2353	201,412	88,0397	196,126	86,9013
200,096	86,9375	200,491	87,2348	201,579	88,0414	196,293	86,8996
200,262	86,9363	200,657	87,2315	201,745	88,0413	196,458	86,8994
200,428	86,9341	200,821	87,2319	201,91	88,0431	196,624	86,898
200,594	86,9356	200,99	87,2308	202,078	88,0455	196,79	86,8972
200,76	86,9365	201,156	87,2309	202,243	88,0446	196,958	86,8981
200,925	86,937	201,323	87,2312	202,412	88,0421	197,125	86,8977
201,09	86,9367	201,489	87,2296	202,579	88,0427	197,289	86,8982
201,259	86,9371	201,656	87,2306	202,744	88,0422	197,456	86,8977
201,425	86,9378	201,82	87,2292	202,91	88,0452	197,622	86,8951
201,593	86,9381	201,986	87,2268	203,075	88,0451	197,789	86,8966
201,758	86,937	202,153	87,2265	203,244	88,0443	197,955	86,8953
201,921	86,9363	202,319	87,225	203,41	88,0439	198,123	86,8956
202,086	86,936	202,489	87,2258	203,576	88,0439	198,29	86,8967
202,254	86,9357	202,652	87,2259	203,744	88,0422	198,454	86,8963
202,421	86,937	202,821	87,2249	203,908	88,0422	198,621	86,895
202,585	86,9343	202,986	87,2262	204,073	88,0411	198,788	86,8942
202,753	86,9329	203,151	87,225	204,24	88,038	198,955	86,8939
202,92	86,9331	203,319	87,2242	204,408	88,038	199,118	86,8937
203,086	86,9346	203,487	87,2243	204,574	88,0391	199,289	86,8939
203,252	86,9346	203,655	87,224	204,741	88,0384	199,452	86,8932
203,418	86,9323	203,822	87,2231	204,908	88,0376	199,619	86,8908
203,585	86,9338	203,986	87,2221	205,074	88,0399	199,786	86,8913
203,754	86,9324	204,155	87,2195	205,239	88,0402	199,953	86,8916
203,919	86,9315	204,326	87,2191	205,406	88,041	200,12	86,8908
204,084	86,9308	204,485	87,2183	205,571	88,0422	200,285	86,8896
204,251	86,931	204,653	87,2184	205,738	88,0458	200,452	86,8887
204,418	86,9301	204,82	87,2184	205,906	88,0488	200,618	86,8883
204,585	86,9303	204,985	87,2191	206,072	88,0518	200,784	86,8874
204,752	86,9293	205,151	87,2182	206,238	88,0501	200,949	86,8881
204,919	86,9285	205,318	87,219	206,405	88,0454	201,114	86,8887
205,085	86,9301	205,484	87,2169	206,57	88,0444	201,28	86,8885
205,249	86,931	205,651	87,2158	206,737	88,0417	201,447	86,8905
205,417	86,9281	205,818	87,2151	206,905	88,0409	201,611	86,89
205,583	86,9292	205,983	87,2164	207,072	88,039	201,78	86,8912
205,75	86,9312	206,149	87,2149	207,237	88,0393	201,945	86,8888
205,914	86,9304	206,315	87,2132	207,405	88,0392	202,112	86,8879
206,082	86,9292	206,482	87,2126	207,57	88,0399	202,279	86,8869
206,249	86,928	206,648	87,2125	207,736	88,0367	202,445	86,8857
206,418	86,9273	206,814	87,2112	207,898	88,0355	202,611	86,8878
206,583	86,9305	206,98	87,2103	208,066	88,0368	202,776	86,8865
206,751	86,9313	207,15	87,2112	208,232	88,0366	202,944	86,8857
206,915	86,9297	207,314	87,2115	208,397	88,0375	203,109	86,8865
207,085	86,9285	207,479	87,2131	208,564	88,0361	203,275	86,8841
207,252	86,9262	207,646	87,2123	208,731	88,0359	203,441	86,8831
207,419	86,9257	207,813	87,21	208,898	88,0375	203,606	86,8818
207,581	86,9243	207,977	87,2088	209,064	88,0359	203,776	86,8807
207,751	86,9221	208,145	87,208	209,231	88,0369	203,939	86,8801
207,916	86,9221	208,31	87,2065	209,398	88,0368	204,106	86,8806
208,081	86,9235	208,474	87,2054	209,566	88,0364	204,273	86,879
208,247	86,9239	208,643	87,2041	209,733	88,0367	204,441	86,8799
208,415	86,9227	208,808	87,2038	209,899	88,0356	204,606	86,8782
208,579	86,9217	208,975	87,205	210,065	88,035	204,772	86,8777
208,748	86,9238	209,14	87,2038	210,231	88,0365	204,936	86,8769
208,914	86,9232	209,309	87,2051	210,398	88,0354	205,107	86,8769
209,08	86,9231	209,474	87,2046	210,563	88,0347	205,272	86,8761
209,246	86,923	209,641	87,2031	210,731	88,0353	205,436	86,8768
209,415	86,9226	209,808	87,2056	210,894	88,0328	205,603	86,8766
209,577	86,9218	209,973	87,205	211,063	88,0334	205,77	86,876
209,747	86,9212	210,14	87,2058	211,229	88,0331	205,937	86,8754
209,915	86,9201	210,308	87,2055	211,396	88,0336	206,105	86,874
210,079	86,9216	210,473	87,2031	211,56	88,0337	206,271	86,8729
210,246	86,9221	210,64	87,2017	211,726	88,0323	206,438	86,8722
210,414	86,9225	210,807	87,2024	211,892	88,0323	206,604	86,8725
210,578	86,9222	210,975	87,2004	212,058	88,0342	206,77	86,8733
210,747	86,9191	211,14	87,1979	212,225	88,0334	206,937	86,8723
210,913	86,9169	211,307	87,1972	212,39	88,0327	207,105	86,8704
211,079	86,919	211,472	87,1968	212,558	88,0334	207,268	86,87
211,246	86,9195	211,638	87,1981	212,725	88,0355	207,434	86,8683
211,412	86,9184	211,807	87,1961	212,889	88,033	207,602	86,867
211,58	86,9182	211,971	87,1956	213,056	88,0337	207,77	86,8674
211,743	86,9181	212,138	87,1944	213,221	88,0351	207,936	86,8678
211,909	86,9177	212,305	87,193	213,39	88,0348	208,102	86,8663
212,075	86,9208	212,47	87,1936	213,557	88,0342	208,268	86,8643
212,243	86,9178	212,639	87,1924	213,724	88,0338	208,433	86,8656
212,407	86,9177	212,805	87,1931	213,891	88,0347	208,601	86,8659
212,572	86,9167	212,971	87,1934	214,058	88,0341	208,768	86,8671
212,74	86,9158	213,138	87,1917	214,225	88,0329	208,934	86,8681
212,905	86,916	213,306	87,1924	214,39	88,0319	209,098	86,8654
213,069	86,9161	213,471	87,1931	214,554	88,0324	209,266	86,8618
213,237	86,9152	213,636	87,1921	214,72	88,0327	209,433	86,8598
213,403	86,9146	213,801	87,1921	214,889	88,0318	209,599	86,8601
213,57	86,9159	213,97	87,1897	215,054	88,0295	209,766	86,8582
213,737	86,917	214,137	87,1902	215,22	88,0286	209,932	86,8591
213,904	86,9167	214,304	87,1881	215,388	88,0281	210,1	86,8585
214,069	86,9143	214,469	87,1865	215,556	88,0277	210,265	86,8568
214,235	86,9122	214,634	87,1859	215,72	88,0276	210,433	86,8547
214,403	86,9109	214,8	87,1863	215,887	88,0293	210,598	86,8524
214,569	86,9098	214,967	87,1846	216,052	88,0281	210,764	86,8522
214,731	86,9097	215,135	87,1837	216,22	88,028	210,93	86,851
214,903	86,9087	215,302	87,1821	216,385	88,0288	211,095	86,8514
215,069	86,911	215,467	87,1812	216,552	88,0276	211,264	86,8515
215,236	86,9106	215,636	87,1815	216,719	88,029	211,428	86,852
215,403	86,9119	215,8	87,1815	216,886	88,0305	211,596	86,8517
215,561	86,9104	215,969	87,1813	217,053	88,0286	211,761	86,8522
215,73	86,9088	216,135	87,1799	217,219	88,0281	211,927	86,8511
215,899	86,8785	216,301	87,1803	217,387	88,0282	212,093	86,8503
216,066	86,8758	216,468	87,1797	217,552	88,0284	212,261	86,849
216,233	86,906	216,635	87,1778	217,72	88,0264	212,428	86,8486
216,4	86,9217	216,801	87,1765	217,885	88,0276	212,586	86,8478
216,568	86,9296	216,965	87,1754	218,052	88,0283	212,759	86,8474
216,735	86,9328	217,132	87,1741	218,217	88,029	212,925	86,8469
216,9	86,9379	217,3	87,1738	218,384	88,0288	213,091	86,8466
217,066	86,9172	217,466	87,1725	218,55	88,0275	213,255	86,8435
217,234	86,9092	217,632	87,1712	218,718	88,0282	213,424	86,8421
217,399	86,9064	217,798	87,1713	218,884	88,0279	213,59	86,8415
217,566	86,9063	217,963	87,1701	219,052	88,028	213,756	86,84
217,733	86,9041	218,131	87,1674	219,217	88,0274	213,924	86,84
217,9	86,9045	218,298	87,1668	219,383	88,027	214,088	86,8402
218,068	86,9062	218,464	87,1651	219,547	88,0254	214,255	86,8396
218,235	86,9044	218,631	87,1639	219,715	88,0235	214,422	86,8392
218,401	86,9054	218,796	87,1657	219,882	88,0236	214,589	86,8377
218,565	86,9046	218,962	87,1645	220,046	88,0237	214,752	86,8365
218,735	86,9055	219,128	87,1663	220,212	88,0236	214,921	86,8353
218,9	86,9025	219,297	87,1647	220,381	88,0207	215,088	86,8346
219,067	86,8999	219,463	87,164	220,546	88,0202	215,255	86,8345
219,234	86,8992	219,63	87,1636	220,715	88,0197	215,42	86,8346
219,398	86,9009	219,795	87,1618	220,882	88,0209	215,588	86,8336
219,564	86,8995	219,962	87,1602	221,049	88,0221	215,752	86,8326
219,734	86,8988	220,13	87,1596	221,214	88,021	215,919	86,8338
219,899	86,8978	220,296	87,1603	221,379	88,021	216,085	86,8339
220,064	86,8969	220,464	87,1587	221,546	88,0206	216,252	86,833
220,232	86,8977	220,63	87,1568	221,711	88,0194	216,419	86,8338
220,398	86,8954	220,795	87,1564	221,88	88,0193	216,585	86,8318
220,566	86,8962	220,962	87,1582	222,047	88,019	216,753	86,8312
220,732	86,8941	221,128	87,157	222,215	88,021	216,92	86,8292
220,896	86,8937	221,297	87,1561	222,381	88,0165	217,088	86,8291
221,064	86,893	221,459	87,1548	222,547	88,0286	217,254	86,8294
221,231	86,8936	221,625	87,1513	222,714	88,0454	217,42	86,8278
221,398	86,8929	221,79	87,1499	222,878	88,047	217,587	86,8272
221,564	86,8931	221,958	87,1482	223,046	88,0409	217,753	86,8279
221,731	86,8923	222,125	87,1471	223,211	88,0322	217,92	86,8254
221,898	86,8925	222,29	87,1451	223,379	88,0237	218,087	86,8229
222,063	86,8931	222,46	87,1443	223,544	88,0173	218,252	86,8209
222,228	86,894	222,623	87,1434	223,71	88,013	218,418	86,82
222,395	86,894	222,791	87,1434	223,876	88,0098	218,582	86,8195
222,562	86,8933	222,956	87,1425	224,042	88,0053	218,75	86,818
222,728	86,8929	223,122	87,1422	224,21	88,0052	218,916	86,8177
222,894	86,8923	223,288	87,1415	224,376	88,0047	219,085	86,8186
223,059	86,892	223,456	87,1395	224,542	88,0032	219,25	86,8187
223,225	86,8902	223,618	87,1392	224,708	88,0015	219,418	86,817
223,39	86,8899	223,788	87,1378	224,875	88,0014	219,582	86,8155
223,556	86,8889	223,956	87,1353	225,043	88,0006	219,75	86,815
223,727	86,8892	224,124	87,1343	225,209	88,0004	219,917	86,814
223,889	86,8882	224,289	87,1331	225,377	87,9984	220,084	86,8125
224,058	86,8866	224,456	87,1294	225,542	87,9985	220,248	86,8102
224,225	86,8872	224,623	87,1287	225,71	87,9969	220,414	86,8104
224,391	86,8874	224,79	87,1272	225,876	87,9972	220,579	86,8095
224,558	86,8858	224,957	87,1274	226,041	87,996	220,748	86,8073
224,726	86,8854	225,123	87,1272	226,208	87,9968	220,914	86,8048
224,891	86,8852	225,288	87,1252	226,373	87,9847	221,079	86,8042
225,058	86,8849	225,452	87,1242	226,539	87,9748	221,247	86,8034
225,222	86,8853	225,618	87,124	226,706	87,9801	221,412	86,8024
225,388	86,8844	225,785	87,1226	226,873	87,9852	221,581	86,8014
225,557	86,8837	225,953	87,1203	227,041	87,99	221,748	86,8009
225,723	86,883	226,115	87,1178	227,207	87,9903	221,915	86,801
225,888	86,8821	226,284	87,1164	227,372	87,9904	222,079	86,8007
226,053	86,881	226,449	87,1159	227,541	87,9927	222,248	86,8002
226,22	86,881	226,617	87,1137	227,707	87,9945	222,413	86,7994
226,386	86,8812	226,783	87,1113	227,872	87,9958	222,58	86,799
226,554	86,8806	226,95	87,1097	228,039	87,9941	222,747	86,7966
226,72	86,8803	227,117	87,1086	228,207	87,9915	222,913	86,7959
226,886	86,8803	227,284	87,1076	228,372	87,991	223,076	86,7937
227,052	86,8794	227,45	87,1067	228,539	87,9915	223,245	86,7925
227,218	86,8787	227,617	87,1045	228,706	87,9912	223,409	86,7927
227,385	86,8778	227,78	87,1051	228,872	87,9903	223,576	86,7896
227,554	86,8773	227,948	87,1034	229,036	87,992	223,741	86,7893
227,717	86,8764	228,115	87,1013	229,203	87,993	223,911	86,7877
227,885	86,8763	228,283	87,0997	229,37	87,9923	224,076	86,7856
228,05	86,8759	228,451	87,0973	229,535	87,9917	224,24	86,7854
228,217	86,8739	228,615	87,0957	229,702	87,9938	224,408	86,7845
228,385	86,8719	228,777	87,0968	229,869	88,0044	224,576	86,7817
228,552	86,8717	228,947	87,0948	230,036	88,0018	224,742	86,7801
228,718	86,8704	229,114	87,0938	230,202	87,9951	224,907	86,7791
228,885	86,8692	229,281	87,0934	230,371	87,9911	225,074	86,7775
229,052	86,8693	229,447	87,092	230,536	87,9896	225,241	86,7763
229,219	86,8685	229,615	87,0892	230,7	87,9891	225,406	86,7777
229,383	86,8687	229,781	87,085	230,869	87,9864	225,573	86,7761
229,55	86,8681	229,948	87,0831	231,035	87,9839	225,741	86,7737
229,717	86,8675	230,114	87,0834	231,203	87,9814	225,909	86,7729
229,883	86,8672	230,279	87,0783	231,368	87,9824	226,073	86,7719
230,049	86,8661	230,448	87,0773	231,535	87,9837	226,241	86,7686
230,217	86,8653	230,613	87,0765	231,702	87,9812	226,407	86,7663
230,383	86,8646	230,78	87,0734	231,868	87,982	226,573	86,7661
230,551	86,8649	230,947	87,0722	232,035	87,9801	226,739	86,7645
230,717	86,8631	231,112	87,0701	232,203	87,9796	226,906	86,763
230,884	86,8624	231,278	87,0673	232,371	87,9787	227,072	86,7617
231,049	86,8624	231,445	87,0679	232,535	87,9771	227,238	86,7592
231,217	86,8621	231,613	87,0666	232,702	87,9765	227,405	86,7583
231,383	86,8608	231,779	87,0663	232,87	87,9771	227,571	86,7571
231,551	86,8601	231,945	87,0639	233,036	87,9773	227,739	86,7547
231,717	86,8585	232,113	87,0618	233,201	87,9764	227,903	86,7545
231,882	86,8576	232,281	87,0604	233,369	87,9778	228,071	86,7542
232,05	86,8565	232,447	87,0573	233,537	87,976	228,237	86,7521
232,215	86,855	232,614	87,0561	233,704	87,9743	228,402	86,7503
232,382	86,8546	232,781	87,0556	233,869	87,9747	228,568	86,75
232,547	86,8538	232,946	87,0522	234,036	87,9734	228,736	86,7499
232,717	86,853	233,113	87,0497	234,203	87,9717	228,902	86,7468
232,883	86,8513	233,28	87,0446	234,37	87,971	229,068	86,7451
233,046	86,8508	233,447	87,0405	234,537	87,971	229,236	86,7448
233,215	86,8509	233,613	87,0379	234,705	87,9704	229,4	86,7451
233,382	86,8505	233,78	87,0333	234,872	87,9705	229,568	86,7419
233,549	86,8509	233,945	87,032	235,037	87,97	229,735	86,74
233,716	86,8495	234,114	87,0287	235,202	87,9685	229,902	86,7382
233,884	86,8484	234,282	87,0253	235,369	87,9674	230,068	86,7339
234,05	86,8478	234,447	87,0226	235,535	87,9659	230,234	86,7327
234,216	86,847	234,612	87,0192	235,703	87,9657	230,402	86,7307
234,382	86,8456	234,779	87,0168	235,871	87,9652	230,568	86,7298
234,547	86,8446	234,948	87,0163	236,038	87,9645	230,735	86,7277
234,713	86,8438	235,115	87,0156	236,202	87,9631	230,901	86,7261
234,881	86,8416	235,281	87,0127	236,367	87,9637	231,069	86,7236
235,047	86,8391	235,447	87,0096	236,534	87,9641	231,234	86,7219
235,213	86,8369	235,614	87,0064	236,702	87,9646	231,401	86,7194
235,381	86,8354	235,78	87,0045	236,867	87,9618	231,568	86,7165
235,547	86,8349	235,945	87,0007	237,035	87,9616	231,736	86,7124
235,714	86,8341	236,112	86,9978	237,202	87,9587	231,9	86,7102
235,882	86,8338	236,278	86,9931	237,368	87,9596	232,067	86,7082
236,047	86,834	236,444	86,9907	237,535	87,9597	232,234	86,7069
236,213	86,8346	236,611	86,9883	237,702	87,9593	232,402	86,7059
236,381	86,8337	236,78	86,9854	237,868	87,9598	232,568	86,7035
236,546	86,8322	236,945	86,9815	238,034	87,9582	232,734	86,7026
236,713	86,8313	237,109	86,9802	238,201	87,9566	232,903	86,7004
236,88	86,8304	237,276	86,977	238,368	87,9558	233,071	86,6987
237,046	86,8291	237,443	86,9721	238,533	87,9553	233,234	86,6972
237,213	86,829	237,61	86,9694	238,701	87,9547	233,402	86,6952
237,379	86,8291	237,774	86,9672	238,87	87,9531	233,569	86,6935
237,545	86,8279	237,943	86,9633	239,035	87,9535	233,736	86,6911
237,71	86,827	238,109	86,9609	239,202	87,9513	233,901	86,6889
237,878	86,8266	238,274	86,9572	239,368	87,9496	234,069	86,6872
238,045	86,825	238,44	86,9561	239,537	87,9497	234,235	86,6847
238,212	86,8229	238,607	86,9512	239,703	87,9487	234,401	86,6816
238,378	86,8212	238,772	86,9483	239,867	87,9474	234,569	86,678
238,546	86,8183	238,939	86,9453	240,034	87,9448	234,736	86,6751
238,708	86,817	239,106	86,9408	240,201	87,9449	234,902	86,6732
238,876	86,8156	239,27	86,9379	240,37	87,9435	235,067	86,672
239,041	86,8143	239,439	86,935	240,537	87,9419	235,232	86,6703
239,207	86,8139	239,608	86,9315	240,703	87,9423	235,4	86,6702
239,375	86,8118	239,775	86,9289	240,87	87,9404	235,567	86,6691
239,54	86,8103	239,941	86,9254	241,035	87,9393	235,732	86,6653
239,711	86,8091	240,105	86,9222	241,203	87,9399	235,9	86,6616
239,876	86,8086	240,272	86,92	241,37	87,94	236,067	86,6585
240,042	86,8061	240,44	86,9158	241,535	87,9378	236,232	86,6556
240,208	86,805	240,606	86,9124	241,703	87,9371	236,398	86,6527
240,375	86,8042	240,773	86,9105	241,869	87,9354	236,563	86,6498
240,541	86,8027	240,939	86,909	242,036	87,9334	236,732	86,6451
240,707	86,8012	241,107	86,9042	242,202	87,9333	236,897	86,6423
240,876	86,7994	241,273	86,9015	242,371	87,9311	237,062	86,6382
241,041	86,7977	241,437	86,8955	242,535	87,9302	237,227	86,6356
241,209	86,7961	241,605	86,8922	242,701	87,9303	237,395	86,632
241,376	86,7943	241,769	86,8882	242,868	87,9296	237,562	86,6297
241,542	86,7919	241,937	86,8835	243,032	87,9312	237,728	86,6267
241,709	86,7902	242,104	86,8794	243,201	87,9292	237,895	86,6235
241,877	86,7897	242,27	86,8729	243,368	87,9274	238,061	86,6214
242,045	86,7878	242,44	86,869	243,532	87,9241	238,228	86,6184
242,212	86,7866	242,605	86,8653	243,698	87,9219	238,397	86,6173
242,377	86,7861	242,767	86,861	243,865	87,9226	238,561	86,6144
242,547	86,7841	242,936	86,8576	244,031	87,9226	238,727	86,6118
242,712	86,783	243,102	86,8541	244,199	87,9232	238,895	86,6091
242,877	86,7802	243,268	86,8507	244,363	87,9206	239,062	86,6053
243,044	86,7794	243,437	86,8462	244,53	87,919	239,229	86,6019
243,213	86,7772	243,603	86,8441	244,695	87,9183	239,394	86,5994
243,372	86,7758	243,77	86,8409	244,861	87,9162	239,561	86,5962
243,545	86,7737	243,938	86,836	245,03	87,9136	239,727	86,5931
243,711	86,7725	244,104	86,832	245,196	87,9127	239,895	86,5897
243,877	86,77	244,271	86,8269	245,362	87,9113	240,06	86,5849
244,044	86,7684	244,438	86,8213	245,529	87,9093	240,228	86,5812
244,209	86,7666	244,604	86,8152	245,695	87,9083	240,393	86,5767
244,378	86,7649	244,772	86,808	245,862	87,9078	240,561	86,5736
244,542	86,7618	244,938	86,8034	246,028	87,9065	240,726	86,5713
244,711	86,7591	245,108	86,7997	246,194	87,9051	240,894	86,5685
244,875	86,7578	245,274	86,7963	246,36	87,9042	241,058	86,5651
245,043	86,756	245,442	86,791	246,528	87,9062	241,227	86,5624
245,208	86,7542	245,608	86,7872	246,694	87,9056	241,394	86,5584
245,376	86,7533	245,773	86,782	246,86	87,9061	241,56	86,5557
245,542	86,7527	245,939	86,7768	247,024	87,9055	241,725	86,5528
245,707	86,7503	246,106	86,7732	247,192	87,904	241,892	86,55
245,874	86,7475	246,272	86,7678	247,36	87,902	242,059	86,5466
246,043	86,746	246,439	86,7636	247,527	87,902	242,226	86,542
246,21	86,7437	246,606	86,7585	247,694	87,8996	242,392	86,5389
246,375	86,7417	246,771	86,7533	247,858	87,8995	242,559	86,5341
246,541	86,7399	246,937	86,7484	248,026	87,8977	242,723	86,5314
246,708	86,7384	247,105	86,7427	248,194	87,8958	242,892	86,5269
246,873	86,7372	247,27	86,737	248,36	87,8945	243,059	86,523
247,039	86,7355	247,435	86,7308	248,528	87,8923	243,224	86,5193
247,206	86,7337	247,604	86,7252	248,693	87,8915	243,39	86,5147
247,372	86,7304	247,772	86,7197	248,858	87,8907	243,558	86,5101
247,54	86,7294	247,939	86,7147	249,027	87,8889	243,724	86,506
247,707	86,7277	248,104	86,7096	249,193	87,8898	243,892	86,4997
247,873	86,725	248,271	86,702	249,36	87,8873	244,059	86,4959
248,042	86,7218	248,439	86,6956	249,526	87,8863	244,223	86,4901
248,208	86,72	248,606	86,6894	249,693	87,8842	244,39	86,4872
248,378	86,7189	248,772	86,6826	249,859	87,8834	244,556	86,4829
248,541	86,7165	248,938	86,6778	250,028	87,882	244,723	86,4774
248,706	86,7135	249,106	86,6732	250,192	87,8808	244,89	86,4739
248,872	86,7121	249,273	86,6681	250,36	87,8813	245,055	86,4686
249,039	86,7087	249,442	86,6645	250,526	87,8798	245,223	86,4642
249,206	86,7064	249,608	86,6573	250,695	87,8762	245,391	86,4603
249,374	86,7061	249,773	86,6519	250,86	87,8754	245,555	86,4551
249,539	86,7038	249,94	86,6445	251,025	87,8748	245,723	86,45
249,707	86,7024	250,104	86,6384	251,192	87,8727	245,89	86,4453
249,872	86,6996	250,271	86,6312	251,359	87,8715	246,055	86,4391
250,037	86,6964	250,44	86,6254	251,525	87,8718	246,222	86,4343
250,206	86,6918	250,605	86,6201	251,692	87,869	246,388	86,431
250,375	86,6887	250,771	86,6151	251,858	87,8676	246,555	86,4263
250,542	86,6866	250,936	86,6079	252,023	87,868	246,722	86,4213
250,708	86,6831	251,104	86,6022	252,193	87,8675	246,889	86,4168
250,874	86,681	251,27	86,595	252,359	87,8643	247,055	86,4119
251,04	86,6783	251,439	86,5873	252,523	87,8633	247,223	86,4059
251,207	86,6761	251,605	86,5812	252,69	87,8621	247,391	86,4019
251,374	86,6734	251,77	86,5732	252,856	87,8604	247,556	86,3965
251,54	86,6698	251,936	86,5671	253,022	87,8609	247,724	86,3912
251,709	86,6686	252,104	86,5617	253,191	87,859	247,89	86,3858
251,872	86,6652	252,27	86,5551	253,357	87,8576	248,057	86,3808
252,039	86,662	252,437	86,5464	253,524	87,8542	248,222	86,3742
252,204	86,6599	252,605	86,5392	253,69	87,8525	248,389	86,3695
252,371	86,6568	252,77	86,5331	253,853	87,8495	248,554	86,3634
252,538	86,6536	252,937	86,5256	254,022	87,8487	248,719	86,3584
252,707	86,6501	253,103	86,519	254,188	87,8472	248,889	86,3511
252,874	86,6473	253,268	86,5119	254,354	87,8441	249,055	86,3445
253,037	86,644	253,435	86,5064	254,521	87,8445	249,22	86,3373
253,206	86,64	253,602	86,4995	254,686	87,8418	249,388	86,3328
253,371	86,6372	253,768	86,4907	254,852	87,837	249,553	86,3264
253,54	86,6329	253,935	86,4831	255,02	87,8361	249,721	86,3215
253,703	86,6298	254,103	86,4744	255,184	87,8331	249,885	86,3178
253,873	86,6271	254,267	86,4658	255,352	87,8318	250,052	86,3119
254,038	86,623	254,432	86,458	255,518	87,831	250,22	86,3057
254,205	86,6191	254,602	86,4503	255,687	87,8294	250,388	86,3006
254,372	86,6144	254,768	86,4426	255,853	87,8269	250,556	86,2927
254,537	86,6111	254,936	86,4328	256,02	87,8255	250,724	86,285
254,704	86,6088	255,1	86,4233	256,186	87,823	250,889	86,2779
254,869	86,6061	255,267	86,4161	256,353	87,8214	251,057	86,2716
255,037	86,6035	255,433	86,4073	256,52	87,8189	251,22	86,2641
255,205	86,5999	255,6	86,3993	256,686	87,8169	251,39	86,2574
255,371	86,5954	255,766	86,3903	256,854	87,815	251,556	86,251
255,537	86,5909	255,935	86,3818	257,021	87,8129	251,722	86,2437
255,701	86,5886	256,101	86,3736	257,189	87,8112	251,887	86,2365
255,868	86,5859	256,27	86,365	257,355	87,8109	252,055	86,231
256,035	86,5827	256,434	86,3569	257,519	87,8086	252,222	86,2243
256,203	86,579	256,599	86,3479	257,687	87,8054	252,39	86,2179
256,37	86,5742	256,767	86,3381	257,854	87,8034	252,557	86,2103
256,535	86,5705	256,932	86,3276	258,021	87,8012	252,722	86,2036
256,703	86,5659	257,097	86,3181	258,188	87,7991	252,888	86,1965
256,868	86,5626	257,264	86,3098	258,354	87,7975	253,056	86,19
257,035	86,5586	257,434	86,2987	258,52	87,7946	253,222	86,1818
257,201	86,5537	257,6	86,2879	258,688	87,7911	253,389	86,1736
257,367	86,5495	257,764	86,2783	258,853	87,7891	253,557	86,1677
257,535	86,5456	257,932	86,27	259,019	87,7873	253,723	86,1601
257,703	86,5415	258,1	86,2612	259,186	87,7846	253,889	86,1535
257,87	86,5379	258,268	86,2528	259,353	87,7819	254,057	86,1442
258,038	86,535	258,435	86,2452	259,52	87,779	254,221	86,1361
258,204	86,5296	258,599	86,2367	259,689	87,7757	254,388	86,1277
258,372	86,5241	258,768	86,2267	259,853	87,7721	254,555	86,1204
258,539	86,5192	258,933	86,2157	260,02	87,7706	254,721	86,112
258,705	86,5155	259,099	86,2061	260,187	87,7668	254,887	86,1031
258,869	86,5111	259,268	86,1937	260,354	87,7644	255,053	86,0947
259,04	86,5068	259,433	86,181	260,52	87,7624	255,219	86,086
259,207	86,5032	259,601	86,1713	260,688	87,7598	255,388	86,0775
259,374	86,4983	259,766	86,1621	260,855	87,7581	255,553	86,0699
259,539	86,4939	259,934	86,1528	261,023	87,7557	255,721	86,0606
259,707	86,4896	260,102	86,1413	261,189	87,7525	255,887	86,0533
259,873	86,4842	260,268	86,13	261,355	87,7488	256,055	86,0443
260,04	86,4793	260,436	86,1193	261,52	87,7456	256,22	86,0361
260,208	86,4732	260,602	86,1066	261,687	87,7408	256,389	86,0279
260,376	86,4684	260,769	86,0939	261,856	87,7383	256,556	86,0201
260,542	86,4623	260,936	86,0805	262,022	87,7355	256,72	86,0099
260,71	86,4572	261,103	86,0698	262,189	87,7329	256,886	86,0005
260,875	86,4509	261,271	86,0566	262,356	87,7301	257,055	85,9914
261,044	86,4448	261,436	86,0445	262,521	87,7268	257,222	85,9819
261,208	86,4391	261,602	86,0322	262,692	87,7248	257,388	85,9713
261,374	86,4326	261,77	86,0181	262,856	87,7232	257,555	85,9626
261,543	86,4275	261,935	86,0078	263,021	87,7215	257,723	85,9532
261,711	86,4229	262,103	85,996	263,19	87,7198	257,888	85,9431
261,876	86,4169	262,27	85,9834	263,359	87,7157	258,054	85,9333
262,044	86,4115	262,439	85,9705	263,526	87,7144	258,22	85,9229
262,21	86,4053	262,604	85,9569	263,691	87,7111	258,388	85,9131
262,377	86,3987	262,771	85,9458	263,859	87,7085	258,551	85,9009
262,543	86,3918	262,939	85,932	264,026	87,7051	258,72	85,8901
262,71	86,3879	263,104	85,9185	264,193	87,7026	258,885	85,8803
262,877	86,3817	263,27	85,9056	264,359	87,6989	259,052	85,8699
263,042	86,3758	263,436	85,8915	264,526	87,6961	259,217	85,8581
263,211	86,3693	263,605	85,8746	264,691	87,6922	259,385	85,8475
263,377	86,3629	263,772	85,8603	264,86	87,6879	259,551	85,8373
263,541	86,3563	263,939	85,8478	265,026	87,6861	259,718	85,827
263,707	86,3512	264,105	85,8351	265,19	87,6824	259,884	85,8156
263,875	86,3439	264,271	85,8203	265,358	87,6781	260,051	85,8042
264,042	86,3376	264,436	85,8046	265,525	87,6729	260,218	85,7928
264,21	86,33	264,603	85,7911	265,692	87,6678	260,385	85,7813
264,375	86,3223	264,769	85,7767	265,855	87,6638	260,55	85,771
264,541	86,3166	264,937	85,7616	266,024	87,6605	260,717	85,7603
264,709	86,3097	265,103	85,745	266,188	87,6564	260,883	85,7488
264,873	86,3027	265,27	85,729	266,353	87,6522	261,049	85,7361
265,04	86,2954	265,437	85,7147	266,524	87,6485	261,216	85,7246
265,207	86,2887	265,604	85,6992	266,691	87,6441	261,383	85,7124
265,374	86,2807	265,77	85,683	266,858	87,6395	261,549	85,7012
265,541	86,2722	265,936	85,6658	267,024	87,6342	261,717	85,689
265,706	86,2651	266,102	85,65	267,192	87,6301	261,882	85,6747
265,874	86,2573	266,269	85,6334	267,359	87,6252	262,051	85,6615
266,039	86,2495	266,433	85,6157	267,525	87,6206	262,214	85,6493
266,206	86,2409	266,603	85,5977	267,692	87,6162	262,383	85,6375
266,368	86,2321	266,768	85,5798	267,857	87,6122	262,549	85,6233
266,539	86,2243	266,934	85,5626	268,024	87,6078	262,715	85,6114
266,706	86,217	267,1	85,5441	268,19	87,6028	262,881	85,5985
266,874	86,2082	267,266	85,526	268,359	87,5981	263,047	85,5855
267,04	86,1986	267,434	85,5055	268,526	87,5934	263,215	85,5723
267,206	86,1914	267,601	85,4862	268,693	87,588	263,384	85,5597
267,374	86,183	267,769	85,4665	268,861	87,5823	263,549	85,5442
267,54	86,1738	267,934	85,4467	269,028	87,5782	263,715	85,5298
267,707	86,1656	268,101	85,4283	269,193	87,5738	263,887	85,5152
267,873	86,1551	268,269	85,4089	269,358	87,5696	264,057	85,5002
268,04	86,147	268,434	85,3884	269,526	87,5633	264,221	85,4873
268,207	86,1361	268,601	85,3682	269,691	87,5585	264,382	85,4718
268,374	86,1269	268,768	85,3471	269,857	87,5528	264,55	85,4574
268,54	86,1177	268,932	85,3295	270,024	87,5468	264,715	85,4426
268,707	86,1079	269,101	85,3096	270,193	87,5422	264,881	85,4274
268,876	86,0996	269,267	85,2887	270,361	87,5372	265,047	85,4117
269,04	86,0883	269,435	85,2698	270,527	87,5317	265,214	85,3959
269,209	86,0795	269,6	85,2471	270,691	87,5259	265,382	85,3794
269,375	86,0684	269,768	85,2273	270,859	87,5195	265,55	85,3624
269,543	86,0591	269,935	85,2075	271,028	87,5142	265,713	85,3457
269,71	86,0495	270,101	85,1857	271,193	87,5078	265,881	85,328
269,877	86,0384	270,267	85,1643	271,36	87,5026	266,048	85,3103
270,044	86,0263	270,434	85,1421	271,528	87,4953	266,219	85,2929
270,211	86,0161	270,603	85,1205	271,693	87,4884	266,381	85,2744
270,376	86,0052	270,77	85,0983	271,86	87,4813	266,549	85,257
270,543	85,9938	270,936	85,075	272,026	87,4746	266,716	85,2386
270,709	85,9832	271,102	85,0513	272,191	87,468	266,881	85,2205
270,877	85,9718	271,27	85,0312	272,359	87,4609	267,048	85,203
271,042	85,9587	271,436	85,0099	272,525	87,4519	267,216	85,1854
271,209	85,9469	271,603	84,9865	272,692	87,444	267,384	85,1656
271,373	85,9354	271,768	84,9636	272,859	87,4356	267,55	85,1457
271,542	85,9226	271,935	84,9386	273,024	87,4292	267,719	85,1267
271,71	85,9095	272,104	84,9139	273,192	87,4226	267,884	85,1068
271,875	85,8962	272,271	84,8877	273,357	87,4157	268,051	85,0877
272,042	85,8829	272,436	84,8628	273,522	87,4084	268,217	85,0693
272,208	85,8704	272,603	84,8385	273,689	87,4015	268,381	85,0491
272,375	85,8576	272,77	84,8135	273,854	87,3937	268,549	85,03
272,544	85,8444	272,938	84,789	274,023	87,3868	268,716	85,0105
272,709	85,8304	273,104	84,7618	274,189	87,3793	268,882	84,9888
272,876	85,8158	273,273	84,7334	274,357	87,3707	269,051	84,9687
273,045	85,8012	273,438	84,7025	274,525	87,3623	269,218	84,9478
273,21	85,7873	273,606	84,6704	274,691	87,3523	269,384	84,9265
273,375	85,7722	273,771	84,6378	274,857	87,3426	269,551	84,9046
273,542	85,7572	273,937	84,6043	275,021	87,3334	269,719	84,8833
273,71	85,7417	274,104	84,5714	275,189	87,3245	269,884	84,8611
273,877	85,7276	274,27	84,5403	275,358	87,3156	270,051	84,8399
274,042	85,7115	274,436	84,507	275,522	87,3063	270,218	84,8159
274,209	85,6944	274,606	84,4755	275,69	87,2966	270,384	84,7932
274,375	85,6781	274,772	84,4422	275,856	87,2843	270,552	84,7696
274,542	85,6625	274,94	84,4058	276,023	87,2726	270,719	84,7461
274,709	85,6452	275,105	84,3664	276,187	87,2626	270,885	84,7217
274,876	85,6289	275,271	84,3264	276,354	87,2523	271,051	84,6977
275,041	85,6113	275,44	84,2899	276,52	87,2423	271,219	84,6727
275,208	85,5945	275,605	84,2532	276,687	87,23	271,384	84,6463
275,374	85,5755	275,773	84,2169	276,854	87,2164	271,551	84,6207
275,539	85,5564	275,939	84,1787	277,023	87,2047	271,715	84,5943
275,706	85,537	276,104	84,1385	277,188	87,1922	271,885	84,5684
275,873	85,5179	276,27	84,1006	277,352	87,1794	272,053	84,5431
276,038	85,4977	276,437	84,0611	277,521	87,1665	272,218	84,5175
276,206	85,4778	276,604	84,0215	277,688	87,1538	272,384	84,4894
276,373	85,4566	276,772	83,9803	277,855	87,1407	272,552	84,4621
276,54	85,4358	276,938	83,9391	278,02	87,1267	272,717	84,4333
276,705	85,4152	277,104	83,8982	278,187	87,1129	272,884	84,4041
276,872	85,393	277,27	83,8538	278,353	87,0982	273,052	84,3765
277,041	85,3704	277,44	83,808	278,519	87,0824	273,22	84,3478
277,206	85,3482	277,606	83,7617	278,687	87,0658	273,387	84,3183
277,371	85,325	277,772	83,7123	278,854	87,0484	273,552	84,2883
277,54	85,2998	277,941	83,665	279,02	87,0304	273,719	84,2568
277,705	85,2758	278,107	83,6169	279,189	87,0121	273,886	84,2266
277,871	85,2518	278,272	83,5697	279,352	86,9942	274,053	84,1936
278,038	85,2261	278,44	83,5206	279,519	86,9776	274,22	84,1604
278,204	85,201	278,606	83,4714	279,692	86,9592	274,386	84,1286
278,369	85,1741	278,773	83,4203	279,859	86,9419	274,552	84,0961
278,537	85,1473	278,941	83,3683	280,028	86,9215	274,72	84,0641
278,705	85,1193	279,105	83,3171	280,195	86,9007	274,886	84,0313
278,872	85,0907	279,273	83,2628	280,361	86,8803	275,054	83,9962
279,039	85,0614	279,44	83,2089	280,527	86,8604	275,222	83,9619
279,205	85,0315	279,608	83,1546	280,697	86,8415	275,386	83,9259
279,369	85,0014	279,775	83,1005	280,864	86,8202	275,554	83,8886
279,538	84,9693	279,941	83,0441	281,032	86,8002	275,722	83,8512
279,705	84,9382	280,111	82,986	281,199	86,7778	275,887	83,8138
279,87	84,9067	280,278	82,9248	281,366	86,7547	276,053	83,7772
280,04	84,8737	280,444	82,8649	281,533	86,7331	276,219	83,738
280,207	84,8385	280,608	82,8046	281,7	86,7101	276,387	83,6958
280,375	84,8039	280,776	82,7421	281,869	86,6877	276,553	83,6547
280,541	84,7694	280,944	82,6786	282,037	86,6664	276,719	83,6137
280,71	84,7346	281,111	82,6152	282,203	86,6433	276,885	83,5712
280,879	84,6975	281,279	82,5516	282,369	86,6199	277,051	83,5279
281,043	84,6616	281,446	82,488	282,536	86,5953	277,218	83,4837
281,212	84,6238	281,614	82,424	282,703	86,5708	277,386	83,4388
281,377	84,586	281,779	82,3577	282,871	86,5466	277,553	83,393
281,546	84,5471	281,945	82,2904	283,04	86,5207	277,719	83,3473
281,714	84,5076	282,116	82,221	283,203	86,4932	277,886	83,302
281,883	84,4666	282,283	82,1502	283,371	86,4674	278,052	83,2558
282,051	84,4264	282,452	82,0763	283,538	86,4411	278,221	83,2063
282,218	84,3844	282,619	82,0029	283,707	86,4138	278,388	83,1572
282,381	84,3414	282,783	81,9281	283,873	86,3854	278,554	83,1066
282,551	84,2985	282,951	81,8516	284,04	86,3561	278,72	83,0558
282,717	84,2541	283,119	81,7749	284,207	86,3273	278,888	83,0046
282,885	84,2092	283,285	81,7013	284,374	86,2972	279,054	82,951
283,053	84,1646	283,453	81,625	284,54	86,2679	279,22	82,8986
283,223	84,1182	283,619	81,5495	284,709	86,2373	279,387	82,8459
283,39	84,073	283,786	81,4718	284,878	86,206	279,556	82,7913
283,555	84,0268	283,953	81,3905	285,043	86,1733	279,723	82,7333
283,722	83,9795	284,119	81,3095	285,211	86,1412	279,89	82,6789
283,889	83,9305	284,286	81,2261	285,375	86,1103	280,057	82,6207
284,055	83,8828	284,452	81,1427	285,544	86,0773	280,219	82,5615
284,223	83,8329	284,62	81,06	285,712	86,0434	280,389	82,5029
284,392	83,7841	284,787	80,9741	285,88	86,0084	280,555	82,4431
284,557	83,7324	284,954	80,89	286,046	85,9744	280,723	82,382
284,724	83,6808	285,121	80,8024	286,212	85,9393	280,889	82,3212
284,89	83,6292	285,286	80,7132	286,378	85,9037	281,059	82,2573
285,057	83,5755	285,455	80,6235	286,546	85,8678	281,227	82,1955
285,224	83,5208	285,622	80,5334	286,71	85,831	281,393	82,1309
285,391	83,4666	285,787	80,4436	286,877	85,7935	281,562	82,065
285,56	83,4118	285,955	80,3518	287,043	85,7573	281,728	81,9979
285,724	83,3548	286,119	80,2622	287,213	85,7213	281,895	81,9301
285,892	83,2989	286,284	80,1686	287,378	85,6824	282,063	81,8612
286,059	83,2412	286,451	80,0742	287,544	85,6443	282,229	81,7919
286,228	83,1842	286,617	79,978	287,711	85,6056	282,395	81,7215
286,393	83,1265	286,786	79,8788	287,877	85,5644	282,564	81,6487
286,56	83,0663	286,955	79,7791	288,045	85,5246	282,728	81,5773
286,726	83,0066	287,119	79,6812	288,211	85,4845	282,897	81,5051
286,891	82,9466	287,286	79,5797	288,377	85,442	283,065	81,4323
287,058	82,8861	287,453	79,4767	288,544	85,3997	283,231	81,3574
287,227	82,8249	287,62	79,3714	288,712	85,3568	283,397	81,2846
287,394	82,763	287,788	79,2671	288,878	85,312	283,566	81,208
287,56	82,7011	287,955	79,1607	289,044	85,2681	283,732	81,1316
287,724	82,6379	288,122	79,0526	289,211	85,2233	283,898	81,0528
287,891	82,5745	288,289	78,9463	289,378	85,1772	284,065	80,9727
288,061	82,5104	288,456	78,8402	289,544	85,1302	284,232	80,8922
288,226	82,4461	288,622	78,7308	289,713	85,0843	284,398	80,8103
288,394	82,3809	288,79	78,6196	289,881	85,0368	284,566	80,7295
288,56	82,3157	288,955	78,5038	290,048	84,9888	284,733	80,646
288,728	82,2493	289,123	78,3884	290,215	84,9387	284,9	80,5622
288,897	82,1841	289,289	78,2711	290,379	84,8864	285,068	80,4783
289,063	82,1158	289,456	78,154	290,546	84,8341	285,236	80,3923
289,23	82,0492	289,623	78,0371	290,715	84,7818	285,401	80,3035
289,397	81,9809	289,789	77,9197	290,882	84,7294	285,569	80,2157
289,562	81,9116	289,957	77,8005	291,05	84,6745	285,736	80,1273
289,73	81,8433	290,124	77,6804	291,217	84,619	285,903	80,0371
289,895	81,7738	290,29	77,5574	291,384	84,563	286,07	79,9466
290,062	81,7053	290,457	77,4353	291,548	84,5049	286,236	79,856
290,229	81,6343	290,625	77,3119	291,715	84,4463	286,402	79,7642
290,394	81,5636	290,791	77,1872	291,883	84,387	286,57	79,6708
290,561	81,4941	290,959	77,061	292,05	84,3262	286,736	79,576
290,728	81,423	291,124	76,9337	292,217	84,2646	286,903	79,4807
290,893	81,3515	291,291	76,808	292,385	84,2029	287,071	79,3845
291,062	81,2792	291,458	76,6792	292,552	84,1393	287,238	79,288
291,229	81,207	291,625	76,5483	292,717	84,0742	287,405	79,1901
291,394	81,136	291,792	76,4155	292,883	84,0093	287,572	79,0925
291,561	81,0629	291,959	76,2812	293,047	83,941	287,738	78,9917
291,728	80,9884	292,125	76,1449	293,216	83,8719	287,904	78,8892
291,893	80,914	292,292	76,0082	293,383	83,8018	288,071	78,7844
292,061	80,8404	292,456	75,8753	293,551	83,731	288,238	78,6796
292,228	80,7652	292,624	75,7404	293,718	83,6586	288,405	78,5763
292,394	80,6898	292,793	75,6052	293,886	83,5833	288,574	78,4718
292,56	80,6131	292,961	75,4656	294,052	83,5074	288,74	78,3641
292,726	80,5359	293,127	75,3271	294,218	83,4287	288,906	78,2553
292,894	80,457	293,294	75,1856	294,386	83,3479	289,073	78,145
293,061	80,3779	293,46	75,0419	294,554	83,2664	289,241	78,0363
293,227	80,2971	293,626	74,8951	294,719	83,183	289,408	77,9266
293,393	80,2157	293,794	74,7478	294,888	83,0978	289,574	77,8135
293,56	80,1351	293,961	74,6	295,054	83,0115	289,74	77,7002
293,726	80,0534	294,128	74,45	295,221	82,9235	289,907	77,5873
293,893	79,9699	294,295	74,3012	295,387	82,8335	290,074	77,4717
294,058	79,8857	294,461	74,1498	295,555	82,7418	290,24	77,3549
294,225	79,801	294,627	73,9969	295,722	82,6477	290,408	77,2382
294,392	79,7156	294,793	73,8425	295,89	82,5516	290,575	77,12
294,558	79,6303	294,961	73,6833	296,058	82,4542	290,742	77,0169
294,724	79,5455	295,128	73,5194	296,223	82,3535	290,908	76,9417
294,89	79,4592	295,294	73,3578	296,391	82,2499	291,076	76,8525
295,057	79,3726	295,46	73,1944	296,561	82,1458	291,24	76,7213
295,224	79,2866	295,628	73,0299	296,728	82,041	291,406	76,5759
295,39	79,1979	295,796	72,8642	296,896	81,9318	291,576	76,432
295,555	79,1116	295,962	72,6989	297,062	81,8212	291,74	76,2936
295,726	79,0237	296,128	72,5318	297,228	81,7074	291,909	76,1565
295,888	78,9363	296,294	72,3657	297,397	81,592	292,075	76,0207
296,056	78,8488	296,461	72,1981	297,563	81,4754	292,243	75,8819
296,222	78,7586	296,629	72,0282	297,729	81,3566	292,408	75,7474
296,389	78,67	296,796	71,8535	297,896	81,2353	292,575	75,6138
296,556	78,5814	296,963	71,6788	298,064	81,1104	292,74	75,4758
296,722	78,4912	297,129	71,5031	298,23	80,9829	292,907	75,3359
296,889	78,4004	297,298	71,3283	298,398	80,8532	293,075	75,1997
297,055	78,3111	297,465	71,1474	298,565	80,7212	293,24	75,0643
297,221	78,2205	297,63	70,9677	298,732	80,5878	293,408	74,9252
297,388	78,1292	297,8	70,79	298,901	80,4508	293,576	74,7845
297,552	78,0378	297,964	70,6096	299,068	80,3125	293,74	74,6452
297,717	77,9449	298,131	70,4269	299,234	80,1717	293,909	74,5025
297,886	77,8522	298,299	70,245	299,402	80,0277	294,074	74,3594
298,056	77,758	298,466	70,0598	299,571	79,8816	294,244	74,2146
298,22	77,6617	298,631	69,8745	299,739	79,7334	294,409	74,069
298,386	77,5656	298,799	69,688	299,905	79,5837	294,575	73,9222
298,552	77,4679	298,966	69,5008	300,072	79,4301	294,742	73,773
298,72	77,3694	299,132	69,3112	300,241	79,275	294,908	73,6218
298,888	77,2683	299,302	69,1223	300,407	79,1152	295,074	73,4702
299,057	77,167	299,466	68,9314	300,575	78,9541	295,243	73,3172
299,223	77,0627	299,633	68,7375	300,738	78,7912	295,41	73,1632
299,388	76,9572	299,8	68,5422	300,909	78,6242	295,576	73,0075
299,556	76,8498	299,963	68,3465	301,076	78,4557	295,739	72,8501
299,724	76,7405	300,133	68,1507	301,243	78,2846	295,91	72,694
299,89	76,6314	300,298	67,9523	301,411	78,1093	296,077	72,5335
300,058	76,5188	300,466	67,7526	301,576	77,9334	296,244	72,3719
300,226	76,4021	300,632	67,5485	301,743	77,7559	296,41	72,2092
300,392	76,2848	300,798	67,3439	301,91	77,5754	296,577	72,0445
300,561	76,1639	300,965	67,1431	302,071	77,3926	296,746	71,8797
300,726	76,0425	301,132	66,9408	302,244	77,2034	296,911	71,7125
300,894	75,9164	301,299	66,7381	302,41	77,0122	297,078	71,5439
301,064	75,7876	301,466	66,5336	302,578	76,8229	297,243	71,374
301,23	75,6566	301,634	66,3281	302,746	76,6312	297,409	71,2027
301,397	75,5239	301,798	66,1235	302,914	76,4365	297,577	71,0296
301,563	75,3862	301,965	65,9185	303,079	76,2401	297,744	70,8584
301,73	75,2465	302,132	65,711	303,246	76,0402	297,911	70,815
301,901	75,1045	302,298	65,5062	303,414	75,8385	298,076	70,7172
302,068	74,9585	302,463	65,2994	303,578	75,6338	298,241	70,5216
302,233	74,8105	302,631	65,091	303,746	75,4249	298,411	70,296
302,401	74,658	302,799	64,8787	303,912	75,2132	298,575	70,0751
302,567	74,5033	302,963	64,6684	304,082	75,0012	298,738	69,865
302,736	74,3441	303,133	64,4584	304,249	74,7855	298,906	69,6597
302,905	74,1839	303,301	64,2472	304,416	74,5662	299,076	69,4572
303,075	74,0197	303,468	64,0357	304,584	74,3465	299,243	69,2579
303,243	73,8511	303,633	63,822	304,75	74,1251	299,408	69,0632
303,408	73,6801	303,801	63,6077	304,918	73,9002	299,576	68,8698
303,576	73,5044	303,967	63,3932	305,084	73,6733	299,739	68,6761
303,743	73,3268	304,133	63,1795	305,25	73,4457	299,907	68,4803
303,913	73,1457	304,298	62,9649	305,416	73,2146	300,074	68,2891
304,08	72,96	304,461	62,7481	305,582	72,9811	300,242	68,0965
304,247	72,7705	304,631	62,5289	305,749	72,7461	300,408	67,9005
304,414	72,5788	304,799	62,3121	305,915	72,5081	300,575	67,7048
304,581	72,3834	304,966	62,0938	306,079	72,267	300,742	67,5083
304,748	72,1846	305,134	61,8775	306,247	72,0255	300,907	67,3149
304,915	71,9806	305,3	61,657	306,412	71,7807	301,074	67,1178
305,08	71,7748	305,466	61,437	306,58	71,5323	301,241	66,9186
305,247	71,566	305,634	61,2183	306,749	71,2825	301,406	66,7216
305,417	71,3549	305,798	60,9959	306,914	71,0305	301,572	66,5251
305,583	71,1397	305,968	60,7743	307,082	70,776	301,739	66,3265
305,752	70,9221	306,134	60,5518	307,248	70,5197	301,907	66,1246
305,916	70,7018	306,301	60,3319	307,414	70,2592	302,071	65,9231
306,085	70,4771	306,467	60,1138	307,582	69,998	302,239	65,7218
306,253	70,2481	306,633	59,8914	307,748	69,736	302,407	65,5202
306,421	70,0183	306,799	59,6649	307,914	69,47	302,572	65,3169
306,587	69,7851	306,966	59,4413	308,084	69,2011	302,741	65,1121
306,754	69,5505	307,133	59,2164	308,248	68,9279	302,904	64,9073
306,919	69,3135	307,302	58,9923	308,417	68,6539	303,073	64,7011
307,085	69,0717	307,467	58,7679	308,581	68,3784	303,238	64,4935
307,251	68,8284	307,635	58,5434	308,748	68,0993	303,404	64,2867
307,419	68,5824	307,799	58,3228	308,914	67,8196	303,572	64,0661
307,587	68,3342	307,966	58,0994	309,08	67,5356	303,739	63,845
307,753	68,0846	308,136	57,8746	309,247	67,2508	303,905	63,6472
307,921	67,8317	308,298	57,6518	309,416	66,9625	304,07	63,4489
308,087	67,5771	308,468	57,4273	309,581	66,6735	304,239	63,2453
308,25	67,3195	308,634	57,2011	309,749	66,3803	304,405	63,038
308,419	67,0592	308,8	56,9759	309,912	66,0876	304,57	62,8311
308,586	66,798	308,967	56,7488	310,082	65,7909	304,738	62,6241
308,753	66,5339	309,133	56,5228	310,249	65,4943	304,905	62,4087
308,921	66,2673	309,301	56,2962	310,417	65,1938	305,071	62,1948
309,087	65,998	309,467	56,0668	310,584	64,892	305,238	61,9829
309,252	65,7265	309,633	55,8419	310,752	64,5879	305,405	61,7655
309,422	65,4533	309,799	55,6156	310,919	64,2795	305,571	61,5493
309,587	65,179	309,969	55,3885	311,086	63,9676	305,738	61,3344
309,754	64,9012	310,137	55,1614	311,252	63,6538	305,905	61,1185
309,92	64,622	310,303	54,9336	311,419	63,3413	306,072	60,8992
310,085	64,3432	310,471	54,7068	311,583	63,0211	306,24	60,682
310,255	64,0635	310,637	54,4772	311,75	62,7011	306,406	60,4663
310,42	63,7821	310,805	54,2481	311,918	62,3782	306,572	60,2479
310,587	63,5002	310,972	54,023	312,083	62,0554	306,74	60,0274
310,754	63,2162	311,141	53,7984	312,248	61,728	306,906	59,8077
310,921	62,9308	311,306	53,5709	312,416	61,3999	307,074	59,5903
311,087	62,6446	311,471	53,3484	312,583	61,0679	307,242	59,3692
311,254	62,3566	311,64	53,1251	312,75	60,7342	307,408	59,1461
311,42	62,0683	311,807	52,9001	312,917	60,3993	307,576	58,9283
311,586	61,7803	311,973	52,6742	313,083	60,0608	307,741	58,7094
311,753	61,49	312,138	52,4499	313,248	59,7204	307,908	58,488
311,918	61,1982	312,306	52,2222	313,414	59,3772	308,074	58,2655
312,084	60,9063	312,475	51,9967	313,581	59,0316	308,241	58,0412
312,252	60,614	312,641	51,7725	313,748	58,6835	308,408	57,8177
312,417	60,32	312,808	51,5502	313,916	58,3352	308,573	57,5536
312,587	60,0248	312,976	51,327	314,082	57,9831	308,74	57,3504
312,754	59,7296	313,143	51,1059	314,25	57,632	308,908	57,1538
312,919	59,4338	313,308	50,8825	314,417	57,2777	309,075	56,9409
313,085	59,1367	313,478	50,6586	314,585	56,9218	309,241	56,7163
313,249	58,8373	313,646	50,4352	314,75	56,5651	309,409	56,4871
313,414	58,5386	313,812	50,2087	314,917	56,2065	309,574	56,2605
313,582	58,2397	313,979	49,986	315,083	55,843	309,744	56,0344
313,749	57,9391	314,146	49,7636	315,25	55,4772	309,909	55,8107
313,914	57,638	314,313	49,5403	315,417	55,1095	310,077	55,5848
314,078	57,3344	314,482	49,3176	315,582	54,742	310,241	55,3579
314,244	57,0317	314,647	49,0941	315,752	54,3719	310,407	55,1294
314,412	56,7271	314,818	48,8731	315,917	54,0016	310,574	54,9041
314,578	56,4221	314,982	48,6519	316,084	53,6283	310,741	54,6785
314,743	56,116	315,149	48,4292	316,253	53,2542	310,908	54,4562
314,91	55,8096	315,317	48,2086	316,418	52,8801	311,074	54,2324
315,078	55,5047	315,484	47,9876	316,585	52,5012	311,242	54,009
315,242	55,1965	315,651	47,7681	316,75	52,1222	311,408	53,7838
315,41	54,8888	315,818	47,5488	316,916	51,7412	311,575	53,5564
315,576	54,5796	315,985	47,3313	317,081	51,3602	311,742	53,3308
315,742	54,2711	316,153	47,1099	317,251	50,9731	311,908	53,1062
315,908	53,9604	316,321	46,8872	317,417	50,5855	312,078	52,88
316,075	53,65	316,488	46,665	317,584	50,1959	312,242	52,6542
316,242	53,3388	316,655	46,4459	317,751	49,8058	312,41	52,4297
316,409	53,0273	316,82	46,2274	317,918	49,4119	312,575	52,206
316,575	52,7147	316,987	46,0108	318,081	49,0197	312,741	51,9822
316,739	52,4039	317,154	45,7937	318,252	48,6253	312,909	51,7556
316,908	52,0917	317,318	45,5771	318,418	48,2285	313,073	51,5314
317,076	51,7775	317,485	45,361	318,586	47,8318	313,241	51,3087
317,239	51,4644	317,653	45,1448	318,751	47,4354	313,405	51,0818
317,407	51,1495	317,821	44,929	318,918	47,038	313,573	50,8556
317,573	50,8337	317,989	44,7141	319,083	46,6388	313,737	50,6303
317,743	50,5178	318,156	44,5005	319,249	46,2389	313,907	50,4058
317,908	50,2025	318,323	44,2819	319,417	45,8369	314,074	50,1789
318,076	49,8876	318,491	44,0676	319,586	45,4344	314,242	49,9551
318,243	49,5706	318,657	43,8533	319,751	45,0318	314,409	49,7314
318,41	49,2545	318,825	43,6371	319,919	44,6293	314,577	49,5102
318,575	48,9374	318,991	43,4231	320,087	44,2253	314,745	49,2829
318,743	48,6207	319,159	43,2096	320,254	43,8213	314,911	49,0576
318,908	48,3027	319,326	42,996	320,419	43,4137	315,078	48,8336
319,075	47,985	319,493	42,784	320,587	43,0083	315,244	48,6128
319,241	47,6665	319,661	42,5765	320,755	42,6018	315,411	48,3908
319,407	47,3483	319,828	42,3675	320,92	42,1949	315,578	48,1686
319,573	47,0306	319,994	42,1595	321,088	41,7884	315,747	47,9437
319,741	46,7128	320,162	41,9502	321,255	41,3816	315,913	47,7197
319,906	46,3955	320,329	41,7394	321,422	40,9748	316,08	47,5033
320,071	46,0773	320,497	41,5277	321,589	40,5677	316,247	47,2811
320,239	45,7572	320,663	41,3189	321,754	40,1596	316,414	47,0511
320,407	45,4384	320,83	41,1093	321,922	39,7523	316,581	46,8197
320,575	45,1204	320,999	40,9022	322,088	39,344	316,75	46,6067
320,742	44,8035	321,169	40,6901	322,256	38,935	316,916	46,3985
320,908	44,4845	321,335	40,4834	322,422	38,5285	317,084	46,1786
321,075	44,1668	321,497	40,2757	322,591	38,1211	317,251	45,9643
321,241	43,847	321,662	40,0706	322,757	37,7143	317,418	45,7521
321,409	43,5273	321,828	39,8628	322,922	37,3069	317,584	45,5173
321,576	43,2086	321,995	39,6613	323,089	36,9009	317,751	45,2916
321,742	42,8907	322,16	39,4607	323,257	36,4971	317,918	45,0709
321,911	42,5726	322,331	39,2562	323,424	36,0919	318,086	44,8487
322,076	42,2552	322,494	39,049	323,59	35,688	318,254	44,6287
322,243	41,9387	322,661	38,8496	323,757	35,2845	318,42	44,411
322,41	41,6203	322,829	38,6467	323,922	34,8812	318,587	44,1935
322,577	41,3034	322,995	38,4457	324,09	34,4839	318,754	43,9767
322,744	40,9863	323,163	38,2463	324,259	34,0844	318,92	43,7607
322,911	40,6687	323,329	38,0463	324,425	33,6851	319,087	43,5428
323,078	40,3524	323,496	37,8494	324,592	33,2891	319,254	43,3268
323,247	40,0358	323,663	37,6531	324,758	32,8944	319,421	43,1102
323,411	39,7214	323,831	37,4562	324,924	32,4998	319,59	42,895
323,579	39,409	323,999	37,2592	325,092	32,1094	319,756	42,6786
323,747	39,0949	324,163	37,0619	325,258	31,7195	319,924	42,465
323,915	38,7804	324,333	36,8675	325,425	31,3317	320,091	42,2523
324,08	38,4677	324,499	36,6715	325,592	30,9459	320,257	42,038
324,247	38,1555	324,666	36,473	325,76	30,5603	320,426	41,8249
324,415	37,8445	324,833	36,2785	325,928	30,1786	320,593	41,6116
324,581	37,5331	324,999	36,0877	326,096	29,7989	320,76	41,3978
324,748	37,2216	325,168	35,8949	326,264	29,422	320,927	41,1831
324,917	36,911	325,333	35,7053	326,431	29,0491	321,093	40,9719
325,085	36,6018	325,5	35,5151	326,6	28,6792	321,26	40,7585
325,252	36,2937	325,668	35,3258	326,766	28,3139	321,426	40,5491
325,42	35,9867	325,834	35,1375	326,932	27,9503	321,595	40,3407
325,586	35,6804	326	34,9526	327,099	27,5897	321,76	40,1284
325,754	35,3741	326,168	34,7704	327,264	27,2313	321,928	39,9181
325,924	35,0705	326,336	34,5879	327,432	26,8751	322,095	39,7098
326,089	34,768	326,501	34,4055	327,599	26,5223	322,259	39,5029
326,257	34,4657	326,669	34,2196	327,765	26,1745	322,429	39,2952
326,424	34,1655	326,832	34,0354	327,932	25,8309	322,595	39,0861
326,592	33,8645	327,001	33,8518	328,099	25,4897	322,763	38,8811
326,758	33,5651	327,17	33,6695	328,266	25,1519	322,929	38,6772
326,926	33,268	327,335	33,4892	328,433	24,82	323,096	38,4706
327,095	32,9716	327,501	33,309	328,602	24,4905	323,265	38,2667
327,259	32,6753	327,669	33,1261	328,768	24,1643	323,428	38,0602
327,429	32,3823	327,836	32,9502	328,933	23,842	323,596	37,8555
327,594	32,0897	328,003	32,7764	329,101	23,5254	323,764	37,6527
327,764	31,8001	328,169	32,5976	329,268	23,2114	323,93	37,4486
327,931	31,5109	328,336	32,4246	329,435	22,9031	324,098	37,2482
328,101	31,2223	328,506	32,2536	329,603	22,6009	324,264	37,0449
328,266	30,9373	328,671	32,0799	329,768	22,3017	324,433	36,8466
328,434	30,6532	328,841	31,9076	329,935	22,0074	324,601	36,6443
328,602	30,3715	329,007	31,735	330,104	21,7204	324,765	36,4457
328,769	30,093	329,177	31,5683	330,268	21,4366	324,932	36,2467
328,938	29,8132	329,341	31,4037	330,436	21,1594	325,102	36,0485
329,108	29,5378	329,508	31,2429	330,603	20,8871	325,267	35,8521
329,275	29,2637	329,676	31,0795	330,772	20,6193	325,432	35,6524
329,441	28,9922	329,844	30,9161	330,938	20,3574	325,6	35,4567
329,61	28,7227	330,012	30,75	331,105	20,1004	325,768	35,2618
329,777	28,4549	330,177	30,5845	331,271	19,8509	325,934	35,0669
329,948	28,1911	330,347	30,4206	331,435	19,6052	326,102	34,8758
330,114	27,9294	330,514	30,2588	331,605	19,3665	326,267	34,6817
330,284	27,6693	330,68	30,0941	331,768	19,1326	326,436	34,4839
330,451	27,4131	330,846	29,9293	331,935	18,904	326,601	34,2922
330,619	27,16	331,013	29,7664	332,102	18,682	326,769	34,1056
330,787	26,9086	331,179	29,6032	332,269	18,467	326,935	33,913
330,955	26,6613	331,343	29,4444	332,435	18,2572	327,102	33,7236
331,123	26,416	331,512	29,2875	332,602	18,0526	327,27	33,5344
331,293	26,1732	331,681	29,1321	332,771	17,8553	327,437	33,3471
331,461	25,9341	331,846	28,9804	332,934	17,6638	327,603	33,1579
331,628	25,6984	332,015	28,8298	333,102	17,4772	327,772	32,9721
331,795	25,4658	332,181	28,6801	333,267	17,2973	327,937	32,7868
331,962	25,2378	332,348	28,535	333,433	17,1219	328,105	32,6025
332,131	25,0132	332,517	28,3885	333,599	16,9553	328,272	32,4186
332,298	24,7909	332,684	28,245	333,765	16,7925	328,439	32,2372
332,464	24,5717	332,851	28,0999	333,931	16,6361	328,606	32,0568
332,633	24,3568	333,019	27,9606	334,096	16,4842	328,772	31,8734
332,8	24,1458	333,187	27,8234	334,263	16,3365	328,938	31,6924
332,965	23,9388	333,355	27,686	334,431	16,1962	329,104	31,5136
333,134	23,7359	333,519	27,5506	334,595	16,0573	329,272	31,3361
333,3	23,5362	333,687	27,4126	334,763	15,9267	329,438	31,1615
333,466	23,343	333,854	27,2767	334,928	15,8011	329,607	30,9865
333,633	23,1521	334,023	27,1426	335,094	15,6797	329,774	30,8157
333,801	22,9647	334,188	27,0104	335,261	15,5626	329,941	30,6445
333,967	22,7806	334,354	26,8809	335,428	15,4497	330,108	30,4735
334,134	22,6019	334,523	26,7536	335,595	15,3419	330,274	30,3013
334,302	22,4255	334,688	26,6258	335,76	15,2373	330,442	30,1312
334,469	22,2535	334,854	26,4978	335,927	15,1367	330,608	29,9598
334,636	22,084	335,019	26,3706	336,094	15,0401	330,773	29,792
334,801	21,9209	335,184	26,245	336,262	14,9475	330,941	29,6231
334,968	21,7618	335,355	26,1215	336,426	14,8564	331,108	29,4568
335,135	21,6054	335,52	26,0001	336,592	14,7686	331,276	29,2918
335,303	21,4528	335,685	25,882	336,758	14,6856	331,441	29,1291
335,469	21,3052	335,851	25,7682	336,926	14,6053	331,609	28,9633
335,637	21,1623	336,018	25,657	337,092	14,5281	331,776	28,8006
335,804	21,0238	336,188	25,5494	337,261	14,4524	331,943	28,6418
335,97	20,8889	336,355	25,4456	337,428	14,3806	332,11	28,4831
336,137	20,7575	336,518	25,3385	337,591	14,3105	332,277	28,3254
336,306	20,6283	336,684	25,231	337,759	14,2429	332,444	28,1644
336,471	20,5055	336,851	25,1284	337,923	14,1791	332,611	28,0081
336,638	20,3851	337,018	25,0281	338,09	14,1158	332,779	27,8536
336,802	20,2688	337,184	24,9263	338,255	14,0557	332,945	27,7017
336,969	20,1557	337,35	24,8288	338,425	13,9973	333,11	27,5521
337,137	20,045	337,517	24,7342	338,588	13,9417	333,278	27,4001
337,303	19,9395	337,686	24,643	338,755	13,8868	333,444	27,2474
337,468	19,8356	337,851	24,553	338,921	13,836	333,618	27,1003
337,636	19,7357	338,018	24,4616	339,091	13,7828	333,783	26,9556
337,801	19,639	338,186	24,3711	339,257	13,7337	333,944	26,8106
337,969	19,5451	338,352	24,2823	339,426	13,6852	334,11	26,6695
338,134	19,4536	338,517	24,1956	339,589	13,6387	334,278	26,5285
338,302	19,3653	338,685	24,1143	339,757	13,5937	334,446	26,387
338,467	19,2805	338,853	24,0296	339,924	13,5499	334,613	26,2466
338,635	19,1981	339,024	23,9475	340,09	13,5077	334,781	26,1107
338,801	19,1181	339,19	23,8679	340,258	13,468	334,947	25,9778
338,968	19,0422	339,359	23,7885	340,424	13,4263	335,115	25,8456
339,135	18,9668	339,527	23,7123	340,59	13,388	335,281	25,711
339,301	18,8945	339,692	23,6381	340,758	13,3474	335,447	25,5808
339,466	18,8237	339,858	23,5613	340,923	13,3118	335,614	25,4533
339,634	18,755	340,027	23,4907	341,09	13,2771	335,783	25,329
339,802	18,6908	340,193	23,4188	341,256	13,2432	335,948	25,201
339,967	18,6259	340,361	23,348	341,423	13,2077	336,117	25,0768
340,132	18,5646	340,526	23,2801	341,59	13,1721	336,282	24,9552
340,297	18,5031	340,694	23,2133	341,756	13,1394	336,448	24,8364
340,463	18,445	340,86	23,1446	341,923	13,1076	336,616	24,718
340,632	18,3877	341,028	23,079	342,09	13,0753	336,784	24,6018
340,799	18,3308	341,195	23,0131	342,257	13,045	336,948	24,4878
340,965	18,2785	341,359	22,9514	342,424	13,0155	337,118	24,3749
341,131	18,2275	341,527	22,8929	342,592	12,9841	337,286	24,264
341,297	18,1765	341,693	22,8368	342,759	12,9557	337,452	24,1561
341,465	18,1276	341,86	22,7788	342,924	12,927	337,62	24,0481
341,629	18,0807	342,025	22,7188	343,09	12,8999	337,785	23,9427
341,8	18,034	342,191	22,6623	343,258	12,8735	337,952	23,8384
341,967	17,9878	342,361	22,607	343,423	12,8479	338,121	23,7324
342,133	17,9437	342,526	22,5535	343,591	12,8247	338,288	23,6298
342,3	17,9016	342,692	22,4987	343,757	12,7995	338,454	23,5324
342,466	17,8597	342,859	22,4444	343,924	12,7729	338,622	23,4372
342,632	17,8175	343,025	22,3922	344,09	12,7471	338,789	23,3412
342,8	17,7775	343,193	22,3425	344,26	12,7212	338,956	23,25
342,964	17,7376	343,36	22,2929	344,424	12,696	339,12	23,1569
343,132	17,7006	343,525	22,2449	344,591	12,6724	339,288	23,0695
343,297	17,6635	343,69	22,197	344,758	12,6495	339,454	22,9801
343,463	17,6265	343,856	22,1529	344,923	12,6264	339,623	22,8945
343,629	17,5925	344,023	22,1094	345,09	12,6056	339,789	22,808
343,795	17,5591	344,189	22,0653	345,257	12,5842	339,955	22,7225
343,961	17,524	344,356	22,0229	345,425	12,5639	340,123	22,6383
344,126	17,4894	344,522	21,98	345,591	12,5407	340,287	22,561
344,294	17,456	344,69	21,9391	345,762	12,5189	340,453	22,4824
344,46	17,4243	344,856	21,8954	345,927	12,4984	340,62	22,4081
344,626	17,3938	345,021	21,8543	346,094	12,4771	340,788	22,3336
344,791	17,363	345,189	21,8139	346,26	12,4584	340,955	22,2594
344,957	17,3317	345,358	21,7732	346,429	12,4381	341,121	22,1835
345,124	17,3016	345,523	21,7331	346,595	12,4171	341,287	22,1123
345,291	17,2716	345,689	21,6938	346,763	12,3988	341,454	22,0419
345,46	17,2422	345,856	21,6553	346,929	12,378	341,623	21,9731
345,625	17,2152	346,021	21,6178	347,096	12,3569	341,789	21,9053
345,79	17,1873	346,188	21,5827	347,265	12,3375	341,956	21,8387
345,955	17,1599	346,356	21,547	347,43	12,3189	342,125	21,7748
346,121	17,1332	346,519	21,5121	347,596	12,2996	342,289	21,7126
346,287	17,1065	346,688	21,4763	347,764	12,2809	342,458	21,6501
346,453	17,08	346,856	21,4403	347,932	12,2627	342,625	21,5884
346,618	17,0541	347,021	21,4036	348,101	12,2466	342,791	21,5319
346,783	17,0276	347,189	21,3687	348,268	12,2295	342,957	21,4759
346,952	17,004	347,354	21,3347	348,434	12,2111	343,124	21,4158
347,119	16,9784	347,522	21,3023	348,601	12,1928	343,29	21,3606
347,284	16,9561	347,688	21,2694	348,767	12,1755	343,459	21,3081
347,45	16,9314	347,855	21,2397	348,934	12,1573	343,629	21,2527
347,617	16,9055	348,022	21,2122	349,102	12,1425	343,796	21,2014
347,781	16,8814	348,189	21,1855	349,268	12,1256	343,964	21,1502
347,946	16,8591	348,356	21,1556	349,435	12,1107	344,13	21,1034
348,114	16,8365	348,523	21,1286	349,603	12,0957	344,298	21,0515
348,278	16,8135	348,689	21,1019	349,768	12,08	344,463	21,0032
348,446	16,7909	348,857	21,0734	349,937	12,0626	344,632	20,9562
348,615	16,7699	349,025	21,0442	350,105	12,0461	344,801	20,9087
348,781	16,7489	349,192	21,0167	350,27	12,0312	344,968	20,8614
348,947	16,7274	349,358	20,9883	350,438	12,0175	345,134	20,8148
349,113	16,7058	349,522	20,9612	350,607	12,005	345,302	20,7737
349,279	16,6848	349,689	20,9344	350,773	11,9911	345,469	20,7303
349,447	16,6641	349,856	20,9096	350,942	11,9769	345,635	20,6877
349,611	16,6424	350,025	20,884	351,108	11,9629	345,803	20,6478
349,779	16,623	350,193	20,8589	351,276	11,9467	345,969	20,6068
349,946	16,6014	350,358	20,8329	351,443	11,9313	346,139	20,5681
350,114	16,5809	350,523	20,8074	351,61	11,9167	346,305	20,531
350,281	16,5616	350,69	20,7837	351,781	11,9024	346,474	20,4925
350,448	16,5419	350,858	20,7589	351,945	11,8889	346,639	20,4564
350,615	16,5217	351,023	20,735	352,112	11,8749	346,805	20,422
350,781	16,5025	351,189	20,7095	352,28	11,8611	346,972	20,3885
[truncated: 1,466 more rows]
