# Supplementary material for: Data from the synthesis and characterization of banana starch nanoparticles from different botanical varieties
Source: Data Brief. 2021 May 23;37:107167. doi: 10.1016/j.dib.2021.107167 (PMC8170071; doi:10.1016/j.dib.2021.107167)
Supplement: Supplementary file 2 [file mmc2.zip › XRD SNPs.dat]

	S1Np		S2Np		S3Np		S4Np
5	29,3530589543938	5	29,3530589543938	5	24,3352614015573	5	20,1710789766407
5,02	29,2769108533291	5,02	29,2769108533291	5,02	25,2530748450659	5,02	21,0275226442078
5,04	29,211074032876	5,04	29,211074032876	5,04	26,1267298762293	5,04	21,8419089994173
5,06	29,1555484930346	5,06	29,1555484930346	5,06	26,9562264950474	5,06	22,6142380422692
5,08	29,1103342338048	5,08	29,1103342338048	5,08	27,7415647015202	5,08	23,3445097727634
5,1	29,0754312551866	5,1	29,0754312551866	5,1	28,4827444956477	5,1	24,0327241908999
5,12	29,0508395571799	5,12	29,0508395571799	5,12	29,17976587743	5,12	24,6788812966788
5,14	29,036559139785	5,14	29,036559139785	5,14	29,8326288468669	5,14	25,2829810901001
5,16	29,0325900030016	5,16	29,0325900030016	5,16	30,4413334039585	5,16	25,8450235711637
5,18	29,0389321468298	5,18	29,0389321468298	5,18	31,0058795487049	5,18	26,3650087398697
5,2	29,0555855712697	5,2	29,0555855712697	5,2	31,526267281106	5,2	26,842936596218
5,22	29,0825502763211	5,22	29,0825502763211	5,22	32,0024966011618	5,22	27,2788071402087
5,24	29,1198262619842	5,24	29,1198262619842	5,24	32,4345675088723	5,24	27,6726203718417
5,26	29,1674135282589	5,26	29,1674135282589	5,26	32,8224800042375	5,26	28,0243762911171
5,28	29,2253120751452	5,28	29,2253120751452	5,28	33,1662340872575	5,28	28,3340748980349
5,3	29,3730070448647	5,3	29,3730070448647	5,3	34,0668644172537	5,3	29,0221233469287
5,32	28,8055864540848	5,32	28,8055864540848	5,32	34,0923248053393	5,32	28,8744283772093
5,34	29,1065381287851	5,34	29,1065381287851	5,34	34,323075021629	5,34	29,1122234581634
5,36	29,1365714991966	5,36	29,1365714991966	5,36	34,4710171795823	5,36	29,2570757631937
5,38	29,7231491780991	5,38	29,7231491780991	5,38	34,2122110987517	5,38	29,3382770980101
5,4	29,78210357187	5,4	29,78210357187	5,4	34,2876035100729	5,4	29,3775800271907
5,42	29,466814979607	5,42	29,466814979607	5,42	33,9940674823878	5,42	29,0179211469534
5,44	29,4592757384749	5,44	29,4592757384749	5,44	33,9218885181065	5,44	29,3013224570511
5,46	29,7912495365221	5,46	29,7912495365221	5,46	34,6536892843901	5,46	28,9932023235694
5,48	30,1410208874058	5,48	30,1410208874058	5,48	34,9798541589421	5,48	28,7296996662959
5,5	30,4893091088864	5,5	30,4893091088864	5,5	35,2523791867507	5,5	28,5247806204425
5,52	30,9341243356816	5,52	30,9341243356816	5,52	34,4768261030775	5,52	28,7246323075022
5,54	31,1559757755531	5,54	31,1559757755531	5,54	34,5698924731183	5,54	28,117538005191
5,56	30,8766530713138	5,56	30,8766530713138	5,56	34,1640093931529	5,56	28,1858855518477
5,58	30,7628228896305	5,58	30,7628228896305	5,58	34,1350883697936	5,58	27,8087999011247
5,6	30,4467927326659	5,6	30,4467927326659	5,6	33,9850451118527	5,6	27,4980842911877
5,62	29,644543319738	5,62	29,644543319738	5,62	33,4968483500185	5,62	27,5228031145717
5,64	29,786800148313	5,64	29,786800148313	5,64	33,5004325794092	5,64	27,3822766036337
5,66	30,044864664442	5,66	30,044864664442	5,66	33,0364602644914	5,66	26,9920899765171
5,68	30,1413916697565	5,68	30,1413916697565	5,68	32,6805092077617	5,68	27,0198986528241
5,7	30,2436040044494	5,7	30,2436040044494	5,7	32,6255098257323	5,7	26,6839698430355
5,72	30,6859473489062	5,72	30,6859473489062	5,72	31,6813743665802	5,72	26,9364726239031
5,74	30,6062291434928	5,74	30,6062291434928	5,74	31,1261895933754	5,74	26,8513162773452
5,76	30,8853046594982	5,76	30,8853046594982	5,76	31,4705228031146	5,76	25,8870349771351
5,78	30,6597453961192	5,78	30,6597453961192	5,78	31,2714126807564	5,78	26,3092324805339
5,8	30,041774811519	5,8	30,041774811519	5,8	31,741935483871	5,8	25,734149054505
5,82	30,421950315165	5,82	30,421950315165	5,82	31,0635273760969	5,82	25,8762822889631
5,84	29,8367321715486	5,84	29,8367321715486	5,84	30,7938450129774	5,84	25,8264738598443
5,86	29,528612038067	5,86	29,528612038067	5,86	30,556420714374	5,86	25,9846743295019
5,88	29,5928809788654	5,88	29,5928809788654	5,88	30,6833518724509	5,88	25,3908045977012
5,9	29,9187986651835	5,9	29,9187986651835	5,9	30,8555184773205	5,9	25,5607465084662
5,92	29,7567667779014	5,92	29,7567667779014	5,92	30,5739710789767	5,92	25,8230132245705
5,94	29,7472500308985	5,94	29,7472500308985	5,94	31,135953528612	5,94	26,0065504881968
5,96	29,1116054875788	5,96	29,1116054875788	5,96	31,4240514151526	5,96	25,833147942158
5,98	28,8730688419231	5,98	28,8730688419231	5,98	31,7969348659004	5,98	26,0945494994438
6	29,6535656902732	6	29,6535656902732	6	32,0222469410456	6	26,6096897787665
6,02	30,1078976640712	6,02	30,1078976640712	6,02	32,6209368434063	6,02	27,1087628228896
6,04	29,7083178840687	6,04	29,7083178840687	6,04	32,4643430972686	6,04	27,4653318502039
6,06	29,4753429736745	6,06	29,4753429736745	6,06	32,7221604251638	6,06	27,7973056482512
6,08	29,2354467927327	6,08	29,2354467927327	6,08	33,0112470646397	6,08	28,2091212458287
6,1	29,5588925967124	6,1	29,5588925967124	6,1	33,4586577678903	6,1	28,8064516129032
6,12	28,4998146088246	6,12	28,4998146088246	6,12	33,9672475590162	6,12	28,9064392534915
6,14	28,6637004078606	6,14	28,6637004078606	6,14	34,288963045359	6,14	29,1476949697194
6,16	28,4848597206773	6,16	28,4848597206773	6,16	33,9875169941911	6,16	29,7179582251885
6,18	28,6728463725127	6,18	28,6728463725127	6,18	34,4470399208998	6,18	28,8048448893833
6,2	29,2379186750711	6,2	29,2379186750711	6,2	34,8158447657892	6,2	28,6588802373007
6,22	29,2810530218762	6,22	29,2810530218762	6,22	34,6216784081078	6,22	29,0886169818317
6,24	29,0358422939068	6,24	29,0358422939068	6,24	34,4239278210357	6,24	29,1585712520084
6,26	29,083426028921	6,26	29,083426028921	6,26	33,7901371894698	6,26	29,1565937461377
6,28	29,4072426152515	6,28	29,4072426152515	6,28	33,7256210604375	6,28	29,7122728958102
6,3	29,1264367816092	6,3	29,1264367816092	6,3	33,8629341243357	6,3	29,4555679149672
6,32	29,4210851563466	6,32	29,4210851563466	6,32	33,8383388950686	6,32	29,7834631071561
6,34	29,2251884810283	6,34	29,2251884810283	6,34	33,4063774564331	6,34	29,987640588308
6,36	29,1290322580645	6,36	29,1290322580645	6,36	33,5836114200964	6,36	29,8744283772092
6,38	29,2453343220863	6,38	29,2453343220863	6,38	33,0197750587072	6,38	30,9529106414535
6,4	28,4355456680262	6,4	28,4355456680262	6,4	33,2656037572612	6,4	31,0925719935731
6,42	29,162279075516	6,42	29,162279075516	6,42	33,1428747991596	6,42	30,9394388827092
6,44	29,7746879248548	6,44	29,7746879248548	6,44	34,0265727351378	6,44	30,996910147077
6,46	30,0577184526017	6,46	30,0577184526017	6,46	34,364849833148	6,46	30,9792361883574
6,48	31,2434804103325	6,48	31,2434804103325	6,48	35,0857743171425	6,48	30,9006303299963
6,5	31,1820541342232	6,5	31,1820541342232	6,5	35,1759980224941	6,5	30,7942157953281
6,52	31,5514769496972	6,52	31,5514769496972	6,52	35,6837226548016	6,52	31,1656161166729
6,54	32,3952539859103	6,54	32,3952539859103	6,54	35,667655419602	6,54	31,3419849215177
6,56	33,2537387220368	6,56	33,2537387220368	6,56	35,4309726857002	6,56	30,9966629588432
6,58	33,114324558151	6,58	33,114324558151	6,58	36,1892225930046	6,58	31,1219873934001
6,6	33,3891978741812	6,6	33,3891978741812	6,6	35,9299221357063	6,6	30,9094055122976
6,62	33,695587690026	6,62	33,695587690026	6,62	37,0254603880855	6,62	31,1722901989865
6,64	33,6984303547151	6,64	33,6984303547151	6,64	36,8029909776295	6,64	31,7636880484489
6,66	34,208626869361	6,66	34,208626869361	6,66	36,8595970831789	6,66	31,4789272030651
6,68	33,9142256828575	6,68	33,9142256828575	6,68	37,0358422939068	6,68	30,3117043628723
6,7	34,4843653442096	6,7	34,4843653442096	6,7	36,667655419602	6,7	29,8536645655667
6,72	34,4139166975652	6,72	34,4139166975652	6,72	36,6281053021876	6,72	29,2047954517365
6,74	34,4582869855395	6,74	34,4582869855395	6,74	36,4565566679026	6,74	28,5399826968236
6,76	33,6010381905821	6,76	33,6010381905821	6,76	35,7009022370535	6,76	28,9784946236559
6,78	32,8603386478804	6,78	32,8603386478804	6,78	34,7149919663824	6,78	29,568780126066
6,8	32,8364849833148	6,8	32,8364849833148	6,8	34,2809294277592	6,8	29,4784328265975
6,82	32,7798788777654	6,82	32,7798788777654	6,82	33,5512297614633	6,82	29,8756643183785
6,84	32,0918304288716	6,84	32,0918304288716	6,84	33,3550858979113	6,84	29,6691385490051
6,86	31,2616487455197	6,86	31,2616487455197	6,86	33,0873810406625	6,86	29,678531701891
6,88	31,5203312322334	6,88	31,5203312322334	6,88	33,8252379186751	6,88	29,5490050673588
6,9	31,3480410332468	6,9	31,3480410332468	6,9	33,6340378197998	6,9	29,4441972562106
6,92	31,2694351748857	6,92	31,2694351748857	6,92	33,5506117908788	6,92	29,4843653442096
6,94	30,9348659003831	6,94	30,9348659003831	6,94	33,0156964528488	6,94	30,5111852675813
6,96	30,2834013100976	6,96	30,2834013100976	6,96	34,0008651588184	6,96	30,3036707452725
6,98	30,6038808552713	6,98	30,6038808552713	6,98	34,2139414163886	6,98	29,463725126684
7	31,0955382523792	7	31,0955382523792	7	34,6510938079348	7	29,5488814732419
7,02	31,2791991101224	7,02	31,2791991101224	7,02	34,7272277839575	7,02	30,2857495983191
7,04	31,0197750587072	7,04	31,0197750587072	7,04	34,6886664194784	7,04	30,3937708565072
7,06	30,9431467062168	7,06	30,9431467062168	7,06	34,8751699419108	7,06	31,1245828698554
7,08	31,5632183908046	7,08	31,5632183908046	7,08	35,8565072302559	7,08	31,1898405635892
7,1	32,2571993573106	7,1	32,2571993573106	7,1	35,7965640835496	7,1	31,4197256210604
7,12	33,0552465702633	7,12	33,0552465702633	7,12	36,2353231986158	7,12	31,8782597948338
7,14	33,6099369670004	7,14	33,6099369670004	7,14	37,0888641700655	7,14	33,0317636880485
7,16	34,3582993449512	7,16	34,3582993449512	7,16	37,2177728340131	7,16	33,5216907675195
7,18	34,7052280311457	7,18	34,7052280311457	7,18	37,7036213076258	7,18	34,0705722407614
7,2	34,9699666295884	7,2	34,9699666295884	7,2	37,0490668644173	7,2	34,200964034112
7,22	36,2177728340131	7,22	36,2177728340131	7,22	37,56420714374	7,22	33,6222963786924
7,24	36,2893338277098	7,24	36,2893338277098	7,24	37,0289210233593	7,24	33,4155234210852
7,26	35,6001730317637	7,26	35,6001730317637	7,26	36,9786182177728	7,26	33,4476578914844
7,28	35,6629588431591	7,28	35,6629588431591	7,28	37,2716598689902	7,28	34,1609195402299
7,3	35,9215177357558	7,3	35,9215177357558	7,3	36,8775182301323	7,3	34,7492275367693
7,32	35,6331726609813	7,32	35,6331726609813	7,32	36,6357681374367	7,32	34,9164503769621
7,34	36,1544926461501	7,34	36,1544926461501	7,34	36,618217772834	7,34	35,5555555555556
7,36	37,1764923989618	7,36	37,1764923989618	7,36	36,4319614386355	7,36	35,4624891855148
7,38	36,9457421826721	7,38	36,9457421826721	7,38	36,5587690025955	7,38	35,4124335681622
7,4	37,0176739587196	7,4	37,0176739587196	7,4	37,2181436163639	7,4	35,7221604251638
7,42	37,7384748485972	7,42	37,7384748485972	7,42	37,8853046594982	7,42	35,8827091830429
7,44	37,8366085774317	7,44	37,8366085774317	7,44	38,5026572735138	7,44	35,548634285008
7,46	37,78049684835	7,46	37,78049684835	7,46	38,0535162526264	7,46	35,59510567297
7,48	37,4727474972191	7,48	37,4727474972191	7,48	38,8938326535657	7,48	35,9826968236312
7,5	37,134470399209	7,5	37,134470399209	7,5	38,5430725497466	7,5	36,7800024718823
7,52	36,8094178717093	7,52	36,8094178717093	7,52	39,0024718823384	7,52	36,1714250401681
7,54	36,9116302064022	7,54	36,9116302064022	7,54	38,8645408478556	7,54	36,6864417253739
7,56	37,2913113335805	7,56	37,2913113335805	7,56	38,6377456433074	7,56	37,5679149672476
7,58	37,1559757755531	7,58	37,1559757755531	7,58	38,9346187121493	7,58	37,8466197009022
7,6	36,4533432208627	7,6	36,4533432208627	7,6	39,1549870226177	7,6	36,7676430601903
7,62	36,5768137436658	7,62	36,5768137436658	7,62	39,37560252132	7,62	37,4722531207515
7,64	36,2529971573353	7,64	36,2529971573353	7,64	39,7175874428377	7,64	37,1358299344951
7,66	36,258064516129	7,66	36,258064516129	7,66	39,9546409590904	7,66	37,2677048572488
7,68	36,2061549870226	7,68	36,2061549870226	7,68	39,921146953405	7,68	36,9626745766902
7,7	35,7686318131257	7,7	35,7686318131257	7,7	40,4037819799778	7,7	36,9903596588802
7,72	34,7568903720183	7,72	34,7568903720183	7,72	39,8922259300457	7,72	36,5153874675566
7,74	34,4956124088493	7,74	34,4956124088493	7,74	39,8347546656779	7,74	36,3639846743295
7,76	34,3192436040044	7,76	34,3192436040044	7,76	39,2321097515758	7,76	35,4879495736003
7,78	34,22110987517	7,78	34,22110987517	7,78	40,0638981584477	7,78	35,0902237053516
7,8	33,1542454579162	7,8	33,1542454579162	7,8	39,4443208503275	7,8	35,1912000988753
7,82	32,9881349647757	7,82	32,9881349647757	7,82	39,613644790508	7,82	35,0116178469905
7,84	33,6717340254604	7,84	33,6717340254604	7,84	40,6854529724385	7,84	34,6091954022989
7,86	33,4796687677667	7,86	33,4796687677667	7,86	40,8354962303795	7,86	35,1643801755037
7,88	33,2864911630206	7,88	33,2864911630206	7,88	41,004696576443	7,88	34,5450500556174
7,9	33,9514275120504	7,9	33,9514275120504	7,9	41,1678408107774	7,9	34,2466938573724
7,92	34,523915461624	7,92	34,523915461624	7,92	40,6700037078235	7,92	33,4345569150908
7,94	34,0421455938697	7,94	34,0421455938697	7,94	40,9951798294401	7,94	33,0537634408602
7,96	34,1065381287851	7,96	34,1065381287851	7,96	41,0784822642442	7,96	32,7531825485107
7,98	34,5282412557162	7,98	34,5282412557162	7,98	40,9337535533309	7,98	32,2464466691386
8	34,1119762699296	8	34,1119762699296	8	41,2326041280435	8	31,4972191323693
8,02	35,267334074898	8,02	35,267334074898	8,02	41,2893338277098	8,02	32,7428006426894
8,04	35,2080088987764	8,04	35,2080088987764	8,04	41,3658385860833	8,04	33,5142751205043
8,06	35,2198739340007	8,06	35,2198739340007	8,06	40,5187245087134	8,06	33,90569768879
8,08	35,0197750587072	8,08	35,0197750587072	8,08	41,0709430231121	8,08	33,646026449141
8,1	35,3039179335064	8,1	35,3039179335064	8,1	40,6963292547275	8,1	34,4862192559634
8,12	35,5655666790261	8,12	35,5655666790261	8,12	40,060313929057	8,12	34,1048078111482
8,14	35,5020393029292	8,14	35,5020393029292	8,14	40,8152267952046	8,14	33,9192930416512
8,16	35,3955011741441	8,16	35,3955011741441	8,16	41,5624768261031	8,16	34,0490668644173
8,18	36,1030774935113	8,18	36,1030774935113	8,18	41,2599184278829	8,18	34,7614633543443
8,2	36,5723643554567	8,2	36,5723643554567	8,2	41,8089234952416	8,2	34,0828080583364
8,22	36,6969472253121	8,22	36,6969472253121	8,22	41,4852305030281	8,22	34,551847732048
8,24	36,9605734767025	8,24	36,9605734767025	8,24	41,3712767272278	8,24	34,8373501421332
8,26	36,8214065010506	8,26	36,8214065010506	8,26	41,0369546409591	8,26	35,4098380917068
8,28	35,633667037449	8,28	35,633667037449	8,28	39,9183042887159	8,28	35,4832529971573
8,3	35,680014831294	8,3	35,680014831294	8,3	39,7525645779261	8,3	36,5452972438512
8,32	35,9527870473366	8,32	35,9527870473366	8,32	39,9254727474972	8,32	37,5513533555803
8,34	35,548634285008	8,34	35,548634285008	8,34	40,0336175998023	8,34	38,4684217031269
8,36	35,0027190705723	8,36	35,0027190705723	8,36	39,9468545297244	8,36	38,9419107650476
8,38	35,4324558151032	8,38	35,4324558151032	8,38	40,8127549128661	8,38	39,3077493511309
8,4	34,9504387591151	8,4	34,9504387591151	8,4	41,2284019280682	8,4	39,7346434309727
8,42	34,5690273142998	8,42	34,5690273142998	8,42	41,326164874552	8,42	40,8565072302559
8,44	34,5142751205043	8,44	34,5142751205043	8,44	41,262761092572	8,44	40,2714126807564
8,46	34,3384006921271	8,46	34,3384006921271	8,46	40,4747250030899	8,46	39,5812631318749
8,48	33,9391916944753	8,48	33,9391916944753	8,48	40,5959708317884	8,48	39,8240019775059
8,5	33,1340996168582	8,5	33,1340996168582	8,5	41,1056729699667	8,5	40,4329501915709
8,52	33,5373872203683	8,52	33,5373872203683	8,52	41,5032752440984	8,52	40,9588431590656
8,54	33,9640341119763	8,54	33,9640341119763	8,54	42,485354097145	8,54	41,2356939809665
8,56	33,6719812136942	8,56	33,6719812136942	8,56	42,9276974416018	8,56	41,2903225806452
8,58	33,5963416141392	8,58	33,5963416141392	8,58	43,0941787170931	8,58	42,4765789148437
8,6	33,3248053392659	8,6	33,3248053392659	8,6	42,888765294772	8,6	42,4150290446175
8,62	33,2688172043011	8,62	33,2688172043011	8,62	42,302929180571	8,62	42,4689160795946
8,64	33,6231615375108	8,64	33,6231615375108	8,64	42,4160177975528	8,64	41,8689902360648
8,66	34,8000247188234	8,66	34,8000247188234	8,66	41,7940922012112	8,66	41,6971944135459
8,68	34,9403040415276	8,68	34,9403040415276	8,68	42,1585712520084	8,68	41,2207390928192
8,7	35,6481275491287	8,7	35,6481275491287	8,7	42,5213199851687	8,7	40,8342602892102
8,72	36,4727474972191	8,72	36,4727474972191	8,72	42,5446792732666	8,72	40,3542207390928
8,74	37,3208503275244	8,74	37,3208503275244	8,74	41,5110616734644	8,74	40,1840316400939
8,76	37,7520702014584	8,76	37,7520702014584	8,76	41,6215548139909	8,76	39,2296378692374
8,78	37,6226671610431	8,78	37,6226671610431	8,78	41,5574094673094	8,78	39,4275120504264
8,8	38,0569768879001	8,8	38,0569768879001	8,8	41,1297738227661	8,8	39,2732665925102
8,82	38,8876529477197	8,82	38,8876529477197	8,82	40,6582622667161	8,82	39,1640093931529
8,84	39,4208379681127	8,84	39,4208379681127	8,84	40,5313311086392	8,84	39,5163762204919
8,86	39,644543319738	8,86	39,644543319738	8,86	40,8464961067853	8,86	40,7399579780003
8,88	39,9247311827957	8,88	39,9247311827957	8,88	41,454331973798	8,88	40,5219379557533
8,9	40,1727845754542	8,9	40,1727845754542	8,9	41,0877518230132	8,9	39,9786182177728
8,92	39,9917191941664	8,92	39,9917191941664	8,92	41,4722531207515	8,92	40,347793845013
8,94	39,9850451118527	8,94	39,9850451118527	8,94	41,5650723025584	8,94	41,2400197750587
8,96	39,7813620071685	8,96	39,7813620071685	8,96	41,3701643801755	8,96	41,3847484859721
8,98	39,6607341490545	8,98	39,6607341490545	8,98	42,6461500432579	8,98	40,945865776789
9	39,7830923248053	9	39,7830923248053	9	43,6801384254109	9	40,7439129897417
9,02	39,3811642565814	9,02	39,3811642565814	9,02	44,03250525275	9,02	41,3000865158818
9,04	39,71709306637	9,04	39,71709306637	9,04	45,2054134223211	9,04	42,173031763688
9,06	39,6789024842418	9,06	39,6789024842418	9,06	46,4501297738228	9,06	42,582746261278
9,08	40,3697935978248	9,08	40,3697935978248	9,08	46,7994067482388	9,08	42,9148436534421
9,1	40,2290198986528	9,1	40,2290198986528	9,1	46,915090841676	9,1	43,9624273884563
9,12	39,5402298850575	9,12	39,5402298850575	9,12	46,7115313311087	9,12	44,7053516252626
9,14	39,0946730935607	9,14	39,0946730935607	9,14	46,0767519466073	9,14	45,2716598689902
9,16	39,536398467433	9,16	39,536398467433	9,16	44,9608206649364	9,16	45,7995303423557
9,18	39,5245334322086	9,18	39,5245334322086	9,18	44,5723643554567	9,18	45,6214312198739
9,2	39,5420837968113	9,2	39,5420837968113	9,2	44,355456680262	9,2	45,4008157211717
9,22	40,0337411939192	9,22	40,0337411939192	9,22	44,5491286614757	9,22	45,5883079965394
9,24	39,8652824125572	9,24	39,8652824125572	9,24	44,8059572364356	9,24	46,3668273390187
9,26	40,6446669138549	9,26	40,6446669138549	9,26	44,565690273143	9,26	46,7467556544309
9,28	41,0571004820171	9,28	41,0571004820171	9,28	44,585836114201	9,28	47,0271907057224
9,3	41,5072302558398	9,3	41,5072302558398	9,3	44,3314794215795	9,3	47,1856383636139
9,32	41,8149796069707	9,32	41,8149796069707	9,32	44,7900135953529	9,32	47,2706711160549
9,34	42,2806822395254	9,34	42,2806822395254	9,34	45,177728340131	9,34	47,9017426770486
9,36	43,5658138672599	9,36	43,5658138672599	9,36	45,2353231986158	9,36	48,3997033741194
9,38	43,986033864788	9,38	43,986033864788	9,38	45,6769249783711	9,38	48,7128908663948
9,4	44,0528982820418	9,4	44,0528982820418	9,4	45,7521937955753	9,4	48,8745519713262
9,42	43,1648745519713	9,42	43,1648745519713	9,42	45,9096527005315	9,42	48,4574218267211
9,44	43,2410085279941	9,44	43,2410085279941	9,44	47,0212581881102	9,44	48,1866271165493
9,46	43,5016685205784	9,46	43,5016685205784	9,46	46,8384624891855	9,46	47,9500679767643
9,48	42,7719688542825	9,48	42,7719688542825	9,48	46,511556049932	9,48	48,6189593375355
9,5	42,3040415276233	9,5	42,3040415276233	9,5	47,5606229143493	9,5	48,5633419849215
9,52	42,9321468298109	9,52	42,9321468298109	9,52	49,1895933753554	9,52	48,0915832406378
9,54	43,3162773451984	9,54	43,3162773451984	9,54	50,6662958843159	9,54	47,2728958101594
9,56	44,095785440613	9,56	44,095785440613	9,56	51,100482017056	9,56	47,6933629959214
9,58	43,888765294772	9,58	43,888765294772	9,58	50,8635520949203	9,58	47,4628599678655
9,6	44,2234581633914	9,6	44,2234581633914	9,6	51,0171795822519	9,6	45,9251019651465
9,62	43,8893832653566	9,62	43,8893832653566	9,62	51,1981213694228	9,62	45,5639599555061
9,64	43,8249907304412	9,64	43,8249907304412	9,64	50,7321715486343	9,64	45,3872203683105
9,66	42,2942775923866	9,66	42,2942775923866	9,66	50,7853170189099	9,66	44,7324187368681
9,68	42,1946607341491	9,68	42,1946607341491	9,68	51,1944135459152	9,68	44,3375355333086
9,7	42,1598071931776	9,7	42,1598071931776	9,7	49,9064392534915	9,7	44,5122976146335
9,72	42,3175132863676	9,72	42,3175132863676	9,72	49,9416635768138	9,72	44,0069212705475
9,74	42,122110987517	9,74	42,122110987517	9,74	50,0425163762205	9,74	44,0396737115313
9,76	41,7954517364974	9,76	41,7954517364974	9,76	49,805215671734	9,76	43,2332220986281
9,78	41,9021134593993	9,78	41,9021134593993	9,78	49,9955506117909	9,78	43,553330861451
9,8	41,6069707081943	9,8	41,6069707081943	9,8	49,6554196020269	9,8	44,4303547151156
9,82	41,5136571499197	9,82	41,5136571499197	9,82	48,5895439377086	9,82	44,8804844889383
9,84	40,9431467062168	9,84	40,9431467062168	9,84	48,8654060066741	9,84	45,7242615251514
9,86	40,9569892473118	9,86	40,9569892473118	9,86	48,4716351501669	9,86	46,4469163267828
9,88	41,4694104560623	9,88	41,4694104560623	9,88	47,8347546656779	9,88	47,8587319243604
9,9	40,711036954641	9,9	40,711036954641	9,9	47,196267457669	9,9	47,4860956618465
9,92	40,3469286861945	9,92	40,3469286861945	9,92	46,6100605611173	9,92	47,4310962798171
9,94	40,7896428130021	9,94	40,7896428130021	9,94	46,6481275491287	9,94	47,2075145223087
9,96	41,4596465208256	9,96	41,4596465208256	9,96	46,4587813620072	9,96	46,6891607959461
9,98	41,9587195649487	9,98	41,9587195649487	9,98	47,1476949697195	9,98	46,8188110245952
10	42,4592757384749	10	42,4592757384749	10	47,1289086639476	10	47,5980719317761
10,02	43,3154121863799	10,02	43,3154121863799	10,02	46,8667655419602	10,02	47,5558027437894
10,04	43,6996662958843	10,04	43,6996662958843	10,04	47,2243233222099	10,04	48,3224570510444
10,06	44,4090965270053	10,06	44,4090965270053	10,06	48,1511556049932	10,06	48,1462118403164
10,08	46,0746508466197	10,08	46,0746508466197	10,08	48,2602892102336	10,08	47,6161166728464
10,1	46,4385119268323	10,1	46,4385119268323	10,1	47,989123717711	10,1	47,5433197379805
10,12	47,3836361389198	10,12	47,3836361389198	10,12	47,8588555184773	10,12	47,6281053021876
10,14	47,548757879125	10,14	47,548757879125	10,14	48,3054010629094	10,14	46,9488320355951
10,16	47,7630700778643	10,16	47,7630700778643	10,16	48,9391916944753	10,16	45,7337782721543
10,18	48,3124459275738	10,18	48,3124459275738	10,18	48,9788654060067	10,18	46,765047583735
10,2	48,112841428748	10,2	48,112841428748	10,2	49,3031763688049	10,2	46,7175874428377
10,22	48,5444320850328	10,22	48,5444320850328	10,22	49,5685329378322	10,22	47,2165368928439
10,24	49,1806945989371	10,24	49,1806945989371	10,24	49,2478062044247	10,24	48,1521443579286
10,26	48,0935607465085	10,26	48,0935607465085	10,26	49,1495488814732	10,26	47,8316648127549
10,28	47,4229390681004	10,28	47,4229390681004	10,28	49,4839945618589	10,28	47,3202323569398
10,3	46,5691509084168	10,3	46,5691509084168	10,3	49,8991472005933	10,3	48,3407489803485
10,32	45,7316771721666	10,32	45,7316771721666	10,32	50,0961562229638	10,32	48,4762081324929
10,34	44,8597206772958	10,34	44,8597206772958	10,34	50,6282288963046	10,34	49,5800271907057
10,36	44,6440489432703	10,36	44,6440489432703	10,36	50,3631195155111	10,36	50,8504511185268
10,38	43,0524039055741	10,38	43,0524039055741	10,38	50,5219379557533	10,38	51,8246199480905
10,4	42,4193548387097	10,4	42,4193548387097	10,4	51,0159436410827	10,4	52,488443950068
10,42	42,3208503275244	10,42	42,3208503275244	10,42	50,9426523297491	10,42	53,0627858113954
10,44	41,9142256828575	10,44	41,9142256828575	10,44	51,0084043999506	10,44	52,9530342355704
10,46	40,9693486590039	10,46	40,9693486590039	10,46	51,7041156840934	10,46	51,8766530713138
10,48	41,7005314547028	10,48	41,7005314547028	10,48	52,1642565813867	10,48	51,9852923000865
10,5	42,622914349277	10,5	42,622914349277	10,5	53,0248424175009	10,5	52,5354097144976
10,52	42,5864540847856	10,52	42,5864540847856	10,52	52,7626992955135	10,52	52,5544432085033
10,54	43,3513780744037	10,54	43,3513780744037	10,54	53,5323198615746	10,54	53,8173278951922
10,56	43,5141515263874	10,56	43,5141515263874	10,56	53,9200346063527	10,56	54,5052527499691
10,58	43,995303423557	10,58	43,995303423557	10,58	54,4676801384254	10,58	54,8109010011123
10,6	43,9714497589915	10,6	43,9714497589915	10,6	54,5092077617106	10,6	54,9081695711284
10,62	44,3314794215795	10,62	44,3314794215795	10,62	55,2165368928439	10,62	55,0102583117044
10,64	44,3608948214065	10,64	44,3608948214065	10,64	55,8172043010753	10,64	55,4909158324064
10,66	45,0021010999876	10,66	45,0021010999876	10,66	56,3381535038932	10,66	55,6658015078482
10,68	45,8848102830305	10,68	45,8848102830305	10,68	56,0122358175751	10,68	54,5391175380052
10,7	46,0004943764677	10,7	46,0004943764677	10,7	56,3590409096527	10,7	54,304535904091
10,72	46,4909158324064	10,72	46,4909158324064	10,72	56,077369917192	10,72	53,8535409714498
10,74	47,4445680385614	10,74	47,4445680385614	10,74	55,4163885799036	10,74	53,8928439006303
10,76	46,9500679767643	10,76	46,9500679767643	10,76	55,1569645284885	10,76	53,1506612285255
10,78	47,6716104313435	10,78	47,6716104313435	10,78	54,4010629094055	10,78	52,3474230626622
10,8	47,3951303917934	10,8	47,3951303917934	10,8	53,8183166481276	10,8	51,7185761957731
10,82	47,598195525893	10,82	47,598195525893	10,82	54,2351996044988	10,82	51,1046842170313
10,84	47,8832035595106	10,84	47,8832035595106	10,84	54,2916821159313	10,84	52,0894821406501
10,86	47,8354962303794	10,86	47,8354962303794	10,86	55,1176615993079	10,86	52,7750587072056
10,88	48,2747497219132	10,88	48,2747497219132	10,88	54,7864293659622	10,88	52,4151526387344
10,9	48,3325917686318	10,9	48,3325917686318	10,9	54,7974292423681	10,9	51,6320603139291
10,92	47,7057224076134	10,92	47,7057224076134	10,92	54,9668767766654	10,92	51,7725868248671
10,94	47,2436040044494	10,94	47,2436040044494	10,94	55,9150908416759	10,94	51,6965764429613
10,96	47,7183290075393	10,96	47,7183290075393	10,96	55,8338895068595	10,96	51,8688666419478
10,98	48,1125942405142	10,98	48,1125942405142	10,98	56,5017921146953	10,98	52,350883697936
11	48,75120504264	11	48,75120504264	11	56,9670003707824	11	53,2491657397108
11,02	49,0622914349277	11,02	49,0622914349277	11,02	56,8322827833395	11,02	53,1170436287233
11,04	49,2977382276604	11,04	49,2977382276604	11,04	56,2410085279941	11,04	54,1460882461995
11,06	48,945865776789	11,06	48,945865776789	11,06	56,0553701643802	11,06	54,7424298603387
11,08	49,3031763688049	11,08	49,3031763688049	11,08	55,8286985539488	11,08	55,2517612161661
11,1	50,1958966753183	11,1	50,1958966753183	11,1	56,7509578544062	11,1	56,7730812013348
11,12	50,5050055617353	11,12	50,5050055617353	11,12	56,3335805215672	11,12	56,4241750092696
11,14	50,5457916203189	11,14	50,5457916203189	11,14	56,4073662093684	11,14	56,4830058089235
11,16	50,2418736868125	11,16	50,2418736868125	11,16	56,6366332962551	11,16	56,3716475095786
11,18	50,071190211346	11,18	50,071190211346	11,18	56,7026325546904	11,18	56,7838338895069
11,2	49,9457421826721	11,2	49,9457421826721	11,2	56,2452107279694	11,2	56,4963539735509
11,22	50,789766407119	11,22	50,789766407119	11,22	55,8264738598443	11,22	55,3117043628723
11,24	49,4636015325671	11,24	49,4636015325671	11,24	55,6142627610926	11,24	55,4661970090224
11,26	49,4956124088493	11,26	49,4956124088493	11,26	55,8913607712273	11,26	55,7994067482388
11,28	49,6434309726857	11,28	49,6434309726857	11,28	55,4577926090718	11,28	55,3752317389692
11,3	49,9950562353232	11,3	49,9950562353232	11,3	55,6989247311828	11,3	54,1987393400074
11,32	49,9181806945989	11,32	49,9181806945989	11,32	55,5257693733778	11,32	54,5226795204548
11,34	50,6665430725498	11,34	50,6665430725498	11,34	55,9956742059078	11,34	53,655419602027
11,36	50,4460511679644	11,36	50,4460511679644	11,36	56,7702385366457	11,36	54,5836114200964
11,38	49,5582746261278	11,38	49,5582746261278	11,38	57,5785440613027	11,38	54,3098504511185
11,4	49,5917686318131	11,4	49,5917686318131	11,4	57,7765418366086	11,4	53,8583611420096
11,42	49,0208874057595	11,42	49,0208874057595	11,42	58,0291682115931	11,42	53,4257817327895
11,44	49,4585341737733	11,44	49,4585341737733	11,44	58,2351996044988	11,44	53,2185143987146
11,46	48,6482511432456	11,46	48,6482511432456	11,46	58,5046347793845	11,46	52,3664565566679
11,48	47,723272772216	11,48	47,723272772216	11,48	58,6248918551477	11,48	53,1610431343468
11,5	48,5968359906068	11,5	48,5968359906068	11,5	59,5912742553455	11,5	53,258064516129
11,52	48,7580027190706	11,52	48,7580027190706	11,52	59,3905574094673	11,52	53,8462489185515
11,54	49,7640588307997	11,54	49,7640588307997	11,54	59,5909034729947	11,54	54,1302681992337
11,56	50,5721171672228	11,56	50,5721171672228	11,56	59,2217278457546	11,56	55,2515140279323
11,58	49,5370164380176	11,58	49,5370164380176	11,58	57,9815844765789	11,58	54,6660486960821
11,6	49,5232974910394	11,6	49,5232974910394	11,6	57,9034729946855	11,6	55,8233840069213
11,62	48,7081942899518	11,62	48,7081942899518	11,62	57,1323692992214	11,62	55,5460388085527
11,64	48,7717216660487	11,64	48,7717216660487	11,64	56,3721418860463	11,64	56,1494252873563
11,66	49,6319367198121	11,66	49,6319367198121	11,66	55,6394759609443	11,66	56,0624150290446
11,68	49,5860833024348	11,68	49,5860833024348	11,68	54,7872945247806	11,68	56,800642689408
11,7	49,3788159683599	11,7	49,3788159683599	11,7	54,8487208008899	11,7	57,5930045729823
11,72	49,128290693363	11,72	49,128290693363	11,72	54,528612038067	11,72	58,7472500308985
11,74	48,9885057471264	11,74	48,9885057471264	11,74	53,789766407119	11,74	58,8626869361019
11,76	49,4872080088988	11,76	49,4872080088988	11,76	53,9922135706341	11,76	58,7075763193672
11,78	49,5850945494994	11,78	49,5850945494994	11,78	54,0410332468175	11,78	59,7783957483624
11,8	49,3920405388704	11,8	49,3920405388704	11,8	53,3591645037696	11,8	60,0684711407737
11,82	50,8416759362255	11,82	50,8416759362255	11,82	52,8395748362378	11,82	60,2511432455815
11,84	51,1951551106167	11,84	51,1951551106167	11,84	53,2878506983068	11,84	61,272030651341
11,86	52,1155604993202	11,86	52,1155604993202	11,86	54,1863799283154	11,86	61,6792732665925
11,88	52,1968854282536	11,88	52,1968854282536	11,88	53,8712149301693	11,88	61,7850698306761
11,9	52,6866889136077	11,9	52,6866889136077	11,9	54,5029044617476	11,9	61,0025954764553
11,92	52,712520084044	11,92	52,712520084044	11,92	54,4214559386973	11,92	61,6061055493759
11,94	52,6079594611297	11,94	52,6079594611297	11,94	55,0964034111976	11,94	61,1260659992584
11,96	53,2328513162774	11,96	53,2328513162774	11,96	55,4524780620443	11,96	61,0499320232357
11,98	53,2700531454703	11,98	53,2700531454703	11,98	55,5041404029168	11,98	60,7555308367322
12	53,5912742553455	12	53,5912742553455	12	55,7586206896552	12	60,1998516870597
12,02	52,7703621307626	12,02	52,7703621307626	12,02	55,4294895562971	12,02	58,9986404647139
12,04	52,6334198492152	12,04	52,6334198492152	12,04	56,1949079223829	12,04	59,6091954022989
12,06	53,1782227165987	12,06	53,1782227165987	12,06	57,4153998269682	12,06	58,9467309356075
12,08	52,2837720924484	12,08	52,2837720924484	12,08	57,3896922506489	12,08	59,540971449759
12,1	51,8718329007539	12,1	51,8718329007539	12,1	57,9294277592387	12,1	59,3364231862563
12,12	51,3449511803238	12,12	51,3449511803238	12,12	57,6026449141021	12,12	60,0852799406748
12,14	49,704857248795	12,14	49,704857248795	12,14	57,9698430354715	12,14	59,149919663824
12,16	50,0102583117044	12,16	50,0102583117044	12,16	57,8986528241256	12,16	60,592015820047
12,18	48,7528117661599	12,18	48,7528117661599	12,18	57,6419478432827	12,18	61,4954888147324
12,2	48,3494005685329	12,2	48,3494005685329	12,2	57,3316030156965	12,2	61,8859226300828
12,22	49,1987393400074	12,22	49,1987393400074	12,22	57,3337041156841	12,22	62,0191570881226
12,24	49,5859597083179	12,24	49,5859597083179	12,24	57,2974910394265	12,24	62,5849709553825
12,26	49,2082560870103	12,26	49,2082560870103	12,26	57,1951551106167	12,26	61,7819799777531
12,28	49,599678655296	12,28	49,599678655296	12,28	57,4010629094055	12,28	62,7625757013966
12,3	49,8384624891855	12,3	49,8384624891855	12,3	56,8647880360895	12,3	61,758867877889
12,32	51,202570757632	12,32	51,202570757632	12,32	57,8342602892102	12,32	62,2169076751947
12,34	51,2694351748857	12,34	51,2694351748857	12,34	58,5036460264491	12,34	63,2957607217897
12,36	51,9405512297615	12,36	51,9405512297615	12,36	58,261154369052	12,36	63,5249042145594
12,38	52,2916821159313	12,38	52,2916821159313	12,38	59,2526263749846	12,38	65,7101717958225
12,4	53,2585588925967	12,4	53,2585588925967	12,4	59,6576442961315	12,4	65,8699789890001
12,42	54,4233098504511	12,42	54,4233098504511	12,42	59,6639475960944	12,42	65,6022741317513
12,44	54,2371771103695	12,44	54,2371771103695	12,44	59,4324558151032	12,44	64,3837597330367
12,46	54,9145964652083	12,46	54,9145964652083	12,46	60,1207514522309	12,46	64,282783339513
12,48	55,1034482758621	12,48	55,1034482758621	12,48	60,5760721789643	12,48	63,9808429118774
12,5	54,0905944877024	12,5	54,0905944877024	12,5	61,0003707823508	12,5	63,193177604746
12,52	55,058707205537	12,52	55,058707205537	12,52	61,1397849462366	12,52	62,727969348659
12,54	54,902607835867	12,54	54,902607835867	12,54	61,6811271783463	12,54	61,7324187368681
12,56	55,0001235941169	12,56	55,0001235941169	12,56	62,6527005314547	12,56	61,4739834383883
12,58	54,9477196885428	12,58	54,9477196885428	12,58	63,284390063033	12,58	61,0032134470399
12,6	55,2054134223211	12,6	55,2054134223211	12,6	64,5408478556421	12,6	61,0583364231863
12,62	55,0824372759857	12,62	55,0824372759857	12,62	63,902607835867	12,62	60,5654430849092
12,64	54,5967123964899	12,64	54,5967123964899	12,64	63,6837226548016	12,64	60,7976764306019
12,66	54,3579285626004	12,66	54,3579285626004	12,66	63,2562106043753	12,66	60,5079718205414
12,68	53,9656408354963	12,68	53,9656408354963	12,68	62,8333951303918	12,68	61,2059077987888
12,7	52,8598442714127	12,7	52,8598442714127	12,7	62,160795946113	12,7	62,2120875046348
12,72	52,4680509207762	12,72	52,4680509207762	12,72	61,7724632307502	12,72	64,8665183537264
12,74	52,6957112841429	12,74	52,6957112841429	12,74	62,080336175998	12,74	64,4758373501421
12,76	53,4074898034854	12,76	53,4074898034854	12,76	61,318378445186	12,76	63,8603386478804
12,78	54,9129897416883	12,78	54,9129897416883	12,78	60,4537140032134	12,78	63,8356198244964
12,8	55,4419725621061	12,8	55,4419725621061	12,8	60,2070201458411	12,8	64,8321591892226
12,82	55,7483623779508	12,82	55,7483623779508	12,82	60,6237795080954	12,82	65,2840192806822
12,84	56,7848226424422	12,84	56,7848226424422	12,84	60,6960820664936	12,84	66,0149548881473
12,86	56,6683969843036	12,86	56,6683969843036	12,86	59,9694722531208	12,86	65,1475713756025
12,88	57,6948461253245	12,88	57,6948461253245	12,88	60,3020640217526	12,88	66,067976764306
12,9	57,3688048448894	12,9	57,3688048448894	12,9	60,3450747744408	12,9	65,9150908416759
12,92	57,102088740576	12,92	57,102088740576	12,92	59,7838338895069	12,92	66,207143739958
12,94	57,7623285131628	12,94	57,7623285131628	12,94	59,4705228031146	12,94	66,4200964034112
12,96	57,6261277963169	12,96	57,6261277963169	12,96	58,939686070943	12,96	64,9679891237177
12,98	58,0050673587937	12,98	58,0050673587937	12,98	59,738845630948	12,98	65,287479915956
13	57,8684958595971	13	57,8684958595971	13	60,1619082931653	13	64,1127178346311
13,02	58,622914349277	13,02	58,622914349277	13,02	60,5686565319491	13,02	64,193177604746
13,04	59,0425163762205	13,04	59,0425163762205	13,04	60,0554937584971	13,04	63,4336917562724
13,06	58,8566308243728	13,06	58,8566308243728	13,06	59,9472253120752	13,06	62,9824496353974
13,08	59,701767395872	13,08	59,701767395872	13,08	61,431219873934	13,08	62,0573476702509
13,1	59,9609442590533	13,1	59,9609442590533	13,1	62,1296502286491	13,1	61,9441354591522
13,12	60,2557162279076	13,12	60,2557162279076	13,12	62,8976640711902	13,12	61,9974045235447
13,14	60,499320232357	13,14	60,499320232357	13,14	62,8173278951922	13,14	61,7398343838833
13,16	60,676924978371	13,16	60,676924978371	13,16	62,3379063156594	13,16	62,1431219873934
13,18	59,7786429365962	13,18	59,7786429365962	13,18	62,2794462983562	13,18	62,3170189098999
13,2	58,9310344827586	13,2	58,9310344827586	13,2	62,6362625139043	13,2	62,3343220862687
13,22	57,9747868001483	13,22	57,9747868001483	13,22	62,9406748238784	13,22	62,7872945247806
13,24	56,8442714126808	13,24	56,8442714126808	13,24	62,9492028179459	13,24	63,230379433939
13,26	56,4758373501422	13,26	56,4758373501422	13,26	63,0174267704857	13,26	62,9977753058954
13,28	57,5789148436535	13,28	57,5789148436535	13,28	65,1450994932641	13,28	63,741935483871
13,3	59,1512791991101	13,3	59,1512791991101	13,3	65,4911630206402	13,3	63,870102583117
13,32	57,8783833889507	13,32	57,8783833889507	13,32	65,8468668891361	13,32	64,8539117538005
13,34	58,0438759115066	13,34	58,0438759115066	13,34	65,7352614015573	13,34	65,46829810901
13,36	57,0342355703869	13,36	57,0342355703869	13,36	67,0137189469781	13,36	66,0878754171301
13,38	56,6070943023112	13,38	56,6070943023112	13,38	67,4591521443579	13,38	66,2120875046348
13,4	55,6110493140527	13,4	55,6110493140527	13,4	67,6177233963663	13,4	66,3188728216537
13,42	55,5617352614016	13,42	55,5617352614016	13,42	67,2459522926709	13,42	67,0731677172167
13,44	55,7021381782227	13,44	55,7021381782227	13,44	68,2177728340131	13,44	67,5511061673464
13,46	55,4370287974293	13,46	55,4370287974293	13,46	67,9962921764924	13,46	67,3344456803856
13,48	54,1232233345693	13,48	54,1232233345693	13,48	68,2746261277963	13,48	68,1593128167099
13,5	55,1708070695835	13,5	55,1708070695835	13,5	67,608948214065	13,5	69,1119762699296
13,52	54,9719441354592	13,52	54,9719441354592	13,52	68,0085279940675	13,52	69,2463230750217
13,54	56,4453096032629	13,54	56,4453096032629	13,54	68,4136695093314	13,54	70,7143739957978
13,56	56,7173402546039	13,56	56,7173402546039	13,56	67,7033741193919	13,56	70,7518230132246
13,58	57,4943764676801	13,58	57,4943764676801	13,58	67,8799901124707	13,58	71,0705722407614
13,6	57,5095785440613	13,6	57,5095785440613	13,6	68,3877147447782	13,6	71,285873192436
13,62	57,8912371771104	13,62	57,8912371771104	13,62	68,536274873316	13,62	72,582622667161
13,64	58,3606476331727	13,64	58,3606476331727	13,64	69,2925472747498	13,64	73,5218143616364
13,66	58,6688913607712	13,66	58,6688913607712	13,66	68,607465084662	13,66	75,0203930292918
13,68	58,7704857248795	13,68	58,7704857248795	13,68	68,443579285626	13,68	74,8296873068842
13,7	58,6307007786429	13,7	58,6307007786429	13,7	67,3953775800272	13,7	74,7447781485601
13,72	57,4660734149055	13,72	57,4660734149055	13,72	67,3887034977135	13,72	75,159189222593
13,74	56,4794215795328	13,74	56,4794215795328	13,74	67,4511185267582	13,74	74,8713385242863
13,76	56,2469410456062	13,76	56,2469410456062	13,76	66,6975651958967	13,76	74,5043875911507
13,78	55,3466814979607	13,78	55,3466814979607	13,78	66,0299097762947	13,78	74,029415399827
13,8	55,1284142874799	13,8	55,1284142874799	13,8	66,0388085527129	13,8	73,1961438635521
13,82	55,2604128043505	13,82	55,2604128043505	13,82	66,7460140897294	13,82	72,1454702756149
13,84	54,910394265233	13,84	54,910394265233	13,84	67,8715857125201	13,84	73,0561117290817
13,86	54,7939686070943	13,86	54,7939686070943	13,86	67,7751823013225	13,86	72,7221604251638
13,88	53,9579780002472	13,88	53,9579780002472	13,88	68,1118526758127	13,88	71,7801260659993
13,9	54,1945371400322	13,9	54,1945371400322	13,9	68,0023482882215	13,9	71,1380546285997
13,92	52,7539241132122	13,92	52,7539241132122	13,92	68,6025213199852	13,92	70,8214065010506
13,94	53,1873686812508	13,94	53,1873686812508	13,94	68,1877394636015	13,94	70,5288592263008
13,96	54,0337411939192	13,96	54,0337411939192	13,96	68,5012977382276	13,96	69,9279446298356
13,98	54,7305648251143	13,98	54,7305648251143	13,98	69,0475837350142	13,98	69,5863304906687
14	54,1348411815598	14	54,1348411815598	14	68,9052033123223	14	67,9426523297491
14,02	54,0076628352491	14,02	54,0076628352491	14,02	68,9609442590533	14,02	67,2166604869608
14,04	53,7786429365962	14,04	53,7786429365962	14,04	69,517735755778	14,04	67,2181436163639
14,06	55,3877147447782	14,06	55,3877147447782	14,06	69,3146706216784	14,06	66,6651835372636
14,08	56,0394265232975	14,08	56,0394265232975	14,08	71,0484488938327	14,08	66,3393894450624
14,1	56,479174391299	14,1	56,479174391299	14,1	70,7586206896552	14,1	66,789766407119
14,12	56,6577678902484	14,12	56,6577678902484	14,12	71,3379063156594	14,12	66,7801260659993
14,14	56,8452601656161	14,14	56,8452601656161	14,14	72,5325670498084	14,14	67,9264615004326
14,16	57,3664565566679	14,16	57,3664565566679	14,16	73,0097639352367	14,16	69,0373254233099
14,18	58,2128290693363	14,18	58,2128290693363	14,18	72,4262761092572	14,18	70,0090223705352
14,2	58,3109627981708	14,2	58,3109627981708	14,2	73,8705969595847	14,2	70,4587813620072
14,22	59,2428624397479	14,22	59,2428624397479	14,22	74,9574836237795	14,22	70,7399579780002
14,24	59,7013966135212	14,24	59,7013966135212	14,24	75,2731429983933	14,24	70,6818687430478
14,26	59,3587937214189	14,26	59,3587937214189	14,26	74,9309108886417	14,26	71,5553083673217
14,28	60,0245952292671	14,28	60,0245952292671	14,28	75,2172784575454	14,28	71,0928191818069
14,3	60,8398220244717	14,3	60,8398220244717	14,3	75,3942652329749	14,3	71,1473241873687
14,32	60,9730564825115	14,32	60,9730564825115	14,32	76,1385490050674	14,32	70,9616858237548
14,34	60,6387343962427	14,34	60,6387343962427	14,34	76,2997157335311	14,34	71,1567173402546
14,36	61,5937461376839	14,36	61,5937461376839	14,36	76,93659621802	14,36	70,9386973180077
14,38	60,5554319614387	14,38	60,5554319614387	14,38	77,2140650105055	14,38	71,1085156346558
14,4	61,3277715980719	14,4	61,3277715980719	14,4	77,7290816957113	14,4	71,6064763317266
14,42	62,0333704115684	14,42	62,0333704115684	14,42	77,119021134594	14,42	71,0181683351873
14,44	61,0683475466568	14,44	61,0683475466568	14,44	76,6444197256211	14,44	71,1645037696206
14,46	60,5012977382277	14,46	60,5012977382277	14,46	76,8734396242739	14,46	71,6447905079718
14,48	60,0158200469658	14,48	60,0158200469658	14,48	76,5838586083303	14,48	72,0415276232851
14,5	60,4155234210852	14,5	60,4155234210852	14,5	75,3278951921889	14,5	71,8209121245829
14,52	59,5401062909405	14,52	59,5401062909405	14,52	75,4399950562353	14,52	71,9665059943147
14,54	58,6598689902361	14,54	58,6598689902361	14,54	74,8309232480534	14,54	70,8216536892844
14,56	57,3770856507231	14,56	57,3770856507231	14,56	73,8307996539365	14,56	70,4963539735509
14,58	57,4790507971821	14,58	57,4790507971821	14,58	72,9676183413669	14,58	70,7334074898035
14,6	57,5676677790137	14,6	57,5676677790137	14,6	72,3798047212953	14,6	71,1502904461748
14,62	57,7755530836732	14,62	57,7755530836732	14,62	72,5121740205166	14,62	71,1390433815351
14,64	57,6656779137313	14,64	57,6656779137313	14,64	72,4018044741071	14,64	71,9630453590409
14,66	58,108268446422	14,66	58,108268446422	14,66	71,2156717340255	14,66	73,4333209739217
14,68	57,0393029291806	14,68	57,0393029291806	14,68	70,802125818811	14,68	74,6080830552466
14,7	57,6786552960079	14,7	57,6786552960079	14,7	70,7709801013472	14,7	75,4859720677296
14,72	59,0704486466444	14,72	59,0704486466444	14,72	71,3522432332221	14,72	75,364726239031
14,74	58,8357434186133	14,74	58,8357434186133	14,74	71,1501668520579	14,74	75,4236806328019
14,76	59,78371029539	14,76	59,78371029539	14,76	72,1145717463849	14,76	77,2230873810407
14,78	60,8963045359041	14,78	60,8963045359041	14,78	71,9377085650723	14,78	76,2312445927574
14,8	60,8184402422445	14,8	60,8184402422445	14,8	71,8027437893956	14,8	76,228772710419
14,82	61,9185514769497	14,82	61,9185514769497	14,82	71,8236311951551	14,82	75,9395624768261
14,84	62,7267334074898	14,84	62,7267334074898	14,84	72,7659127425535	14,84	75,7562724014337
14,86	62,3911753800519	14,86	62,3911753800519	14,86	73,2784575454208	14,86	77,1180323816586
14,88	62,0793474230627	14,88	62,0793474230627	14,88	73,9352366827339	14,88	77,2309974045236
14,9	61,567296996663	14,9	61,567296996663	14,9	74,1687059695959	14,9	77,4741070325053
14,92	61,6792732665925	14,92	61,6792732665925	14,92	74,2662217278458	14,92	78,0727969348659
14,94	61,1918180694599	14,94	61,1918180694599	14,94	74,7348906192065	14,94	78,287479915956
14,96	61,6786552960079	14,96	61,6786552960079	14,96	74,7383512544803	14,96	77,7901371894698
14,98	61,2094920281795	14,98	61,2094920281795	14,98	74,0826844642195	14,98	77,1888518106538
15	60,4841181559758	15	60,4841181559758	15	74,2762328513163	15	77,5016685205784
15,02	61,3916697565196	15,02	61,3916697565196	15,02	74,5516005438141	15,02	77,1869978989
15,04	60,8180694598937	15,04	60,8180694598937	15,04	74,1306389815845	15,04	76,3737486095662
15,06	60,2553454455568	15,06	60,2553454455568	15,06	72,6871832900754	15,06	75,7644296131504
15,08	59,9594611296502	15,08	59,9594611296502	15,08	73,3481646273637	15,08	75,1255716227908
15,1	60,0998640464714	15,1	60,0998640464714	15,1	72,7872945247806	15,1	74,9831912000989
15,12	60,2391546162403	15,12	60,2391546162403	15,12	73,3500185391176	15,12	74,6813743665802
15,14	61,3468050920776	15,14	61,3468050920776	15,14	72,9496971944136	15,14	73,8286985539489
15,16	62,2379186750711	15,16	62,2379186750711	15,16	73,7943393894451	15,16	73,6357681374367
15,18	63,112841428748	15,18	63,112841428748	15,18	73,4529724385119	15,18	74,3526140155729
15,2	64,4592757384749	15,2	64,4592757384749	15,2	72,2144357928563	15,2	75,0871338524287
15,22	65,5974539611915	15,22	65,5974539611915	15,22	72,3330861450995	15,22	74,8066988011371
15,24	65,1865035224323	15,24	65,1865035224323	15,24	71,4412309974045	15,24	74,6262513904338
15,26	66,4733654678037	15,26	66,4733654678037	15,26	72,7576319367198	15,26	74,4409838091707
15,28	67,2773451983686	15,28	67,2773451983686	15,28	73,5203312322334	15,28	74,1228525522185
15,3	67,5691509084168	15,3	67,5691509084168	15,3	73,7366209368434	15,3	75,7708565072302
15,32	68,8481028303053	15,32	68,8481028303053	15,32	75,0987516994191	15,32	76,891855147695
15,34	69,1936719812137	15,34	69,1936719812137	15,34	74,9234952416265	15,34	75,4616240266963
15,36	68,9796069707082	15,36	68,9796069707082	15,36	76,2300086515882	15,36	76,5446792732666
15,38	68,6292176492399	15,38	68,6292176492399	15,38	77,5392411321221	15,38	75,9589667531826
15,4	67,8490915832406	15,4	67,8490915832406	15,4	79,4786800148313	15,4	77,1610431343468
15,42	66,9878877765418	15,42	66,9878877765418	15,42	80,4481522679521	15,42	77,2258064516129
15,44	66,2162897046101	15,44	66,2162897046101	15,44	81,3976022741318	15,44	77,3434680509208
15,46	65,4508713385243	15,46	65,4508713385243	15,46	81,602892102336	15,46	78,6121616611049
15,48	65,7285873192436	15,48	65,7285873192436	15,48	80,7733283895687	15,48	78,5747126436782
15,5	65,6062291434928	15,5	65,6062291434928	15,5	80,6641947843282	15,5	79,0200222469411
15,52	64,6099369670004	15,52	64,6099369670004	15,52	81,0326288468669	15,52	79,2381658633049
15,54	64,3246817451489	15,54	64,3246817451489	15,54	80,4742306266222	15,54	79,6053639846743
15,56	63,8541589420344	15,56	63,8541589420344	15,56	80,0090223705352	15,56	80,0327524409838
15,58	63,2166604869608	15,58	63,2166604869608	15,58	79,669262143122	15,58	80,3952539859103
15,6	62,3739957978	15,6	62,3739957978	15,6	79,8974168829564	15,6	80,4781856383636
15,62	62,3031763688049	15,62	62,3031763688049	15,62	78,8137436658015	15,62	81,0376962056606
15,64	62,4200964034112	15,64	62,4200964034112	15,64	78,7854406130268	15,64	80,6885428253615
15,66	63,1673464343097	15,66	63,1673464343097	15,66	78,4156470152021	15,66	80,9527870473365
15,68	63,7389692250649	15,68	63,7389692250649	15,68	78,5261401557286	15,68	79,3575577802497
15,7	65,4991966382401	15,7	65,4991966382401	15,7	77,6190829316525	15,7	80,2958843159066
15,72	65,550241008528	15,72	65,550241008528	15,72	76,6000494376468	15,72	80,5643307378569
15,74	65,5565443084909	15,74	65,5565443084909	15,74	76,4572982326041	15,74	81,5621060437523
15,76	66,7617105425782	15,76	66,7617105425782	15,76	75,9903596588803	15,76	80,7362501544927
15,78	66,7446545544432	15,78	66,7446545544432	15,78	76,4697812384131	15,78	80,8954393770857
15,8	66,8336423186257	15,8	66,8336423186257	15,8	75,6730935607465	15,8	81,5916450376962
15,82	68,2097392164133	15,82	68,2097392164133	15,82	76,530218761587	15,82	81,1193919169448
15,84	68,7739463601533	15,84	68,7739463601533	15,84	76,7289581015944	15,84	81,222593004573
15,86	68,9223828945742	15,86	68,9223828945742	15,86	76,3424792979854	15,86	81,5962180200222
15,88	68,5439377085651	15,88	68,5439377085651	15,88	75,8993943888271	15,88	80,5516005438141
15,9	68,0467185761958	15,9	68,0467185761958	15,9	74,7117785193425	15,9	79,8416759362255
15,92	68,1308861698183	15,92	68,1308861698183	15,92	76,1405265109381	15,92	78,8523050302806
15,94	67,9719441354592	15,94	67,9719441354592	15,94	76,8086763070078	15,94	78,1124706463972
15,96	67,9105178593499	15,96	67,9105178593499	15,96	75,9941910765048	15,96	77,8194289951798
15,98	68,4943764676802	15,98	68,4943764676802	15,98	75,298232604128	15,98	77,4409838091707
16	69,0484488938327	16	69,0484488938327	16	74,1521443579286	16	78,7858113953776
16,02	69,347793845013	16,02	69,347793845013	16,02	74,0647633172661	16,02	79,1567173402546
16,04	69,692497837103	16,04	69,692497837103	16,04	73,5142751205043	16,04	79,3240637745643
16,06	69,2279075516006	16,06	69,2279075516006	16,06	73,6062291434928	16,06	79,8832035595106
16,08	68,1075268817204	16,08	68,1075268817204	16,08	74,3393894450624	16,08	79,6428130021011
16,1	68,1386725991843	16,1	68,1386725991843	16,1	73,6635768137437	16,1	80,2824125571623
16,12	67,4381411444815	16,12	67,4381411444815	16,12	74,7046100605611	16,12	80,4789272030651
16,14	67,0428871585713	16,14	67,0428871585713	16,14	75,3712767272278	16,14	80,0348535409715
16,16	67,1614139166976	16,16	67,1614139166976	16,16	76,3131874922754	16,16	79,7447781485601
16,18	67,4308490915833	16,18	67,4308490915833	16,18	75,1767395871957	16,18	79,5359040909653
16,2	68,2166604869608	16,2	68,2166604869608	16,2	74,930540106291	16,2	79,366209368434
16,22	68,6093189964158	16,22	68,6093189964158	16,22	76,4089729328884	16,22	80,0156964528489
16,24	67,8654060066741	16,24	67,8654060066741	16,24	77,9330119886294	16,24	79,6619700902237
16,26	67,8071931776048	16,26	67,8071931776048	16,26	78,7764182424917	16,26	80,4886911383018
16,28	65,9602026943518	16,28	65,9602026943518	16,28	78,7570139661352	16,28	80,7519466073415
16,3	66,3278951921889	16,3	66,3278951921889	16,3	79,4345569150908	16,3	80,8366085774317
16,32	68,0734149054505	16,32	68,0734149054505	16,32	79,9475960944259	16,32	80,5664318378445
16,34	66,7051044370288	16,34	66,7051044370288	16,34	80,3275244098381	16,34	81,1921888518107
16,36	66,7282165368928	16,36	66,7282165368928	16,36	79,6607341490545	16,36	79,6706216784081
16,38	67,0837968112718	16,38	67,0837968112718	16,38	79,8488443950068	16,38	78,8235076010382
16,4	66,1645037696206	16,4	66,1645037696206	16,4	79,5381287850699	16,4	78,0475837350142
16,42	65,6637004078606	16,42	65,6637004078606	16,42	78,9094055122976	16,42	77,7970584600173
16,44	65,5983191200099	16,44	65,5983191200099	16,44	78,1111111111111	16,44	76,8317884068719
16,46	65,0577184526016	16,46	65,0577184526016	16,46	76,8389568656532	16,46	75,4790507971821
16,48	65,0598195525893	16,48	65,0598195525893	16,48	76,3657149919664	16,48	74,6224199728093
16,5	64,545668026202	16,5	64,545668026202	16,5	75,6938573723891	16,5	74,6388579903597
16,52	64,2852552218514	16,52	64,2852552218514	16,52	74,9479668767767	16,52	73,8544061302682
16,54	64,848597206773	16,54	64,848597206773	16,54	75,1819305401063	16,54	74,5993078729453
16,56	65,6447905079718	16,56	65,6447905079718	16,56	74,3464343097268	16,56	75,3469286861946
16,58	65,1277963168953	16,58	65,1277963168953	16,58	74,8038561364479	16,58	74,6178469904832
16,6	64,9475960944259	16,6	64,9475960944259	16,6	74,1421332344581	16,6	74,6902731429984
16,62	64,4021752564578	16,62	64,4021752564578	16,62	73,6539364726239	16,62	74,2300086515882
16,64	64,2460758867878	16,64	64,2460758867878	16,64	74,9192930416513	16,64	74,6868125077246
16,66	64,187121493017	16,66	64,187121493017	16,66	75,2701767395872	16,66	76,1954022988506
16,68	63,6533185020393	16,68	63,6533185020393	16,68	76,2486713632431	16,68	75,9453714003214
16,7	64,1383018168335	16,7	64,1383018168335	16,7	76,098875293536	16,7	76,1134593993326
16,72	63,7345198368558	16,72	63,7345198368558	16,72	76,0574712643678	16,72	76,59510567297
16,74	64,4147818563836	16,74	64,4147818563836	16,74	76,2884686688914	16,74	76,9445062415029
16,76	64,3898158447658	16,76	64,3898158447658	16,76	77,7266098133729	16,76	77,2094920281795
16,78	63,8904956124088	16,78	63,8904956124088	16,78	79,429736744531	16,78	77,1229761463354
16,8	63,2151773575578	16,8	63,2151773575578	16,8	80,381782227166	16,8	76,7868001483129
16,82	63,8955629712026	16,82	63,8955629712026	16,82	79,596588802373	16,82	76,613521196391
16,84	64,1148189346187	16,84	64,1148189346187	16,84	80,0918304288716	16,84	76,7081942899518
16,86	65,384872080089	16,86	65,384872080089	16,86	80,6821159312817	16,86	75,2386602397726
16,88	66,2405141515264	16,88	66,2405141515264	16,88	81,3159065628476	16,88	74,8745519713262
16,9	64,12680756396	16,9	64,12680756396	16,9	81,6756890372018	16,9	74,6601161784699
16,92	65,1106167346434	16,92	65,1106167346434	16,92	81,7687554072426	16,92	74,8630577184526
16,94	66,4763317266099	16,94	66,4763317266099	16,94	81,8897540477073	16,94	74,9369670003708
16,96	67,0762575701397	16,96	67,0762575701397	16,96	82,1600543814114	16,96	73,5435669262144
16,98	68,0116178469905	16,98	68,0116178469905	16,98	81,4098380917068	16,98	74,1553578049685
17	68,0809541465826	17	68,0809541465826	17	80,6391051785935	17	73,5606229143493
17,02	67,9777530589544	17,02	67,9777530589544	17,02	78,7751823013225	17,02	73,9725621060438
17,04	67,5388703497714	17,04	67,5388703497714	17,04	78,7703621307626	17,04	74,8922259300458
17,06	67,5566679026078	17,06	67,5566679026078	17,06	78,961315041404	17,06	75,3627487331603
17,08	67,1311333580522	17,08	67,1311333580522	17,08	78,4926461500433	17,08	75,9354838709677
17,1	67,7042392782104	17,1	67,7042392782104	17,1	78,5429489556297	17,1	76,4192312445928
17,12	68,2749969101471	17,12	68,2749969101471	17,12	78,7241379310345	17,12	77,4663206031393
17,14	68,8474848597207	17,14	68,8474848597207	17,14	79,692374242986	17,14	77,4047707329131
17,16	68,4537140032134	17,16	68,4537140032134	17,16	79,8003955011742	17,16	78,7488567544185
17,18	68,3165245334322	17,18	68,3165245334322	17,18	80,071190211346	17,18	79,2244469163268
17,2	68,6183413669509	17,2	68,6183413669509	17,2	81,2340872574465	17,2	80,1032010876283
17,22	67,9097762946484	17,22	67,9097762946484	17,22	81,4805339265851	17,22	80,6358917315536
17,24	67,7795080954147	17,24	67,7795080954147	17,24	81,7245087133853	17,24	79,8100358422939
17,26	66,8363613891979	17,26	66,8363613891979	17,26	81,8435298479793	17,26	79,7816091954023
17,28	66,2003460635274	17,28	66,2003460635274	17,28	81,8977876653071	17,28	79,7455197132616
17,3	65,7876653071314	17,3	65,7876653071314	17,3	82,2533679396861	17,3	79,8246199480905
17,32	66,1677172166605	17,32	66,1677172166605	17,32	83,0442466938574	17,32	79,510072920529
17,34	66,1088864170066	17,34	66,1088864170066	17,34	83,4831294030404	17,34	78,9658880237301
17,36	65,1521443579286	17,36	65,1521443579286	17,36	84,0258311704363	17,36	79,7179582251885
17,38	66,3673217154863	17,38	66,3673217154863	17,38	83,7734519836856	17,38	79,0451118526758
17,4	65,6272401433692	17,4	65,6272401433692	17,4	84,1273019404276	17,4	77,9915956000495
17,42	66,2520084044	17,42	66,2520084044	17,42	83,4416017797553	17,42	77,8948214065011
17,44	66,7510814485231	17,44	66,7510814485231	17,44	84,244221975034	17,44	78,9217649239896
17,46	66,392534915338	17,46	66,392534915338	17,46	84,5483870967742	17,46	79,7274749721913
17,48	67,2678284513657	17,48	67,2678284513657	17,48	83,4014336917563	17,48	79,2418736868126
17,5	68,3161537510815	17,5	68,3161537510815	17,5	82,4790507971821	17,5	78,9254727474972
17,52	69,117414411074	17,52	69,117414411074	17,52	82,222593004573	17,52	78,474477814856
17,54	69,6889136077123	17,54	69,6889136077123	17,54	81,8172043010753	17,54	79,564083549623
17,56	68,5204548263503	17,56	68,5204548263503	17,56	81,5231738969225	17,56	79,6328018786306
17,58	69,5871956494871	17,58	69,5871956494871	17,58	80,799035965888	17,58	79,9813372883451
17,6	68,4344333209739	17,6	68,4344333209739	17,6	81,2908169571129	17,6	80,7591150661229
17,62	68,7900135953529	17,62	68,7900135953529	17,62	80,9118773946361	17,62	81,1370658756643
17,64	69,1239648992708	17,64	69,1239648992708	17,64	81,0685947348906	17,64	81,2174020516623
17,66	69,3747373625015	17,66	69,3747373625015	17,66	81,4988258558893	17,66	82,0379433938945
17,68	69,7119021134594	17,68	69,7119021134594	17,68	81,7753058954394	17,68	82,5182301322457
17,7	69,1013471758745	17,7	69,1013471758745	17,7	81,3177604746014	17,7	81,8042269187987
17,72	68,5223087381041	17,72	68,5223087381041	17,72	80,6697565195897	17,72	80,6629588431591
17,74	68,7371153133111	17,74	68,7371153133111	17,74	79,9681127178346	17,74	80,3105920158201
17,76	68,7337782721543	17,76	68,7337782721543	17,76	79,4433320973922	17,76	79,9875169941911
17,78	67,6619700902237	17,78	67,6619700902237	17,78	79,137560252132	17,78	79,8410579656408
17,8	67,613644790508	17,8	67,613644790508	17,8	78,9803485354097	17,8	79,8244963539736
17,82	66,8258558892597	17,82	66,8258558892597	17,82	79,1668520578421	17,82	80,693980966506
17,84	66,9364726239031	17,84	66,9364726239031	17,84	78,4623655913979	17,84	81,4989494500062
17,86	67,567296996663	17,86	67,567296996663	17,86	78,9378321591892	17,86	80,967618341367
17,88	68,2824125571623	17,88	68,2824125571623	17,88	79,2754912866147	17,88	80,527005314547
17,9	68,255098257323	17,9	68,255098257323	17,9	79,0652576937338	17,9	81,2322333456928
17,92	68,0810777406996	17,92	68,0810777406996	17,92	78,6184649610679	17,92	81,8537881596836
17,94	68,3843777036213	17,94	68,3843777036213	17,94	78,2292670868867	17,94	82,0348535409715
17,96	67,1645037696206	17,96	67,1645037696206	17,96	78,5834878259795	17,96	82,5246570263256
17,98	67,6791496724756	17,98	67,6791496724756	17,98	79,2188851810654	17,98	84,0310221233469
18	67,7018909899889	18	67,7018909899889	18	79,6973180076628	18	84,3109627981708
18,02	68,239525398591	18,02	68,239525398591	18,02	79,0991224817699	18,02	83,68940798418
18,04	68,2197503398838	18,04	68,2197503398838	18,04	79,1316277345199	18,04	83,46990483253
18,06	69,2014584105797	18,06	69,2014584105797	18,06	79,585836114201	18,06	83,4895562971203
18,08	69,7586206896552	18,08	69,7586206896552	18,08	79,9652700531455	18,08	83,4708935854654
18,1	69,5340501792115	18,1	69,5340501792115	18,1	80,8442714126808	18,1	83,4627363737486
18,12	69,8896304535904	18,12	69,8896304535904	18,12	80,5970831788407	18,12	82,4186132740082
18,14	71,146829810901	18,14	71,146829810901	18,14	80,8801137065876	18,14	82,103571869979
18,16	71,5000617970585	18,16	71,5000617970585	18,16	81,4391298974169	18,16	81,7756766777902
18,18	73,0563589173155	18,18	73,0563589173155	18,18	81,4149054505006	18,18	81,7754294895563
18,2	73,4581633914226	18,2	73,4581633914226	18,2	81,372512668397	18,2	81,6028921023359
18,22	73,4285008033618	18,22	73,4285008033618	18,22	81,97070819429	18,22	80,709430231121
18,24	73,6349029786182	18,24	73,6349029786182	18,24	82,5205784204672	18,24	79,6733407489804
18,26	73,1044370287974	18,26	73,1044370287974	18,26	81,5884315906563	18,26	78,2904461747621
18,28	75,5482635026573	18,28	75,5482635026573	18,28	81,9212705475219	18,28	77,5003089852923
18,3	76,1048078111482	18,3	76,1048078111482	18,3	81,7795080954147	18,3	78,712520084044
18,32	77,1462118403164	18,32	77,1462118403164	18,32	81,3356816215548	18,32	77,6131504140403
18,34	77,1675936225436	18,34	77,1675936225436	18,34	80,9186750710666	18,34	77,2615251514028
18,36	79,1045606229144	18,36	79,1045606229144	18,36	80,6716104313435	18,36	76,524039055741
18,38	79,8201705598814	18,38	79,8201705598814	18,38	80,3518724508714	18,38	77,5380051909529
18,4	81,0464713879619	18,4	81,0464713879619	18,4	80,5223087381041	18,4	77,4183660857743
18,42	81,8713385242862	18,42	81,8713385242862	18,42	81,2567049808429	18,42	77,2770980101348
18,44	81,1384254109505	18,44	81,1384254109505	18,44	80,2145593869732	18,44	78,8722036831047
18,46	80,8710913360524	18,46	80,8710913360524	18,46	80,3852428624398	18,46	79,8474848597207
18,48	78,5925101965147	18,48	78,5925101965147	18,48	80,5274996910147	18,48	80,0671116054876
18,5	77,0598195525893	18,5	77,0598195525893	18,5	80,5619824496354	18,5	80,5817575083426
18,52	75,7587442837721	18,52	75,7587442837721	18,52	80,9482140650105	18,52	81,6344086021506
18,54	75,0009887529354	18,54	75,0009887529354	18,54	80,4140402916821	18,54	82,2279075516006
18,56	73,9112594240514	18,56	73,9112594240514	18,56	79,6072178964281	18,56	81,7188233840069
18,58	73,2101099987641	18,58	73,2101099987641	18,58	79,1247064639723	18,58	81,2999629217649
18,6	70,5499938202942	18,6	70,5499938202942	18,6	79,4608824619948	18,6	80,5849709553825
18,62	68,6857001606724	18,62	68,6857001606724	18,62	79,1742677048573	18,62	80,2363119515511
18,64	67,5345445556792	18,64	67,5345445556792	18,64	79,6910147077	18,64	80,100482017056
18,66	66,290569768879	18,66	66,290569768879	18,66	80,1631442343345	18,66	78,7358793721419
18,68	67,0357186997899	18,68	67,0357186997899	18,68	80,326164874552	18,68	77,6425658138673
18,7	66,2410085279941	18,7	66,2410085279941	18,7	80,8248671363243	18,7	77,1418860462242
18,72	65,9912248176987	18,72	65,9912248176987	18,72	81,4919045853417	18,72	76,9007539241132
18,74	65,3751081448523	18,74	65,3751081448523	18,74	81,1711778519343	18,74	76,5624768261031
18,76	63,9126189593375	18,76	63,9126189593375	18,76	81,6224199728093	18,76	75,6073414905451
18,78	64,5994314670622	18,78	64,5994314670622	18,78	82,1768631813126	18,78	75,2160425163762
18,8	64,5570386849586	18,8	64,5570386849586	18,8	82,1496724755902	18,8	75,1119762699296
18,82	64,8390804597701	18,82	64,8390804597701	18,82	81,6591274255346	18,82	74,0200222469411
18,84	66,0625386231615	18,84	66,0625386231615	18,84	81,8692374242986	18,84	74,5372636262514
18,86	65,9388209121246	18,86	65,9388209121246	18,86	81,0810777406996	18,86	74,6361389197874
18,88	67,2269187986652	18,88	67,2269187986652	18,88	80,9579780002472	18,88	73,9997528117662
18,9	68,2873563218391	18,9	68,2873563218391	18,9	80,975281176616	18,9	74,8270918304289
18,92	70,6153751081448	18,92	70,6153751081448	18,92	81,545668026202	18,92	75,3615127919911
18,94	71,6438017550365	18,94	71,6438017550365	18,94	81,7455197132617	18,94	76,126683969843
18,96	72,5073538499567	18,96	72,5073538499567	18,96	82,1936719812137	18,96	76,3882091212459
18,98	73,2546038808553	18,98	73,2546038808553	18,98	81,3843777036213	18,98	77,0935607465085
19	73,270423927821	19	73,270423927821	19	80,4785564207144	19	78,7638116425658
19,02	73,3652206154987	19,02	73,3652206154987	19,02	80,1539982696824	19,02	78,6571499196639
19,04	73,4904214559387	19,04	73,4904214559387	19,04	80,211840316401	19,04	79,791373130639
19,06	73,5011741441107	19,06	73,5011741441107	19,06	79,8498331479422	19,06	80,9080459770115
19,08	73,1033246817452	19,08	73,1033246817452	19,08	80,4762081324929	19,08	83,191694475343
19,1	73,667779013719	19,1	73,667779013719	19,1	79,4135459152144	19,1	82,6858237547893
19,12	72,9359782474354	19,12	72,9359782474354	19,12	79,1652453343221	19,12	82,2332220986281
19,14	73,0252131998517	19,14	73,0252131998517	19,14	79,675441848968	19,14	82,5857125200841
19,16	71,902731429984	19,16	71,902731429984	19,16	80,8031145717464	19,16	82,8153503893215
19,18	71,8279569892473	19,18	71,8279569892473	19,18	81,0241008527994	19,18	84,0966505994315
19,2	72,8070695834878	19,2	72,8070695834878	19,2	81,2541095043876	19,2	82,9767643060191
19,22	72,5675441848968	19,22	72,5675441848968	19,22	80,7031269311581	19,22	82,5627240143369
19,24	73,1937955753306	19,24	73,1937955753306	19,24	80,8908663947596	19,24	82,2815473983438
19,26	71,0552465702633	19,26	71,0552465702633	19,26	81,5618588555185	19,26	81,078853046595
19,28	70,819181806946	19,28	70,819181806946	19,28	82,2127054752194	19,28	80,7098010134718
19,3	69,1448523050303	19,3	69,1448523050303	19,3	81,8681250772463	19,3	80,299839327648
19,32	67,3419849215177	19,32	67,3419849215177	19,32	82,1181559757756	19,32	80,3849956742059
19,34	68,3489061920653	19,34	68,3489061920653	19,34	82,2963786923742	19,34	80,7594858484736
19,36	66,6747002842665	19,36	66,6747002842665	19,36	83,2591768631813	19,36	79,4094673093561
19,38	65,9733036707453	19,38	65,9733036707453	19,38	82,6890372018292	19,38	79,506983067606
19,4	66,5506117908787	19,4	66,5506117908787	19,4	82,6560375726116	19,4	80,0163144234334
19,42	68,0433815350389	19,42	68,0433815350389	19,42	82,7568903720183	19,42	79,1417624521073
19,44	69,6246446669139	19,44	69,6246446669139	19,44	83,5370164380175	19,44	78,8766530713138
19,46	70,6855765665555	19,46	70,6855765665555	19,46	83,1316277345198	19,46	78,8277098010135
19,48	70,6870596959585	19,48	70,6870596959585	19,48	83,2872327277222	19,48	78,3000865158818
19,5	71,355456680262	19,5	71,355456680262	19,5	82,2499073044123	19,5	78,1800766283525
19,52	71,5731059201582	19,52	71,5731059201582	19,52	81,8487208008899	19,52	78,6848350018539
19,54	71,503893214683	19,54	71,503893214683	19,54	81,2717834631071	19,54	78,9253491533803
19,56	70,9694722531208	19,56	70,9694722531208	19,56	80,9307872945248	19,56	78,9986404647139
19,58	71,5496230379434	19,58	71,5496230379434	19,58	81,2932888394513	19,58	78,664565566679
19,6	71,5083426028921	19,6	71,5083426028921	19,6	82,4455567914967	19,6	79,568780126066
19,62	71,4418489679891	19,62	71,4418489679891	19,62	82,7995303423557	19,62	80,5525892967495
19,64	72,1088864170066	19,64	72,1088864170066	19,64	82,6370040786059	19,64	80,8149796069707
19,66	73,3728834507478	19,66	73,3728834507478	19,66	81,6260042022	19,66	80,8010134717588
19,68	73,0507971820541	19,68	73,0507971820541	19,68	81,6096897787665	19,68	80,046347793845
19,7	73,8536645655667	19,7	73,8536645655667	19,7	81,7241379310345	19,7	79,5012977382277
19,72	74,0918304288716	19,72	74,0918304288716	19,72	81,2632554690397	19,72	79,0501792114696
19,74	74,2732665925102	19,74	74,2732665925102	19,74	80,9981460882462	19,74	79,1605487578791
19,76	73,4067482387838	19,76	73,4067482387838	19,76	80,5382523791868	19,76	79,2497837102954
19,78	72,3697935978248	19,78	72,3697935978248	19,78	80,9225064886911	19,78	80,4746014089729
19,8	72,2924236806328	19,8	72,2924236806328	19,8	81,913484118156	19,8	80,7792609071808
19,82	70,7732047954517	19,82	70,7732047954517	19,82	82,8274626127796	19,82	80,8668891360771
19,84	70,816091954023	19,84	70,816091954023	19,84	82,9996292176493	19,84	80,9904832529972
19,86	70,0281794586577	19,86	70,0281794586577	19,86	82,7491039426523	19,86	80,779013718947
19,88	69,87319243604	19,88	69,87319243604	19,88	83,2065257693734	19,88	80,3476702508961
19,9	70,5930045729823	19,9	70,5930045729823	19,9	82,9524162649858	19,9	80,2239525398591
19,92	70,3003337041157	19,92	70,3003337041157	19,92	84,0177975528365	19,92	80,128290693363
19,94	71,2379186750711	19,94	71,2379186750711	19,94	83,0222469410457	19,94	81,4792979854159
19,96	72,0255839822024	19,96	72,0255839822024	19,96	83,8530465949821	19,96	80,9662588060809
19,98	72,4238042269188	19,98	72,4238042269188	19,98	83,8961809417872	19,98	81,5740946730936
20	71,8267210480781	20	71,8267210480781	20	84,0629094055123	20	81,5509825732295
20,02	71,2255592633791	20,02	71,2255592633791	20,02	83,7107897664071	20,02	82,1459646520826
20,04	70,8453837597331	20,04	70,8453837597331	20,04	83,1041898405636	20,04	82,4911630206402
20,06	71,5011741441107	20,06	71,5011741441107	20,06	83,0381905821283	20,06	83,012359411692
20,08	70,5833642318626	20,08	70,5833642318626	20,08	83,2557162279076	20,08	82,2348288221481
20,1	71,1202570757632	20,1	71,1202570757632	20,1	82,6101841552342	20,1	82,3749845507354
20,12	70,7855642071438	20,12	70,7855642071438	20,12	82,1763688048449	20,12	81,7214188604622
20,14	70,9600791002348	20,14	70,9600791002348	20,14	82,1698183166481	20,14	82,0260783586701
20,16	70,96910147077	20,16	70,96910147077	20,16	81,3057718452602	20,16	82,0395501174144
20,18	71,4561858855518	20,18	71,4561858855518	20,18	80,0540106290941	20,18	81,7300704486467
20,2	71,2696823631195	20,2	71,2696823631195	20,2	79,0237300704487	20,2	80,1813125695217
20,22	71,8612038066988	20,22	71,8612038066988	20,22	77,9500679767643	20,22	78,604375231739
20,24	71,4302311209987	20,24	71,4302311209987	20,24	77,9070572240762	20,24	76,2898282041775
20,26	72,0527746879249	20,26	72,0527746879249	20,26	77,7655419602027	20,26	76,035595105673
20,28	72,1734025460388	20,28	72,1734025460388	20,28	77,2625139043382	20,28	75,8896304535904
20,3	71,3194907922383	20,3	71,3194907922383	20,3	77,2232109751576	20,3	76,5902855024101
20,32	70,7568903720183	20,32	70,7568903720183	20,32	77,3332097392164	20,32	76,6512174020517
20,34	71,9185514769497	20,34	71,9185514769497	20,34	78,1790878754171	20,34	76,2997157335311
20,36	71,7460140897293	20,36	71,7460140897293	20,36	77,7080706958349	20,36	75,4224446916327
20,38	71,3763440860215	20,38	71,3763440860215	20,38	78,2901989865283	20,38	73,5833642318626
20,4	71,2104807811148	20,4	71,2104807811148	20,4	78,1250772463231	20,4	72,6944753429737
20,42	71,0365838586083	20,42	71,0365838586083	20,42	77,4947472500309	20,42	71,9729328883945
20,44	70,3947596094426	20,44	70,3947596094426	20,44	78,1087628228897	20,44	72,043257940922
20,46	70,0852799406748	20,46	70,0852799406748	20,46	79,6250154492646	20,46	72,2169076751947
20,48	70,2031887282165	20,48	70,2031887282165	20,48	81,3936472623904	20,48	72,6680262019528
20,5	70,131380546286	20,5	70,131380546286	20,5	82,6210604375232	20,5	72,8530465949821
20,52	69,9463601532567	20,52	69,9463601532567	20,52	83,9454949944383	20,52	71,9506859473489
20,54	70,086515881844	20,54	70,086515881844	20,54	84,9702138178223	20,54	72,6686441725374
20,56	70,514769496972	20,56	70,514769496972	20,56	85,9373377827216	20,56	72,2424916573971
20,58	71,1910765047584	20,58	71,1910765047584	20,58	86,984550735385	20,58	73,7159807193178
20,6	72,1557285873193	20,6	72,1557285873193	20,6	87,1645037696206	20,6	74,2836484983315
20,62	72,4780620442467	20,62	72,4780620442467	20,62	87,4559386973181	20,62	74,3768384624892
20,64	71,8600914596465	20,64	71,8600914596465	20,64	87,2838956865653	20,64	74,137560252132
20,66	71,5590161908293	20,66	71,5590161908293	20,66	87,2517612161661	20,66	75,1549870226177
20,68	70,9818316648128	20,68	70,9818316648128	20,68	87,7335310839204	20,68	75,1601779755284
20,7	70,2869855394883	20,7	70,2869855394883	20,7	86,5470275614881	20,7	76,7560252131999
20,72	70,2821653689285	20,72	70,2821653689285	20,72	86,0938079347423	20,72	77,1253244345569
20,74	70,0090223705352	20,74	70,0090223705352	20,74	84,9602026943518	20,74	76,8772710418984
20,76	69,9909776294648	20,76	69,9909776294648	20,76	83,2810530218762	20,76	76,1871214930169
20,78	70,962921764924	20,78	70,962921764924	20,78	82,4008157211717	20,78	75,7090594487702
20,8	70,1025831170437	20,8	70,1025831170437	20,8	82,2232109751576	20,8	75,7274749721913
20,82	70,5727351378074	20,82	70,5727351378074	20,82	80,814485230503	20,82	75,9478432826597
20,84	68,9615622296379	20,84	68,9615622296379	20,84	79,911877394636	20,84	76,1017179582252
20,86	68,2218514398715	20,86	68,2218514398715	20,86	78,7748115189717	20,86	77,1476949697195
20,88	68,1903349400568	20,88	68,1903349400568	20,88	78,6747002842665	20,88	76,6686441725374
20,9	67,5868248671363	20,9	67,5868248671363	20,9	77,3606476331727	20,9	77,0091459646521
20,92	67,2973674453096	20,92	67,2973674453096	20,92	75,2688172043011	20,92	75,4860956618465
20,94	67,9956742059078	20,94	67,9956742059078	20,94	74,9545173649734	20,94	75,7211716722284
20,96	67,5467803732543	20,96	67,5467803732543	20,96	72,8616981831665	20,96	75,7782721542454
20,98	67,5033988382153	20,98	67,5033988382153	20,98	72,775923866024	20,98	75,6531949079224
21	67,8572487949574	21	67,8572487949574	21	73,2783339513039	21	76,363243109628
21,02	67,1154369052033	21,02	67,1154369052033	21,02	73,9301693239402	21,02	76,9200346063527
21,04	67,9279446298356	21,04	67,9279446298356	21,04	73,4854776912619	21,04	76,8567544184897
21,06	68,5537016438018	21,06	68,5537016438018	21,06	74,3317266098134	21,06	77,0498084291188
21,08	68,4598937090595	21,08	68,4598937090595	21,08	74,7927326659251	21,08	77,1724137931035
21,1	68,5252749969101	21,1	68,5252749969101	21,1	74,9029786182178	21,1	77,9248547769126
21,12	69,5082190087752	21,12	69,5082190087752	21,12	75,1878630577184	21,12	78,8770238536646
21,14	70,2000988752936	21,14	70,2000988752936	21,14	75,4186132740082	21,14	80,0234828822148
21,16	70,0887405759486	21,16	70,0887405759486	21,16	75,5900383141762	21,16	80,9547645532073
21,18	69,7273513780744	21,18	69,7273513780744	21,18	76,8154739834384	21,18	81,4648374737363
21,2	68,8864170065505	21,2	68,8864170065505	21,2	78,4344333209739	21,2	82,0748980348536
21,22	68,6789024842418	21,22	68,6789024842418	21,22	78,6177233963663	21,22	82,358546533185
21,24	69,7996539364726	21,24	69,7996539364726	21,24	77,9655172413793	21,24	82,4487702385367
21,26	69,4015572858732	21,26	69,4015572858732	21,26	76,9877641824249	21,26	82,2017055988135
21,28	70,1467062167841	21,28	70,1467062167841	21,28	77,4485230503028	21,28	81,7575083426029
21,3	69,5938697318008	21,3	69,5938697318008	21,3	76,4982078853047	21,3	81,5449264615004
21,32	69,0568532937832	21,32	69,0568532937832	21,32	75,9929551353356	21,32	81,967618341367
21,34	69,1472005932518	21,34	69,1472005932518	21,34	77,2757384748486	21,34	81,3093560746509
21,36	68,3982202447163	21,36	68,3982202447163	21,36	77,0828080583365	21,36	80,8162155481399
21,38	67,9430231120999	21,38	67,9430231120999	21,38	77,5120504263997	21,38	80,6920034606353
21,4	67,3936472623903	21,4	67,3936472623903	21,4	77,9789890001236	21,4	80,2465702632555
21,42	67,8044741070325	21,42	67,8044741070325	21,42	78,7262390310221	21,42	78,5349153380299
21,44	68,1295266345322	21,44	68,1295266345322	21,44	78,9726857001607	21,44	77,547151155605
21,46	66,9547645532073	21,46	66,9547645532073	21,46	79,210233592881	21,46	76,7235199604499
21,48	67,4333209739216	21,48	67,4333209739216	21,48	79,2167840810777	21,48	75,3717711036955
21,5	67,4985786676554	21,5	67,4985786676554	21,5	79,4514893091089	21,5	75,1569645284884
21,52	67,6408354962304	21,52	67,6408354962304	21,52	79,4076133976023	21,52	73,4774440736621
21,54	67,700160672352	21,54	67,700160672352	21,54	80,8765294771969	21,54	73,2924236806328
21,56	67,4659498207886	21,56	67,4659498207886	21,56	81,1211222345816	21,56	72,7516994191076
21,58	65,7811148189346	21,58	65,7811148189346	21,58	81,565690273143	21,58	71,7931034482759
21,6	65,4718823384007	21,6	65,4718823384007	21,6	80,8953157829687	21,6	70,2314917809912
21,62	64,9957978000247	21,62	64,9957978000247	21,62	80,7719688542825	21,62	69,2621431219874
21,64	64,0472129526635	21,64	64,0472129526635	21,64	81,34470399209	21,64	69,3924113212211
21,66	63,6470152020764	21,66	63,6470152020764	21,66	80,7138796193301	21,66	70,5663082437276
21,68	64,2447163515017	21,68	64,2447163515017	21,68	81,8787541713015	21,68	71,2433568162156
21,7	64,9527870473366	21,7	64,9527870473366	21,7	81,8358670127302	21,7	71,2043010752688
21,72	64,612038066988	21,72	64,612038066988	21,72	81,2543566926215	21,72	72,6819923371648
21,74	65,0699542701768	21,74	65,0699542701768	21,74	81,6671610431344	21,74	72,8178222716599
21,76	64,8451365714992	21,76	64,8451365714992	21,76	80,755778024966	21,76	73,3151649981461
21,78	64,463725126684	21,78	64,463725126684	21,78	79,1433691756273	21,78	73,5791620318873
21,8	64,6572735137808	21,8	64,6572735137808	21,8	77,5010505499938	21,8	74,2929180571005
21,82	64,352366827339	21,82	64,352366827339	21,82	76,3329625509826	21,82	75,0962798170807
21,84	63,9341243356817	21,84	63,9341243356817	21,84	75,2908169571129	21,84	76,4156470152021
21,86	63,0925719935731	21,86	63,0925719935731	21,86	74,7927326659251	21,86	76,3418613274008
21,88	62,9620566061056	21,88	62,9620566061056	21,88	74,1258188110246	21,88	76,7070819428995
21,9	62,8954393770857	21,9	62,8954393770857	21,9	74,3103448275862	21,9	76,9415399826968
21,92	62,6370040786059	21,92	62,6370040786059	21,92	74,2203683104684	21,92	78,0614262761093
21,94	61,8582375478927	21,94	61,8582375478927	21,94	75,1481893461872	21,94	77,9268322827834
21,96	62,7797552836485	21,96	62,7797552836485	21,96	74,2753676924979	21,96	77,7277221604252
21,98	62,3303670745272	21,98	62,3303670745272	21,98	73,8544061302682	21,98	77,5033988382153
22	62,7849462365592	22	62,7849462365592	22	73,9368434062539	22	78,371029538994
22,02	62,0837968112718	22,02	62,0837968112718	22,02	74,2578173278952	22,02	76,4538375973304
22,04	63,8196761834137	22,04	63,8196761834137	22,04	73,2421208750464	22,04	75,7177110369547
22,06	63,6660486960821	22,06	63,6660486960821	22,06	72,8235076010382	22,06	74,5690273142998
22,08	63,03250525275	22,08	63,03250525275	22,08	73,5001853911754	22,08	73,596588802373
22,1	61,1802002224694	22,1	61,1802002224694	22,1	73,758991472006	22,1	72,5308367321716
22,12	60,973798047213	22,12	60,973798047213	22,12	73,7914967247559	22,12	71,6916326782845
22,14	61,8676307007786	22,14	61,8676307007786	22,14	74,0317636880485	22,14	70,0893585465332
22,16	61,8951921888518	22,16	61,8951921888518	22,16	73,6886664194785	22,16	69,1399085403535
22,18	62,0679767643061	22,18	62,0679767643061	22,18	74,7880360894822	22,18	68,7980472129527
22,2	61,9309108886417	22,2	61,9309108886417	22,2	76,7065875664319	22,2	69,2934124335682
22,22	61,9218885181065	22,22	61,9218885181065	22,22	76,748115189717	22,22	69,2521319985169
22,24	62,6234087257447	22,24	62,6234087257447	22,24	77,8745519713262	22,24	67,7791373130639
22,26	63,6934865900383	22,26	63,6934865900383	22,26	77,6147571375603	22,26	67,2047954517365
22,28	62,853170189099	22,28	62,853170189099	22,28	77,9787418118897	22,28	67,6177233963663
22,3	62,3222098628106	22,3	62,3222098628106	22,3	78,9962921764924	22,3	67,5305895439377
22,32	61,9705846001731	22,32	61,9705846001731	22,32	78,1668520578421	22,32	67,4823878383389
22,34	61,6502286491163	22,34	61,6502286491163	22,34	77,8142380422692	22,34	67,1488073167717
22,36	62,2589296749475	22,36	62,2589296749475	22,36	77,9347423062662	22,36	67,1908293165245
22,38	61,434433320974	22,38	61,434433320974	22,38	77,9409220121122	22,38	66,2076381164257
22,4	61,037078235076	22,4	61,037078235076	22,4	78,1469534050179	22,4	66,0877518230132
22,42	60,3759733036708	22,42	60,3759733036708	22,42	78,6365097021382	22,42	65,9013718946978
22,44	60,6782845136572	22,44	60,6782845136572	22,44	78,1750092695588	22,44	66,395624768261
22,46	60,1195155110617	22,46	60,1195155110617	22,46	77,3229514275121	22,46	66,9342479297985
22,48	60,3011988629342	22,48	60,3011988629342	22,48	76,6195773081201	22,48	67,0414040291682
22,5	60,5476455320727	22,5	60,5476455320727	22,5	75,7005314547028	22,5	66,2918057100482
22,52	60,8637992831541	22,52	60,8637992831541	22,52	73,4385119268323	22,52	66,7648003955012
22,54	61,2401433691756	22,54	61,2401433691756	22,54	73,0496848350019	22,54	66,4767025089606
22,56	61,5064886911383	22,56	61,5064886911383	22,56	73,9741688295637	22,56	67,2250648869114
22,58	60,7042392782104	22,58	60,7042392782104	22,58	72,1909529106415	22,58	67,3071313805463
22,6	61,5684093437153	22,6	61,5684093437153	22,6	70,2261772339637	22,6	68,0552465702633
22,62	60,3711531331109	22,62	60,3711531331109	22,62	69,947472500309	22,62	68,0331232233346
22,64	60,2961315041404	22,64	60,2961315041404	22,64	70,2218514398715	22,64	67,9044617476208
22,66	60,6798912371771	22,66	60,6798912371771	22,66	70,0215053763441	22,66	68,4813990854035
22,68	62,0238536645656	22,68	62,0238536645656	22,68	70,4015572858732	22,68	68,420467185762
22,7	61,5477691261896	22,7	61,5477691261896	22,7	70,7586206896552	22,7	67,8226424422198
22,72	61,2908169571129	22,72	61,2908169571129	22,72	70,7813620071685	22,72	67,8557656655543
22,74	61,2272895810159	22,74	61,2272895810159	22,74	70,6662958843159	22,74	67,8458781362007
22,76	61,1458410579656	22,76	61,1458410579656	22,76	71,009269558769	22,76	67,9725621060437
22,78	60,584229390681	22,78	60,584229390681	22,78	70,5923866023978	22,78	68,3584229390681
22,8	60,6126560375726	22,8	60,6126560375726	22,8	70,539488320356	22,8	68,4273884563095
22,82	60,4102088740576	22,82	60,4102088740576	22,82	69,8661475713756	22,82	68,8574959831912
22,84	59,7222840192807	22,84	59,7222840192807	22,84	69,7620813249289	22,84	69,4262761092572
22,86	58,9898652824126	22,86	58,9898652824126	22,86	69,8886417006551	22,86	69,7911259424051
22,88	59,5121740205166	22,88	59,5121740205166	22,88	69,6797676430602	22,88	68,6535656902732
22,9	59,7240143369176	22,9	59,7240143369176	22,9	69,7725868248672	22,9	68,414287479916
22,92	59,4705228031146	22,92	59,4705228031146	22,92	69,711036954641	22,92	67,9143492769744
22,94	58,6114200964034	22,94	58,6114200964034	22,94	68,8652824125572	22,94	67,2715362748733
22,96	59,3480410332468	22,96	59,3480410332468	22,96	68,6297120257076	22,96	67,511556049932
22,98	58,5839822024472	22,98	58,5839822024472	22,98	68,6697565195897	22,98	67,7772834013101
23	58,6570263255469	23	58,6570263255469	23	68,2533679396861	23	67,7028797429242
23,02	58,5296007910024	23,02	58,5296007910024	23,02	67,6675318254851	23,02	67,8169571128414
23,04	58,5310839204054	23,04	58,5310839204054	23,04	68,0996168582376	23,04	67,5867012730194
23,06	58,7267334074898	23,06	58,7267334074898	23,06	67,8676307007786	23,06	67,0999876405883
23,08	58,1408972932888	23,08	58,1408972932888	23,08	67,1983685576567	23,08	67,0694598937091
23,1	58,53330861451	23,1	58,53330861451	23,1	67,4810283030528	23,1	67,1551106167347
23,12	58,6812507724632	23,12	58,6812507724632	23,12	67,2993449511803	23,12	68,5230503028056
23,14	58,6381164256582	23,14	58,6381164256582	23,14	65,918180694599	23,14	67,4784328265974
23,16	59,0493140526511	23,16	59,0493140526511	23,16	64,9354838709678	23,16	66,8555184773205
23,18	58,9426523297491	23,18	58,9426523297491	23,18	65,2719070572241	23,18	65,5263873439624
23,2	58,8246199480905	23,2	58,8246199480905	23,2	66,3697935978248	23,2	65,3099740452355
23,22	58,5782968730689	23,22	58,5782968730689	23,22	66,6457792609072	23,22	65,6821159312817
23,24	58,4093437152392	23,24	58,4093437152392	23,24	65,4797923618836	23,24	65,0640217525646
23,26	58,3992089976517	23,26	58,3992089976517	23,26	65,6073414905451	23,26	64,2947719688543
23,28	58,8534173773329	23,28	58,8534173773329	23,28	65,0837968112718	23,28	63,9060684711408
23,3	58,098998887653	23,3	58,098998887653	23,3	64,7881596835991	23,3	64,0922012112223
23,32	57,8237547892721	23,32	57,8237547892721	23,32	66,5946112965023	23,32	64,0051909529107
23,34	58,3288839451242	23,34	58,3288839451242	23,34	66,6907675194661	23,34	64,349276974416
23,36	58,7007786429366	23,36	58,7007786429366	23,36	66,8345074774441	23,36	64,4192312445928
23,38	58,3225806451613	23,38	58,3225806451613	23,38	67,0234828822148	23,38	64,5812631318749
23,4	58,7631936719812	23,4	58,7631936719812	23,4	67,0038314176245	23,4	64,6079594611297
23,42	58,4996910147077	23,42	58,4996910147077	23,42	67,3586701273019	23,42	64,0625386231615
23,44	58,5586454084786	23,44	58,5586454084786	23,44	67,5125448028674	23,44	63,3119515511062
23,46	58,3701643801755	23,46	58,3701643801755	23,46	67,5480163144235	23,46	64,417377332839
23,48	57,0868866641948	23,48	57,0868866641948	23,48	67,7444073662094	23,48	64,2141886046224
23,5	56,7175874428377	23,5	56,7175874428377	23,5	67,8558892596713	23,5	65,6332962550983
23,52	56,2957607217897	23,52	56,2957607217897	23,52	67,6101841552342	23,52	66,1748856754419
23,54	54,489927079471	23,54	54,489927079471	23,54	67,5634655790385	23,54	66,3621307625757
23,56	54,7749351130886	23,56	54,7749351130886	23,56	66,8709677419355	23,56	65,5806451612903
23,58	54,0658756643184	23,58	54,0658756643184	23,58	66,2486713632431	23,58	65,8769002595477
23,6	53,6225435669262	23,6	53,6225435669262	23,6	64,8743047830923	23,6	65,2078853046595
23,62	53,9272030651341	23,62	53,9272030651341	23,62	63,4310962798171	23,62	65,1326164874552
23,64	53,7346434309727	23,64	53,7346434309727	23,64	62,466814979607	23,64	64,9318996415771
23,66	54,3559510567297	23,66	54,3559510567297	23,66	61,5588925967124	23,66	65,0484488938327
23,68	54,1462118403164	23,68	54,1462118403164	23,68	61,0847855642072	23,68	63,9880113706588
23,7	53,185514769497	23,7	53,185514769497	23,7	60,137560252132	23,7	61,910394265233
23,72	53,2449635397355	23,72	53,2449635397355	23,72	58,1814361636386	23,72	62,2873563218391
23,74	53,4001977505871	23,74	53,4001977505871	23,74	58,3208503275244	23,74	61,2481769867755
23,76	53,0739092819182	23,76	53,0739092819182	23,76	59,0379433938945	23,76	61,627487331603
23,78	52,6098133728835	23,78	52,6098133728835	23,78	58,0035842293907	23,78	61,2373007044865
23,8	53,4969719441355	23,8	53,4969719441355	23,8	57,4187368681251	23,8	59,6796440489433
23,82	53,8388332715363	23,82	53,8388332715363	23,82	57,7592386602398	23,82	58,3696700037078
23,84	53,9761463354344	23,84	53,9761463354344	23,84	58,1434927697442	23,84	58,3417377332839
23,86	54,9074280064269	23,86	54,9074280064269	23,86	58,5067358793722	23,86	57,2861203806699
23,88	56,0933135582746	23,88	56,0933135582746	23,88	59,1260659992584	23,88	57,7257446545544
23,9	56,3065134099617	23,9	56,3065134099617	23,9	58,7950809541466	23,9	57,9859102706711
23,92	56,5565443084909	23,92	56,5565443084909	23,92	58,7840810777407	23,92	57,9893709059449
23,94	56,1203806698801	23,94	56,1203806698801	23,94	59,2031887282166	23,94	58,0331232233346
23,96	55,9375849709554	23,96	55,9375849709554	23,96	59,1997280929428	23,96	57,4685452972439
23,98	55,7325423309851	23,98	55,7325423309851	23,98	60,197874181189	23,98	57,8277098010135
24	55,2088740575949	24	55,2088740575949	24	60,8474848597207	24	58,2405141515264
24,02	55,8338895068595	24,02	55,8338895068595	24,02	61,8919787418119	24,02	59,0706958348783
24,04	55,4811518971697	24,04	55,4811518971697	24,04	62,6857001606724	24,04	58,6374984550736
24,06	55,2091212458287	24,06	55,2091212458287	24,06	62,15609936967	24,06	58,9341243356816
24,08	54,5097021381782	24,08	54,5097021381782	24,08	60,9755283648499	24,08	58,3068841923125
24,1	54,4549499443827	24,1	54,4549499443827	24,1	60,7332838956866	24,1	58,5187245087134
24,12	54,6287232727722	24,12	54,6287232727722	24,12	60,4423433444568	24,12	59,1303917933507
24,14	54,0426399703374	24,14	54,0426399703374	24,14	60,2609071808182	24,14	59,6386108021258
24,16	54,0551229761464	24,16	54,0551229761464	24,16	58,9154616240267	24,16	58,845383759733
24,18	53,7135088369794	24,18	53,7135088369794	24,18	59,5234210851564	24,18	59,1678408107774
24,2	52,894945000618	24,2	52,894945000618	24,2	59,4670621678408	24,2	58,1075268817204
24,22	52,4462983561982	24,22	52,4462983561982	24,22	59,3911753800519	24,22	58,0128537881597
24,24	51,8634285008034	24,24	51,8634285008034	24,24	59,1172908169571	24,24	57,9526634532196
24,26	52,0376962056606	24,26	52,0376962056606	24,26	59,1674700284267	24,26	57,7090594487702
24,28	52,0600667408232	24,28	52,0600667408232	24,28	58,9341243356816	24,28	59,0048201705599
24,3	51,7644296131504	24,3	51,7644296131504	24,3	60,4737362501545	24,3	58,4319614386355
24,32	52,0951674700284	24,32	52,0951674700284	24,32	61,0021010999877	24,32	58,3037943393895
24,34	52,358546533185	24,34	52,358546533185	24,34	60,4267704857249	24,34	58,2232109751576
24,36	53,2245705104437	24,36	53,2245705104437	24,36	60,745025336794	24,36	57,1711778519342
24,38	52,7493511308862	24,38	52,7493511308862	24,38	60,3790631565938	24,38	56,8451365714992
24,4	53,0100111234705	24,4	53,0100111234705	24,4	60,8044741070325	24,4	57,0113706587567
24,42	53,5451736497343	24,42	53,5451736497343	24,42	61,0353479174391	24,42	55,6994191076505
24,44	53,0662464466691	24,44	53,0662464466691	24,44	61,5822518848103	24,44	56,6622172784576
24,46	52,5855889259671	24,46	52,5855889259671	24,46	61,9081695711284	24,46	56,1695711284143
24,48	53,231862563342	24,48	53,231862563342	24,48	62,8845630947967	24,48	55,6721048078112
24,5	52,6283524904215	24,5	52,6283524904215	24,5	63,7240143369176	24,5	56,262761092572
24,52	51,8285749598319	24,52	51,8285749598319	24,52	63,6472623903102	24,52	56,8463725126684
24,54	52,4340625386232	24,54	52,4340625386232	24,54	64,3129403040416	24,54	57,3359288097887
24,56	52,6216784081078	24,56	52,6216784081078	24,56	64,270547521938	24,56	56,6651835372636
24,58	52,5376344086022	24,58	52,5376344086022	24,58	63,8036089482141	24,58	55,9246075886788
24,6	51,5152638734396	24,6	51,5152638734396	24,6	63,0804597701149	24,6	55,5360276850822
24,62	50,9831912000989	24,62	50,9831912000989	24,62	62,3317266098134	24,62	55,6020269435175
24,64	50,4779384501298	24,64	50,4779384501298	24,64	61,5848473612656	24,64	56,1992337164751
24,66	50,296749474725	24,66	50,296749474725	24,66	61,6958348782598	24,66	56,3314794215795
24,68	48,9960449882586	24,68	48,9960449882586	24,68	61,6297120257076	24,68	56,6570263255469
24,7	48,5164998146088	24,7	48,5164998146088	24,7	60,2864911630207	24,7	56,1820541342232
24,72	47,1998516870597	24,72	47,1998516870597	24,72	59,6858237547893	24,72	55,9718205413422
24,74	47,5368928439006	24,74	47,5368928439006	24,74	59,6948461253244	24,74	55,9590903472995
24,76	46,6807563959956	24,76	46,6807563959956	24,76	58,0266963292548	24,76	55,9190458534174
24,78	46,8005190952911	24,78	46,8005190952911	24,78	57,1355827462613	24,78	56,6828574959832
24,8	46,5304659498208	24,8	46,5304659498208	24,8	56,6386108021258	24,8	57,4645902855024
24,82	46,7355085897911	24,82	46,7355085897911	24,82	57,6356445433198	24,82	56,673835125448
24,84	45,7208008898776	24,84	45,7208008898776	24,84	56,9945618588555	24,84	56,9022370535163
24,86	45,8803608948214	24,86	45,8803608948214	24,86	56,9202817945866	24,86	56,7567667779014
24,88	45,6995427017674	24,88	45,6995427017674	24,88	56,332344580398	24,88	56,5729823260413
24,9	45,1511556049932	24,9	45,1511556049932	24,9	55,7474972191324	24,9	56,265850945495
24,92	44,5977011494253	24,92	44,5977011494253	24,92	55,3920405388704	24,92	56,080459770115
24,94	43,5148930910889	24,94	43,5148930910889	24,94	55,1813125695217	24,94	56,4189840563589
24,96	43,8823384006921	24,96	43,8823384006921	24,96	55,4147818563836	24,96	56,5880608083055
24,98	44,3358052156717	24,98	44,3358052156717	24,98	55,642936596218	24,98	56,3165245334322
25	44,0715609936967	25	44,0715609936967	25	55,7105425781733	25	56,8492151773576
25,02	44,2610307749351	25,02	44,2610307749351	25,02	55,868619453714	25,02	56,4925225559263
25,04	44,4561858855519	25,04	44,4561858855519	25,04	56,5168705969596	25,04	56,06340378198
25,06	44,5812631318749	25,06	44,5812631318749	25,06	56,2563341984922	25,06	56,5926337906316
25,08	44,8749227536769	25,08	44,8749227536769	25,08	56,0886169818317	25,08	56,4026696329255
25,1	45,7269805957237	25,1	45,7269805957237	25,1	55,3921641329873	25,1	56,0630329996292
25,12	45,6065999258435	25,12	45,6065999258435	25,12	55,0954146582623	25,12	55,2966258806081
25,14	45,902607835867	25,14	45,902607835867	25,14	55,3409961685824	25,14	55,2297614633544
25,16	46,0241008527994	25,16	46,0241008527994	25,16	55,5529600791002	25,16	54,9871462118403
25,18	47,098875293536	25,18	47,098875293536	25,18	55,9309108886417	25,18	54,4417253738722
25,2	47,5674205907799	25,2	47,5674205907799	25,2	54,9824496353974	25,2	54,0091459646521
25,22	48,0156964528489	25,22	48,0156964528489	25,22	54,7736991719194	25,22	53,1053021876159
25,24	48,4178717093066	25,24	48,4178717093066	25,24	53,9243604004449	25,24	52,4310962798171
25,26	47,8650352243233	25,26	47,8650352243233	25,26	52,5291064145347	25,26	51,1434927697442
25,28	47,7303176368805	25,28	47,7303176368805	25,28	53,1594364108268	25,28	50,1630206402175
25,3	48,4187368681251	25,3	48,4187368681251	25,3	52,3426028921023	25,3	49,4412309974045
25,32	47,6395995550612	25,32	47,6395995550612	25,32	51,4331973798047	25,32	48,9409220121122
25,34	48,6447905079718	25,34	48,6447905079718	25,34	51,2004696576443	25,34	49,0328760351007
25,36	48,4207143739958	25,36	48,4207143739958	25,36	51,0443702879743	25,36	48,1090100111235
25,38	48,0642689407984	25,38	48,0642689407984	25,38	51,5195896675319	25,38	46,4862192559634
25,4	47,3252997157335	25,4	47,3252997157335	25,4	50,3613891978742	25,4	46,1274255345446
25,42	47,2932888394512	25,42	47,2932888394512	25,42	49,8785069830676	25,42	46,4518600914597
25,44	46,5638363613892	25,44	46,5638363613892	25,44	49,6959584723767	25,44	46,898034853541
25,46	46,1572117167223	25,46	46,1572117167223	25,46	49,6514645902855	25,46	47,2213570634038
25,48	45,9866518353726	25,48	45,9866518353726	25,48	50,0114942528736	25,48	47,8749227536769
25,5	46,1780991224818	25,5	46,1780991224818	25,5	50,3328389568657	25,5	48,0090223705352
25,52	46,5168705969596	25,52	46,5168705969596	25,52	49,8799901124707	25,52	47,927326659251
25,54	46,1701890989989	25,54	46,1701890989989	25,54	49,6782845136571	25,54	47,9977753058954
25,56	45,4209615622297	25,56	45,4209615622297	25,56	49,8775182301323	25,56	48,7423062662217
25,58	44,8707205537017	25,58	44,8707205537017	25,58	50,3919169447534	25,58	48,4716351501669
25,6	45,0611790878754	25,6	45,0611790878754	25,6	51,4276356445433	25,6	48,46829810901
25,62	45,0892349524163	25,62	45,0892349524163	25,62	51,663082437276	25,62	49,7601038190582
25,64	44,9097762946484	25,64	44,9097762946484	25,64	51,1831664812755	25,64	50,4149054505006
25,66	44,2049190458534	25,66	44,2049190458534	25,66	51,5764429613151	25,66	50,4109504387591
25,68	43,9710789766407	25,68	43,9710789766407	25,68	52,3921641329873	25,68	50,3228278333951
25,7	45,0074156470152	25,7	45,0074156470152	25,7	53,0517859349895	25,7	50,918180694599
25,72	44,9356074650847	25,72	44,9356074650847	25,72	53,2993449511804	25,72	50,7876653071314
25,74	45,0568532937832	25,74	45,0568532937832	25,74	53,293659621802	25,74	50,8060808305525
25,76	45,5864540847856	25,76	45,5864540847856	25,76	52,8358670127302	25,76	50,8179458657768
25,78	45,5021628970461	25,78	45,5021628970461	25,78	52,970584600173	25,78	50,2618959337536
25,8	45,6300828080583	25,8	45,6300828080583	25,8	52,3426028921023	25,8	50,1853911753801
25,82	44,2746261277963	25,82	44,2746261277963	25,82	53,0079100234829	25,82	50,0883697935978
25,84	44,5430725497466	25,84	44,5430725497466	25,84	53,5570386849586	25,84	50,3579285626004
25,86	44,7470028426647	25,86	44,7470028426647	25,86	53,023235693981	25,86	50,7680138425411
25,88	44,6865653194908	25,88	44,6865653194908	25,88	52,8683722654802	25,88	51,1384254109504
25,9	45,1302681992337	25,9	45,1302681992337	25,9	53,5267581263132	25,9	51,8875293536028
25,92	43,6889136077123	25,92	43,6889136077123	25,92	53,8975404770733	25,92	50,8456309479669
25,94	43,4145346681498	25,94	43,4145346681498	25,94	54,1543690520331	25,94	50,853170189099
25,96	43,9034729946855	25,96	43,9034729946855	25,96	54,1816833518725	25,96	50,8626869361018
25,98	43,9089111358299	25,98	43,9089111358299	25,98	53,4229390681004	25,98	51,0543814114448
26	44,1389197874181	26	44,1389197874181	26	53,8230132245705	26	51,6194537140032
26,02	43,7428006426894	26,02	43,7428006426894	26,02	53,5171177851934	26,02	50,9618094178717
26,04	43,5670498084291	26,04	43,5670498084291	26,04	52,9956742059078	26,04	51,4886911383018
26,06	43,6083302434804	26,06	43,6083302434804	26,06	52,2688172043011	26,06	52,3964899270795
26,08	43,0407860585836	26,08	43,0407860585836	26,08	51,3065134099617	26,08	52,7691261895934
26,1	41,9309108886417	26,1	41,9309108886417	26,1	51,9898652824126	26,1	53,0329996292177
26,12	41,5915214435793	26,12	41,5915214435793	26,12	52,6362625139043	26,12	52,8204177481152
26,14	40,3319737980472	26,14	40,3319737980472	26,14	52,6885428253615	26,14	51,720182919293
26,16	39,6311951551106	26,16	39,6311951551106	26,16	52,6771721666049	26,16	52,0397973056483
26,18	39,1722901989865	26,18	39,1722901989865	26,18	51,6283524904215	26,18	52,4498825855889
26,2	38,8143616363861	26,2	38,8143616363861	26,2	51,1436163638611	26,2	51,8451365714992
26,22	37,9370905944877	26,22	37,9370905944877	26,22	51,2159189222593	26,22	51,4959831912001
26,24	38,1829192930417	26,24	38,1829192930417	26,24	51,0847855642072	26,24	51,3350636509702
26,26	38,9424051415153	26,26	38,9424051415153	26,26	50,9291805710048	26,26	51,5787912495365
26,28	38,6251390433816	26,28	38,6251390433816	26,28	50,1958966753183	26,28	50,476084538376
26,3	38,8436534420962	26,3	38,8436534420962	26,3	48,9920899765171	26,3	50,1327400815721
26,32	39,6044988258559	26,32	39,6044988258559	26,32	48,5810159436411	26,32	49,2398961809418
26,34	39,1387961933012	26,34	39,1387961933012	26,34	47,9807193177605	26,34	48,9337535533309
26,36	39,2072673340749	26,36	39,2072673340749	26,36	47,202447163515	26,36	49,1091336052404
26,38	38,4685452972439	26,38	38,4685452972439	26,38	47,9978989000124	26,38	48,9162031887282
26,4	39,1745148930911	26,4	39,1745148930911	26,4	47,508589791126	26,4	48,5052527499691
26,42	40,2153009516747	26,42	40,2153009516747	26,42	47,5436905203312	26,42	47,9424051415153
26,44	40,3426028921023	26,44	40,3426028921023	26,44	47,3947596094426	26,44	47,9112594240514
26,46	40,5640835496231	26,46	40,5640835496231	26,46	48,1208750463478	26,46	47,1853911753801
26,48	40,5723643554567	26,48	40,5723643554567	26,48	47,0414040291682	26,48	45,4009393152886
26,5	42,216413298727	26,5	42,216413298727	26,5	46,6122852552219	26,5	44,8298109010011
26,52	42,7252502780868	26,52	42,7252502780868	26,52	46,1562229637869	26,52	44,4542083796811
26,54	43,1108639228773	26,54	43,1108639228773	26,54	46,1022123346929	26,54	44,2292670868867
26,56	43,6065999258435	26,56	43,6065999258435	26,56	47,3540971449759	26,56	44,5606229143493
26,58	43,115931281671	26,58	43,115931281671	26,58	46,4134223210975	26,58	44,451365714992
26,6	43,0991224817699	26,6	43,0991224817699	26,6	46,6041280435051	26,6	45,5480163144234
26,62	43,0027190705722	26,62	43,0027190705722	26,62	48,145346681498	26,62	45,3293783215919
26,64	42,8954393770857	26,64	42,8954393770857	26,64	48,0321344703992	26,64	44,4294895562971
26,66	42,2128290693363	26,66	42,2128290693363	26,66	49,6994191076505	26,66	43,159189222593
26,68	42,5298479792362	26,68	42,5298479792362	26,68	49,8149796069707	26,68	42,8599678655296
26,7	41,7755530836732	26,7	41,7755530836732	26,7	49,7457669014955	26,7	43,2853788159684
26,72	42,1667284637251	26,72	42,1667284637251	26,72	49,7694969719442	26,72	44,1541218637993
26,74	42,3025583982202	26,74	42,3025583982202	26,74	49,326041280435	26,74	44,5446792732666
26,76	42,2526263749846	26,76	42,2526263749846	26,76	49,4942528735632	26,76	44,2496601161785
26,78	41,4650846619701	26,78	41,4650846619701	26,78	49,4303547151156	26,78	43,9050797182054
26,8	41,9231244592757	26,8	41,9231244592757	26,8	49,4336917562724	26,8	43,7449017426771
26,82	41,9357310592016	26,82	41,9357310592016	26,82	48,846990483253	26,82	43,9517982944012
26,84	41,4653318502039	26,84	41,4653318502039	26,84	48,8997651711779	26,84	43,7054752193796
26,86	41,5216907675195	26,86	41,5216907675195	26,86	49,1054257817328	26,86	43,9981460882462
26,88	40,6990483252997	26,88	40,6990483252997	26,88	49,2265480163144	26,88	44,1201334816463
26,9	40,3688048448894	26,9	40,3688048448894	26,9	49,3589173155358	26,9	44,5360276850822
26,92	39,8886417006551	26,92	39,8886417006551	26,92	49,2571993573106	26,92	45,0397973056483
26,94	39,7461376838463	26,94	39,7461376838463	26,94	49,3529847979236	26,94	45,0484488938326
26,96	39,7254974663206	26,96	39,7254974663206	26,96	48,0746508466197	26,96	44,5365220615499
26,98	39,5791620318873	26,98	39,5791620318873	26,98	47,8345074774441	26,98	44,1291558521815
27	38,9810901001112	27	38,9810901001112	27	48,1129650228649	27	44,4470399208998
27,02	38,7727104189841	27,02	38,7727104189841	27,02	48,0777406995427	27,02	43,5579038437771
27,04	39,2234581633914	27,04	39,2234581633914	27,04	47,621307625757	27,04	43,0684711407737
27,06	39,1202570757632	27,06	39,1202570757632	27,06	47,7806204424669	27,06	43,1008527994068
27,08	38,5244098380917	27,08	38,5244098380917	27,08	48,310715609937	27,08	43,6037572611544
27,1	38,3927821035719	27,1	38,3927821035719	27,1	48,5616116672847	27,1	43,4848597206773
27,12	38,4919045853417	27,12	38,4919045853417	27,12	48,7322951427512	27,12	43,7225312075145
27,14	38,3068841923125	27,14	38,3068841923125	27,14	48,8092942775924	27,14	44,0394265232975
27,16	38,9117538005191	27,16	38,9117538005191	27,16	49,4597701149425	27,16	43,8020022246941
27,18	39,5697688790014	27,18	39,5697688790014	27,18	50,7473736250155	27,18	42,9519218885181
27,2	40,5118032381659	27,2	40,5118032381659	27,2	49,5632183908046	27,2	43,2541095043876
27,22	40,6162402669633	27,22	40,6162402669633	27,22	50,3869731800766	27,22	42,9379557533062
27,24	40,8011370658757	27,24	40,8011370658757	27,24	49,9231244592757	27,24	43,5874428377209
27,26	40,8776418242492	27,26	40,8776418242492	27,26	49,6962056606106	27,26	44,2562106043752
27,28	41,1957730812013	27,28	41,1957730812013	27,28	49,2174020516624	27,28	44,4956124088494
27,3	41,4836237795081	27,3	41,4836237795081	27,3	49,0872574465456	27,3	45,2935360276851
27,32	42,6405883079966	27,32	42,6405883079966	27,32	48,9102706711161	27,32	45,2757384748486
27,34	42,4584105796564	27,34	42,4584105796564	27,34	48,6452848844395	27,34	45,8698553948832
27,36	42,1851439871462	27,36	42,1851439871462	27,36	49,1370658756643	27,36	45,6817451489309
27,38	41,6564083549623	27,38	41,6564083549623	27,38	48,578049684835	27,38	45,4653318502039
27,4	41,2602892102336	27,4	41,2602892102336	27,4	48,8153503893215	27,4	45,162279075516
27,42	41,2075145223087	27,42	41,2075145223087	27,42	49,230255839822	27,42	45,0765047583735
27,44	40,4191076504758	27,44	40,4191076504758	27,44	48,9641577060932	27,44	45,5080954146583
27,46	40,9342479297985	27,46	40,9342479297985	27,46	49,3576813743666	27,46	45,8672599184279
27,48	39,9515511061673	27,48	39,9515511061673	27,48	48,6272401433692	27,48	46,9285626004202
27,5	39,4671857619578	27,5	39,4671857619578	27,5	48,4816462736374	27,5	46,4608824619948
27,52	38,7584970955383	27,52	38,7584970955383	27,52	48,1726609813373	27,52	45,7376096897788
27,54	38,7027561488073	27,54	38,7027561488073	27,54	49,0894821406501	27,54	45,3314794215795
27,56	39,1134593993326	27,56	39,1134593993326	27,56	49,026325546904	27,56	45,8735632183908
27,58	39,3936472623903	27,58	39,3936472623903	27,58	48,3964899270795	27,58	45,7760474601409
27,6	38,8102830305278	27,6	38,8102830305278	27,6	48,4516129032258	27,6	45,823878383389
27,62	38,4804103324682	27,62	38,4804103324682	27,62	48,4125571622791	27,62	46,0360894821407
27,64	37,8488443950068	27,64	37,8488443950068	27,64	49,2386602397726	27,64	46,1238413051539
27,66	37,839327648004	27,66	37,839327648004	27,66	48,8734396242739	27,66	45,3921641329873
27,68	38,3942652329749	27,68	38,3942652329749	27,68	48,8556420714374	27,68	44,7591150661229
27,7	38,9639105178594	27,7	38,9639105178594	27,7	48,9281918180695	27,7	44,2354467927327
27,72	39,2245705104437	27,72	39,2245705104437	27,72	47,7421826721048	27,72	43,6498578667656
27,74	39,1123470522803	27,74	39,1123470522803	27,74	47,5314547027562	27,74	43,5116796440489
27,76	39,3025583982202	27,76	39,3025583982202	27,76	46,5451736497343	27,76	43,207143739958
27,78	39,0164380175504	27,78	39,0164380175504	27,78	46,9052033123223	27,78	42,701643801755
27,8	38,9655172413793	27,8	38,9655172413793	27,8	46,6164874551972	27,8	42,4181188975405
27,82	39,392534915338	27,82	39,392534915338	27,82	45,942899517983	27,82	43,5644543319738
27,84	40,2036831046842	27,84	40,2036831046842	27,84	44,8095414658262	27,84	43,4661970090224
27,86	40,845383759733	27,86	40,845383759733	27,86	44,2136942281548	27,86	44,0552465702633
27,88	40,6459028550241	27,88	40,6459028550241	27,88	44,0197750587072	27,88	43,1123470522803
27,9	39,8728216536893	27,9	39,8728216536893	27,9	43,87640588308	27,9	43,5436905203312
27,92	39,1315041404029	27,92	39,1315041404029	27,92	43,984550735385	27,92	42,9448770238537
27,94	39,401928068224	27,94	39,401928068224	27,94	42,8914843653442	27,94	43,3642318625633
27,96	38,6438017550365	27,96	38,6438017550365	27,96	42,755778024966	27,96	44,0190334940057
27,98	38,8921023359288	27,98	38,8921023359288	27,98	43,2405141515264	27,98	44,2911877394636
28	38,2232109751576	28	38,2232109751576	28	43,2754912866148	28	44,6948461253244
28,02	37,5287356321839	28,02	37,5287356321839	28,02	43,3044123099741	28,02	44,5885551847732
28,04	36,670745272525	28,04	36,670745272525	28,04	42,8479792361884	28,04	44,9771350883698
28,06	36,2969966629588	28,06	36,2969966629588	28,06	42,9225064886911	28,06	45,0629094055123
28,08	36,9349894945001	28,08	36,9349894945001	28,08	42,8574959831912	28,08	45,1469534050179
28,1	37,083549623038	28,1	37,083549623038	28,1	42,9318996415771	28,1	44,9974045235447
28,12	37,0219997528118	28,12	37,0219997528118	28,12	42,695587690026	28,12	45,7540477073291
28,14	35,8823384006921	28,14	35,8823384006921	28,14	42,0283030527747	28,14	45,9548881473242
28,16	35,2777159807193	28,16	35,2777159807193	28,16	41,731059201582	28,16	45,1025831170436
28,18	36,1071560993697	28,18	36,1071560993697	28,18	41,7411939191695	28,18	44,4624891855148
28,2	35,8676307007787	28,2	35,8676307007787	28,2	41,3675689037202	28,2	43,360153256705
28,22	36,3992089976517	28,22	36,3992089976517	28,22	40,6875540724262	28,22	42,095785440613
28,24	36,9063156593746	28,24	36,9063156593746	28,24	40,0140897293289	28,24	40,6392287727104
28,26	37,4827586206897	28,26	37,4827586206897	28,26	39,5855889259671	28,26	39,6407119021135
28,28	37,4040291682116	28,28	37,4040291682116	28,28	39,335434433321	28,28	38,8770238536646
28,3	37,4438264738599	28,3	37,4438264738599	28,3	39,7345198368558	28,3	38,7190705722408
28,32	37,285873192436	28,32	37,285873192436	28,32	39,4477814856013	28,32	37,8434062538623
28,34	37,0490668644173	28,34	37,0490668644173	28,34	39,7073291311334	28,34	37,8589791125942
28,36	37,7624521072797	28,36	37,7624521072797	28,36	39,4530960326289	28,36	37,4425905326907
28,38	38,3506365097021	28,38	38,3506365097021	28,38	39,1983685576567	28,38	37,4957360029663
28,4	39,1284142874799	28,4	39,1284142874799	28,4	39,2360647633173	28,4	36,4859720677296
28,42	38,2784575454208	28,42	38,2784575454208	28,42	40,5483870967742	28,42	36,6695093313558
28,44	38,064886911383	28,44	38,064886911383	28,44	41,3751081448523	28,44	36,9189222593005
28,46	38,0501792114695	28,46	38,0501792114695	28,46	40,6682733901866	28,46	38,1876158694846
28,48	37,8498331479422	28,48	37,8498331479422	28,48	41,7660363366704	28,48	38,0567296996663
28,5	37,6870596959585	28,5	37,6870596959585	28,5	41,6609813372883	28,5	38,4069954270177
28,52	36,9299221357063	28,52	36,9299221357063	28,52	42,0708194289952	28,52	38,1827956989247
28,54	36,9272030651341	28,54	36,9272030651341	28,54	43,2386602397726	28,54	38,3599060684711
28,56	35,8582375478927	28,56	35,8582375478927	28,56	43,5902855024101	28,56	39,2286491163021
28,58	35,1788406871833	28,58	35,1788406871833	28,58	44,0422691879867	28,58	39,5585218143617
28,6	35,3377827215425	28,6	35,3377827215425	28,6	44,227289581016	28,6	41,06179705846
28,62	35,5097021381782	28,62	35,5097021381782	28,62	44,6781609195402	28,62	42,2186379928315
28,64	35,9113830181683	28,64	35,9113830181683	28,64	45,5748362377951	28,64	42,4999382029416
28,66	35,6818687430478	28,66	35,6818687430478	28,66	45,8766530713138	28,66	43,2822889630454
28,68	35,1657397107898	28,68	35,1657397107898	28,68	46,0674823878383	28,68	44,3337041156841
28,7	35,0044493882091	28,7	35,0044493882091	28,7	45,153009516747	28,7	44,2840192806822
28,72	36,0203930292918	28,72	36,0203930292918	28,72	45,5967123964899	28,72	43,8304288715857
28,74	36,1040662464467	28,74	36,1040662464467	28,74	45,1899641577061	28,74	43,6032628846867
28,76	36,2061549870226	28,76	36,2061549870226	28,76	44,9750339883822	28,76	42,959831912001
28,78	36,8036089482141	28,78	36,8036089482141	28,78	45,1280435051292	28,78	42,2557162279076
28,8	37,2285255221852	28,8	37,2285255221852	28,8	44,7256210604375	28,8	41,8914843653442
28,82	36,9268322827834	28,82	36,9268322827834	28,82	44,0593251761216	28,82	42,5596341614139
28,84	36,9454949944383	28,84	36,9454949944383	28,84	45,0177975528365	28,84	43,1490545050056
28,86	36,8820912124583	28,86	36,8820912124583	28,86	44,6530713138055	28,86	43,9966629588432
28,88	36,4278828327772	28,88	36,4278828327772	28,88	44,1408972932889	28,88	44,2588060808305
28,9	36,5575330614263	28,9	36,5575330614263	28,9	44,6038808552713	28,9	44,1970090223705
28,92	36,6403411197627	28,92	36,6403411197627	28,92	44,4722531207515	28,92	43,7198121369423
28,94	36,5942405141515	28,94	36,5942405141515	28,94	44,1516499814609	28,94	43,4120627858114
28,96	36,4739834383883	28,96	36,4739834383883	28,96	43,4505005561735	28,96	43,2077617105426
28,98	36,2041774811519	28,98	36,2041774811519	28,98	43,0724261525151	28,98	43,278210357187
29	36,3507601038191	29	36,3507601038191	29	42,6121616611049	29	43,4098380917068
29,02	35,9742924236806	29,02	35,9742924236806	29,02	41,0571004820171	29,02	43,4220739092819
29,04	35,9915956000494	29,04	35,9915956000494	29,04	41,9285626004202	29,04	42,0740328760351
29,06	35,2077617105426	29,06	35,2077617105426	29,06	40,7497219132369	29,06	42,4356692621431
29,08	34,9702138178223	29,08	34,9702138178223	29,08	40,6539364726239	29,08	42,1637622049191
29,1	34,8336423186256	29,1	34,8336423186256	29,1	40,7754294895563	29,1	41,9354838709678
29,12	34,9069336299592	29,12	34,9069336299592	29,12	40,949079223829	29,12	42,0444938820912
29,14	35,6497342726486	29,14	35,6497342726486	29,14	41,3319737980472	29,14	42,3932764800395
29,16	36,6452848844395	29,16	36,6452848844395	29,16	41,5586454084786	29,16	42,8452601656161
29,18	36,8322827833395	29,18	36,8322827833395	29,18	42,1319985168706	29,18	42,9724385119268
29,2	36,93820294154	29,2	36,93820294154	29,2	42,5472747497219	29,2	43,2224694104561
29,22	36,8546533185021	29,22	36,8546533185021	29,22	42,3353108392041	29,22	43,1624026696329
29,24	36,8373501421332	29,24	36,8373501421332	29,24	42,1972562106044	29,24	42,4439500679768
29,26	37,4978371029539	29,26	37,4978371029539	29,26	41,8345074774441	29,26	41,9064392534916
29,28	37,7060931899642	29,28	37,7060931899642	29,28	42,3160301569645	29,28	42,0338647880361
29,3	37,3932764800396	29,3	37,3932764800396	29,3	42,2124582869855	29,3	42,0725497466321
29,32	38,0142133234458	29,32	38,0142133234458	29,32	42,052527499691	29,32	41,9993820294154
29,34	38,7589914720059	29,34	38,7589914720059	29,34	42,0449882585589	29,34	42,3325917686318
29,36	38,4165121740205	29,36	38,4165121740205	29,36	42,4535904090965	29,36	42,3007044864665
29,38	38,4821406501051	29,38	38,4821406501051	29,38	42,1342232109752	29,38	42,7960697070819
29,4	38,8194289951798	29,4	38,8194289951798	29,4	42,9044617476208	29,4	42,550241008528
29,42	38,4464219503152	29,42	38,4464219503152	29,42	43,2300086515882	29,42	42,3419849215177
29,44	38,0638981584477	29,44	38,0638981584477	29,44	43,4330737856878	29,44	42,7470028426647
29,46	37,2588060808306	29,46	37,2588060808306	29,46	43,5890495612409	29,46	41,7028797429242
29,48	37,0442466938574	29,48	37,0442466938574	29,48	43,4000741564702	29,48	40,9113830181683
29,5	37,102088740576	29,5	37,102088740576	29,5	42,0134717587443	29,5	40,7334074898035
29,52	37,0323816586331	29,52	37,0323816586331	29,52	41,5801507848227	29,52	40,2715362748733
29,54	36,5836114200964	29,54	36,5836114200964	29,54	41,3543443332098	29,54	40,922753676925
29,56	36,2359411692003	29,56	36,2359411692003	29,56	40,9988876529477	29,56	40,8317884068718
29,58	36,4270176739587	29,58	36,4270176739587	29,58	40,183908045977	29,58	41,0380669880114
29,6	36,2745025336794	29,6	36,2745025336794	29,6	39,7447781485601	29,6	40,8481028303053
29,62	36,171548634285	29,62	36,171548634285	29,62	39,3982202447164	29,62	42,1837844518601
29,64	36,1296502286491	29,64	36,1296502286491	29,64	39,6943517488568	29,64	41,8091706834755
29,66	36,5824990730441	29,66	36,5824990730441	29,66	39,9602026943518	29,66	41,9599555061179
29,68	36,3675689037202	29,68	36,3675689037202	29,68	40,0239772586825	29,68	43,0218761586949
29,7	36,5612408849339	29,7	36,5612408849339	29,7	39,7284637251267	29,7	42,9401804474107
29,72	35,5330614262761	29,72	35,5330614262761	29,72	39,37560252132	29,72	42,8844395006798
29,74	35,1155604993202	29,74	35,1155604993202	29,74	39,3283895686565	29,74	43,0056853293783
29,76	35,3243109627982	29,76	35,3243109627982	29,76	39,629094055123	29,76	43,5771845260166
29,78	34,6581386725992	29,78	34,6581386725992	29,78	40,0017303176369	29,78	43,7965640835496
29,8	34,9064392534915	29,8	34,9064392534915	29,8	39,8540353479174	29,8	44,3683104684217
29,82	35,2814238042269	29,82	35,2814238042269	29,82	40,4402422444692	29,82	45,0636509702138
29,84	35,367816091954	29,84	35,367816091954	29,84	41,3320973921641	29,84	45,2082560870103
29,86	36,1767395871956	29,86	36,1767395871956	29,86	41,409590903473	29,86	44,5810159436411
29,88	36,8246199480905	29,88	36,8246199480905	29,88	40,8963045359041	29,88	43,942899517983
29,9	37,5323198615746	29,9	37,5323198615746	29,9	41,5841057965641	29,9	43,085032752441
29,92	37,7347670250896	29,92	37,7347670250896	29,92	42,145223087381	29,92	42,2390310221234
29,94	37,8736868125077	29,94	37,8736868125077	29,94	42,641453466815	29,94	42,176245210728
29,96	37,5319490792238	29,96	37,5319490792238	29,96	43,8447657891485	29,96	41,4680509207762
29,98	37,4016808799901	29,98	37,4016808799901	29,98	44,2165368928439	29,98	41,8595970831789
30	37,2431096279817	30	37,2431096279817	30	43,7246323075022	30	41,6368804844889
30,02	36,5140279322704	30,02	36,5140279322704	30,02	43,5321962674577	30,02	40,4448152267952
30,04	37,571869978989	30,04	37,571869978989	30,04	43,4004449388209	30,04	40,4411074032876
30,06	37,6494870844148	30,06	37,6494870844148	30,06	42,28130021011	30,06	40,245705104437
30,08	37,5130391793351	30,08	37,5130391793351	30,08	42,551724137931	30,08	40,454455567915
30,1	37,9501915708812	30,1	37,9501915708812	30,1	42,0577184526016	30,1	41,0968977876653
30,12	39,0727969348659	30,12	39,0727969348659	30,12	41,8049684835002	30,12	40,6462736373749
30,14	39,2281547398344	30,14	39,2281547398344	30,14	40,9650228649116	30,14	40,3665801507848
30,16	38,8091706834755	30,16	38,8091706834755	30,16	40,3604004449388	30,16	39,5648251143246
30,18	37,9530342355704	30,18	37,9530342355704	30,18	40,7364973427265	30,18	39,1132122110988
30,2	37,3550858979113	30,2	37,3550858979113	30,2	40,2312445927574	30,2	38,84550735385
30,22	37,258188110246	30,22	37,258188110246	30,22	39,677048572488	30,22	38,7246323075022
30,24	37,0477073291311	30,24	37,0477073291311	30,24	38,7997775305896	30,24	39,0161908293165
30,26	36,3252997157335	30,26	36,3252997157335	30,26	38,398714621184	30,26	38,3854900506736
30,28	35,9609442590533	30,28	35,9609442590533	30,28	37,9070572240761	30,28	38,3269064392535
30,3	36,3070077864294	30,3	36,3070077864294	30,3	38,1029538993944	30,3	38,772834013101
30,32	36,2484241750093	30,32	36,2484241750093	30,32	38,867136324311	30,32	39,2531207514522
30,34	36,1981213694228	30,34	36,1981213694228	30,34	39,8167099246076	30,34	39,6421950315165
30,36	36,1792114695341	30,36	36,1792114695341	30,36	39,5338029909776	30,36	39,3920405388704
30,38	36,3437152391546	30,38	36,3437152391546	30,38	39,5998022494129	30,38	38,8235076010382
30,4	37,231862563342	30,4	37,231862563342	30,4	39,9955506117909	30,4	38,9516747002843
30,42	37,105054999382	30,42	37,105054999382	30,42	40,007662835249	30,42	39,0641453466815
30,44	36,0069212705475	30,44	36,0069212705475	30,44	40,2976146335435	30,44	39,8923495241627
30,46	35,3260412804351	30,46	35,3260412804351	30,46	40,9190458534174	30,46	39,3100976393524
30,48	34,826844642195	30,48	34,826844642195	30,48	40,5988134964776	30,48	39,774317142504
30,5	35,1102459522927	30,5	35,1102459522927	30,5	41,0223705351625	30,5	40,1800766283525
30,52	35,0496848350019	30,52	35,0496848350019	30,52	40,7629464837474	30,52	40,3759733036707
30,54	35,1879866518354	30,54	35,1879866518354	30,54	40,405017921147	30,54	40,5011741441107
30,56	34,5431961438636	30,56	34,5431961438636	30,56	40,169941910765	30,56	39,7219132369299
30,58	34,0082808058337	30,58	34,0082808058337	30,58	39,9728092942776	30,58	39,301322457051
30,6	34,6814979606971	30,6	34,6814979606971	30,6	40,2115931281671	30,6	40,0594487702385
30,62	34,6622172784575	30,62	34,6622172784575	30,62	39,1737733283896	30,62	39,8708441478186
30,64	35,108268446422	30,64	35,108268446422	30,64	39,5525892967495	30,64	40,7487331603016
30,66	36,485354097145	30,66	36,485354097145	30,66	39,2129526634532	30,66	40,0101347175874
30,68	35,8523050302806	30,68	35,8523050302806	30,68	39,1725373872204	30,68	39,1462118403164
30,7	35,537881596836	30,7	35,537881596836	30,7	38,301446051168	30,7	38,176245210728
30,72	35,0467185761958	30,72	35,0467185761958	30,72	38,4453096032629	30,72	37,4417253738722
30,74	34,5860833024348	30,74	34,5860833024348	30,74	38,1972562106044	30,74	37,1856383636139
30,76	34,993820294154	30,76	34,993820294154	30,76	37,5712520084044	30,76	37,3565690273143
30,78	35,1206278581139	30,78	35,1206278581139	30,78	37,4371523915462	30,78	37,2321097515758
30,8	35,5991842788283	30,8	35,5991842788283	30,8	37,850080336176	30,8	37,0390557409467
30,82	34,9655172413793	30,82	34,9655172413793	30,82	38,4628599678655	30,82	35,8838215300952
30,84	35,1848967989124	30,84	35,1848967989124	30,84	38,8307996539365	30,84	35,6283524904215
30,86	34,8937090594488	30,86	34,8937090594488	30,86	39,6353973550859	30,86	35,4417253738722
30,88	34,9253491533803	30,88	34,9253491533803	30,88	40,2128290693363	30,88	35,7039920899765
30,9	34,6232851316277	30,9	34,6232851316277	30,9	40,2665925101965	30,9	35,8107774069954
30,92	33,884068718329	30,92	33,884068718329	30,92	39,9012483005809	30,92	35,264367816092
30,94	33,9414163885799	30,94	33,9414163885799	30,94	40,5012977382277	30,94	35,6318131256952
30,96	33,7011494252873	30,96	33,7011494252873	30,96	41,4071190211346	30,96	36,1510320108763
30,98	32,5740946730936	30,98	32,5740946730936	30,98	41,4886911383018	30,98	36,0697070819429
31	32,0849091583241	31	32,0849091583241	31	42,0784822642442	31	36,5459152144358
31,02	31,9380793474231	31,02	31,9380793474231	31,02	42,4433320973922	31,02	36,2568285749598
31,04	32,3978494623656	31,04	32,3978494623656	31,04	41,9859102706711	31,04	36,8120133481646
31,06	32,7245087133852	31,06	32,7245087133852	31,06	42,493016932394	31,06	37,0067976764306
31,08	31,9291805710048	31,08	31,9291805710048	31,08	42,1006056111729	31,08	37,8712149301693
31,1	31,7521937955753	31,1	31,7521937955753	31,1	41,7460140897293	31,1	37,6814979606971
31,12	31,1649981460883	31,12	31,1649981460883	31,12	41,1116054875788	31,12	38,5335558027438
31,14	31,9515511061674	31,14	31,9515511061674	31,14	41,3582993449512	31,14	38,8828327771598
31,16	32,9521690767519	31,16	32,9521690767519	31,16	41,5975775553084	31,16	40,5412186379928
31,18	33,208626869361	31,18	33,208626869361	31,18	41,0248424175009	31,18	40,3993325917687
31,2	33,2773451983686	31,2	33,2773451983686	31,2	41,3397602274132	31,2	41,3212211098752
31,22	33,814485230503	31,22	33,814485230503	31,22	40,9206525769373	31,22	41,3722654801632
31,24	32,958225188481	31,24	32,958225188481	31,24	40,9163267828451	31,24	42,143739957978
31,26	33,2223458163391	31,26	33,2223458163391	31,26	39,9239896180942	31,26	41,5308367321716
31,28	32,7636880484489	31,28	32,7636880484489	31,28	39,8059572364356	31,28	42,004572982326
31,3	33,086515881844	31,3	33,086515881844	31,3	40,089729328884	31,3	42,3888270918304
31,32	33,4797923618836	31,32	33,4797923618836	31,32	40,8487208008899	31,32	42,9337535533309
31,34	33,8426646891608	31,34	33,8426646891608	31,34	40,8314176245211	31,34	42,8026201952787
31,36	34,1626498578668	31,36	34,1626498578668	31,36	40,7300704486466	31,36	42,3921641329873
31,38	34,5954764553207	31,38	34,5954764553207	31,38	41,0128537881597	31,38	41,918057100482
31,4	35,1166728463725	31,4	35,1166728463725	31,4	40,9327648003955	31,4	41,5314547027562
31,42	35,1392905697689	31,42	35,1392905697689	31,42	41,1575824990731	31,42	40,9297985415894
31,44	35,5892967494747	31,44	35,5892967494747	31,44	40,9311580768755	31,44	40,1617846990483
31,46	35,7322951427512	31,46	35,7322951427512	31,46	40,5632183908046	31,46	39,3676924978371
31,48	36,4067482387838	31,48	36,4067482387838	31,48	40,4412309974045	31,48	38,650723025584
31,5	36,2081324928933	31,5	36,2081324928933	31,5	40,9545173649734	31,5	38,0945494994438
31,52	35,4461747620813	31,52	35,4461747620813	31,52	40,7430478309233	31,52	37,9264615004326
31,54	35,7593622543567	31,54	35,7593622543567	31,54	41,7360029662588	31,54	37,680138425411
31,56	35,4060066740823	31,56	35,4060066740823	31,56	42,4417253738722	31,56	37,386355209492
31,58	35,6028921023359	31,58	35,6028921023359	31,58	42,4689160795946	31,58	37,0067976764306
31,6	35,143739957978	31,6	35,143739957978	31,6	41,7817327895192	31,6	36,932023235694
31,62	35,3591645037696	31,62	35,3591645037696	31,62	41,7853170189099	31,62	36,8762822889631
31,64	35,4738598442714	31,64	35,4738598442714	31,64	41,6546780373254	31,64	37,3212211098752
31,66	35,7725868248672	31,66	35,7725868248672	31,66	41,508589791126	31,66	37,2817945865777
31,68	35,9395624768261	31,68	35,9395624768261	31,68	41,805339265851	31,68	37,4783092324805
31,7	36,4801631442343	31,7	36,4801631442343	31,7	41,7898900012359	31,7	38,1380546285997
31,72	35,5377580027191	31,72	35,5377580027191	31,72	40,7639352366827	31,72	39,0257075763194
31,74	35,1771103695464	31,74	35,1771103695464	31,74	40,4005685329378	31,74	39,2573229514275
31,76	34,6183413669509	31,76	34,6183413669509	31,76	40,5172413793104	31,76	40,401928068224
31,78	34,058707205537	31,78	34,058707205537	31,78	40,4115684093437	31,78	40,4214559386973
31,8	33,4854776912619	31,8	33,4854776912619	31,8	40,2929180571005	31,8	40,8463725126684
31,82	33,6187121493017	31,82	33,6187121493017	31,82	39,90569768879	31,82	39,9469781238413
31,84	33,7562724014337	31,84	33,7562724014337	31,84	40,270423927821	31,84	40,7046100605611
31,86	34,3371647509579	31,86	34,3371647509579	31,86	40,5660610554938	31,86	41,0543814114448
31,88	34,3330861450995	31,88	34,3330861450995	31,88	39,989247311828	31,88	41,3597824743542
31,9	34,3566926214312	31,9	34,3566926214312	31,9	39,6200716845878	31,9	41,9270794710172
31,92	34,7383512544803	31,92	34,7383512544803	31,92	40,3278951921889	31,92	41,9758991472006
31,94	35,0437523173897	31,94	35,0437523173897	31,94	40,7502162897046	31,94	41,4298603386479
31,96	34,9483376591274	31,96	34,9483376591274	31,96	40,5849709553825	31,96	40,8534173773328
31,98	34,3524904214559	31,98	34,3524904214559	31,98	40,3951303917934	31,98	40,3491533802991
32	34,7978000247188	32	34,7978000247188	32	39,542454579162	32	39,8406871832901
32,02	34,836114200964	32,02	34,836114200964	32,02	39,417253738722	32,02	39,6819923371648
32,04	34,814485230503	32,04	34,814485230503	32,04	39,9263379063157	32,04	38,9562476826103
32,06	33,6143863552095	32,06	33,6143863552095	32,06	40,2764800395501	32,06	38,9232480533927
32,08	33,5245334322086	32,08	33,5245334322086	32,08	40,0725497466321	32,08	39,0873810406625
32,1	34,3779508095415	32,1	34,3779508095415	32,1	40,5169941910765	32,1	38,6017797552837
32,12	33,9576072178964	32,12	33,9576072178964	32,12	39,7541713014461	32,12	38,2617723396366
32,14	34,0715609936967	32,14	34,0715609936967	32,14	39,6941045606229	32,14	38,4221975033988
32,16	33,6829810901001	32,16	33,6829810901001	32,16	38,7460140897293	32,16	38,1060437523174
32,18	34,3434680509208	32,18	34,3434680509208	32,18	37,7856878012607	32,18	38,0636509702138
32,2	34,292052898282	32,2	34,292052898282	32,2	38,1630206402175	32,2	38,1631442343345
32,22	34,2258064516129	32,22	34,2258064516129	32,22	38,3600296625881	32,22	37,9142256828575
32,24	34,173155357805	32,24	34,173155357805	32,24	38,1813125695217	32,24	37,7340254603881
32,26	34,2539859102707	32,26	34,2539859102707	32,26	37,4252873563218	32,26	38,3474230626622
32,28	33,9077987887777	32,28	33,9077987887777	32,28	37,0075392411321	32,28	37,3180076628353
32,3	34,1184031640094	32,3	34,1184031640094	32,3	37,5156346557904	32,3	37,2710418984056
32,32	34,3673217154864	32,32	34,3673217154864	32,32	37,358546533185	32,32	37,2931652453343
32,34	34,6311951551106	32,34	34,6311951551106	32,34	37,239525398591	32,34	36,8107774069954
32,36	35,3990854035348	32,36	35,3990854035348	32,36	37,2925472747497	32,36	36,3884563094797
32,38	35,6732171548634	32,38	35,6732171548634	32,38	37,2560870102583	32,38	35,5498702261772
32,4	35,7760474601409	32,4	35,7760474601409	32,4	37,8180694598937	32,4	35,9232480533927
32,42	35,7968112717835	32,42	35,7968112717835	32,42	38,0704486466444	32,42	36,4230626622173
32,44	35,6345321962675	32,44	35,6345321962675	32,44	38,0798417995304	32,44	36,338524286244
32,46	35,5368928439006	32,46	35,5368928439006	32,46	39,7765418366086	32,46	36,5158818440242
32,48	35,3903102212335	32,48	35,3903102212335	32,48	40,026325546904	32,48	35,9116302064022
32,5	34,8139908540354	32,5	34,8139908540354	32,5	39,5452972438512	32,5	35,6737115313311
32,52	34,4323322209863	32,52	34,4323322209863	32,52	39,5135335558028	32,52	35,0137189469781
32,54	33,9262143121987	32,54	33,9262143121987	32,54	38,7261154369052	32,54	34,8614509949326
32,56	33,395624768261	32,56	33,395624768261	32,56	38,5194660734149	32,56	34,8466197009022
32,58	32,9773822766036	32,58	32,9773822766036	32,58	39,1376838462489	32,58	34,7089358546533
32,6	32,8013842541095	32,6	32,8013842541095	32,6	38,9804721295266	32,6	35,4289951798294
32,62	32,3454455567915	32,62	32,3454455567915	32,62	39,0143369175627	32,62	35,7566431837844
32,64	32,5392411321221	32,64	32,5392411321221	32,64	38,7250030898529	32,64	36,0043257940922
32,66	32,4325794092201	32,66	32,4325794092201	32,66	39,1009763935237	32,66	35,7416882956371
32,68	31,8770238536646	32,68	31,8770238536646	32,68	38,9276974416018	32,68	35,9447534297368
32,7	31,5152638734396	32,7	31,5152638734396	32,7	39,2061549870226	32,7	36,6006674082314
32,72	32,0087751823013	32,72	32,0087751823013	32,72	38,9757755530837	32,72	36,1402793227043
32,74	32,0891113582993	32,74	32,0891113582993	32,74	38,8149796069707	32,74	36,7462612779632
32,76	32,0180447410703	32,76	32,0180447410703	32,76	39,939686070943	32,76	36,8058336423186
32,78	31,6833518724509	32,78	31,6833518724509	32,78	39,4901742677049	32,78	37,1362007168459
32,8	31,6193301198863	32,8	31,6193301198863	32,8	38,1339760227413	32,8	37,8499567420591
32,82	32,1122234581634	32,82	32,1122234581634	32,82	37,9212705475219	32,82	38,1846496106785
32,84	32,6559139784946	32,84	32,6559139784946	32,84	37,9265850945495	32,84	37,9614386355209
32,86	33,585836114201	32,86	33,585836114201	32,86	37,9263379063157	32,86	38,5663082437276
32,88	34,3312322333457	32,88	34,3312322333457	32,88	37,3574341861328	32,88	38,5669262143122
32,9	34,7335310839204	32,9	34,7335310839204	32,9	37,7906315659375	32,9	38,5120504263997
32,92	34,9407984179953	32,92	34,9407984179953	32,92	37,8340131009764	32,92	38,4773204795452
32,94	34,9521690767519	32,94	34,9521690767519	32,94	38,2725250278087	32,94	38,8155975775553
32,96	34,6200716845878	32,96	34,6200716845878	32,96	38,888765294772	32,96	39,2228401928068
32,98	35,0287974292424	32,98	35,0287974292424	32,98	37,9959213941417	32,98	39,4345569150909
33	35,4720059325176	33	35,4720059325176	33	38,1008527994068	33	39,1149425287356
33,02	35,4888147324187	33,02	35,4888147324187	33,02	38,6175998022494	33,02	38,573476702509
33,04	35,442096156223	33,04	35,442096156223	33,04	37,3627487331603	33,04	38,0521567173403
33,06	35,4252873563218	33,06	35,4252873563218	33,06	37,6921270547522	33,06	38,5939933259177
33,08	35,1844024224447	33,08	35,1844024224447	33,08	37,2353231986158	33,08	38,3408725744655
33,1	35,2633790631566	33,1	35,2633790631566	33,1	37,367939686071	33,1	38,6302064021753
33,12	35,4983314794216	33,12	35,4983314794216	33,12	38,1025831170436	33,12	39,369422815474
33,14	36,2348288221481	33,14	36,2348288221481	33,14	38,8864170065505	33,14	38,7373625015449
33,16	35,7361265603757	33,16	35,7361265603757	33,16	39,2885922630083	33,16	38,8477320479545
33,18	35,3018168335187	33,18	35,3018168335187	33,18	39,5247806204425	33,18	38,3405017921147
33,2	35,3924113212211	33,2	35,3924113212211	33,2	39,6871832900754	33,2	38,417377332839
33,22	34,663082437276	33,22	34,663082437276	33,22	40,5954764553207	33,22	37,1918180694599
33,24	34,02929180571	33,24	34,02929180571	33,24	40,8027437893956	33,24	37,8589791125943
33,26	32,8937090594488	33,26	32,8937090594488	33,26	40,8466197009022	33,26	38,2784575454208
33,28	32,8883945124212	33,28	32,8883945124212	33,28	40,6700037078235	33,28	37,5743418613274
33,3	31,548757879125	33,3	31,548757879125	33,3	39,8788777654184	33,3	38,1720430107527
33,32	30,6116672846373	33,32	30,6116672846373	33,32	40,357063403782	33,32	39,02929180571
33,34	30,7654183660858	33,34	30,7654183660858	33,34	39,7630700778643	33,34	38,6941045606229
33,36	31,1615375108145	33,36	31,1615375108145	33,36	39,9793597824744	33,36	39,1510320108763
33,38	31,2636262513904	33,38	31,2636262513904	33,38	40,7711036954641	33,38	39,4037819799778
33,4	31,3484118155976	33,4	31,3484118155976	33,4	41,5134099616858	33,4	39,8427882832777
33,42	31,2082560870103	33,42	31,2082560870103	33,42	41,7445309603263	33,42	40,2060313929057
33,44	30,2672104807811	33,44	30,2672104807811	33,44	41,350883697936	33,44	40,2113459399333
33,46	29,7670250896057	33,46	29,7670250896057	33,46	41,9144728710913	33,46	40,3887034977135
33,48	29,3849956742059	33,48	29,3849956742059	33,48	41,4469163267828	33,48	40,2104807811148
33,5	29,5145223087381	33,5	29,5145223087381	33,5	41,3233222098628	33,5	39,7892720306513
33,52	29,9603262884687	33,52	29,9603262884687	33,52	40,4596465208256	33,52	39,5263873439624
33,54	30,8131256952169	33,54	30,8131256952169	33,54	40,0559881349648	33,54	39,5555555555556
33,56	31,1506612285255	33,56	31,1506612285255	33,56	39,9107650475838	33,56	39,5865776789025
33,58	31,0952910641453	33,58	31,0952910641453	33,58	39,2300086515882	33,58	38,7950809541466
33,6	31,6344086021505	33,6	31,6344086021505	33,6	38,5739710789766	33,6	39,5371400321345
33,62	32,1107403287604	33,62	32,1107403287604	33,62	38,8301816833519	33,62	39,8038561364479
33,64	32,5017921146953	33,64	32,5017921146953	33,64	38,1454702756149	33,64	38,9487084414782
33,66	33,8125077246323	33,66	33,8125077246323	33,66	38	33,66	38,9047089358547
33,68	34,5627240143369	33,68	34,5627240143369	33,68	38,0504263997034	33,68	39,2759856630824
33,7	34,7613397602274	33,7	34,7613397602274	33,7	37,2941539982697	33,7	37,7560252131999
33,72	35,0250896057348	33,72	35,0250896057348	33,72	37,4425905326907	33,72	37,6677790137189
33,74	35,7068347546657	33,74	35,7068347546657	33,74	37,1945371400322	33,74	37,2914349276974
33,76	35,7549128661476	33,76	35,7549128661476	33,76	37,6928686194537	33,76	36,3728834507478
33,78	35,7513286367569	33,78	35,7513286367569	33,78	37,7437893956248	33,78	35,9173155357805
33,8	34,9357310592016	33,8	34,9357310592016	33,8	37,9509331355828	33,8	37,1184031640094
33,82	35,1104931405265	33,82	35,1104931405265	33,82	37,5648251143246	33,82	37,1201334816463
33,84	36,1385490050674	33,84	36,1385490050674	33,84	37,8946978123841	33,84	36,8384624891855
33,86	35,8183166481276	33,86	35,8183166481276	33,86	37,8656531949079	33,86	36,9517982944012
33,88	35,6391051785935	33,88	35,6391051785935	33,88	39,0700778642937	33,88	37,3999505623532
33,9	36,2945247806205	33,9	36,2945247806205	33,9	39,2026943517489	33,9	36,4215795328142
33,92	35,6696329254727	33,92	35,6696329254727	33,92	40,3051538746756	33,92	36,8545297243851
33,94	34,7631936719812	33,94	34,7631936719812	33,94	40,316895315783	33,94	37,6844642195031
33,96	35,1144481522679	33,96	35,1144481522679	33,96	40,927326659251	33,96	37,7981708070696
33,98	34,8401928068224	33,98	34,8401928068224	33,98	41,1991101223582	33,98	37,1254480286738
34	34,4843653442096	34	34,4843653442096	34	41,8815968359906	34	36,6240266963293
34,02	34,7314299839328	34,02	34,7314299839328	34,02	42,1096279817081	34,02	36,128290693363
34,04	34,7144975899147	34,04	34,7144975899147	34,04	42,451365714992	34,04	35,8492151773576
34,06	34,5598813496478	34,06	34,5598813496478	34,06	42,3909281918181	34,06	35,8477320479545
34,08	34,6643183784452	34,08	34,6643183784452	34,08	42,3628723272772	34,08	35,8583611420097
34,1	34,0484488938326	34,1	34,0484488938326	34,1	42,1657397107898	34,1	36,4043999505624
34,12	33,7445309603263	34,12	33,7445309603263	34,12	40,9766407119021	34,12	35,4233098504511
34,14	33,3392658509455	34,14	33,3392658509455	34,14	41,255098257323	34,14	35,236435545668
34,16	34,0673587937214	34,16	34,0673587937214	34,16	41,3044123099741	34,16	35,6423186256334
34,18	34,5428253615128	34,18	34,5428253615128	34,18	41,5420837968113	34,18	35,1968854282536
34,2	34,8969225064887	34,2	34,8969225064887	34,2	41,5068594734891	34,2	35,4998146088246
34,22	35,6366332962551	34,22	35,6366332962551	34,22	40,9205289828204	34,22	35,8540353479175
34,24	35,854776912619	34,24	35,854776912619	34,24	41,493140526511	34,24	35,5954764553207
34,26	36,1153133110864	34,26	36,1153133110864	34,26	41,154616240267	34,26	34,9323940180447
34,28	36,0060561117291	34,28	36,0060561117291	34,28	41,7154863428501	34,28	35,3193671981214
34,3	35,417377332839	34,3	35,417377332839	34,3	41,8309232480534	34,3	35,0483252997157
34,32	34,5095785440613	34,32	34,5095785440613	34,32	41,8963045359041	34,32	35,1203806698801
34,34	34,5349153380299	34,34	34,5349153380299	34,34	41,6459028550241	34,34	35,380299097763
34,36	34,7741935483871	34,36	34,7741935483871	34,36	42,0102583117044	34,36	35,9076751946608
34,38	35,8925967123965	34,38	35,8925967123965	34,38	41,2512668396984	34,38	36,3073785687801
34,4	36,0575948584847	34,4	36,0575948584847	34,4	41,2128290693363	34,4	36,6813743665802
34,42	35,6973180076629	34,42	35,6973180076629	34,42	40,902607835867	34,42	36,5654430849092
34,44	35,3573105920158	34,44	35,3573105920158	34,44	40,5644543319738	34,44	37,2384130515388
34,46	36,2265480163144	34,46	36,2265480163144	34,46	40,3334569274503	34,46	37,5892967494747
34,48	35,8974168829564	34,48	35,8974168829564	34,48	39,7699913484118	34,48	37,9454949944383
34,5	35,2664689160796	34,5	35,2664689160796	34,5	38,8451365714992	34,5	39,2421208750463
34,52	35,655419602027	34,52	35,655419602027	34,52	39,4691632678285	34,52	39,0882461994809
34,54	35,4418489679891	34,54	35,4418489679891	34,54	39,3445803979731	34,54	39,8791249536522
34,56	35,3251761216166	34,56	35,3251761216166	34,56	39,4131751328637	34,56	40,4351748856755
34,58	34,9223828945742	34,58	34,9223828945742	34,58	38,3353108392041	34,58	40,4067482387838
34,6	34,9108886417007	34,6	34,9108886417007	34,6	38,4150290446175	34,6	40,9391916944754
34,62	34,598195525893	34,62	34,598195525893	34,62	37,2073909281918	34,62	40,9700902237054
34,64	33,6628352490421	34,64	33,6628352490421	34,64	37,3544679273267	34,64	40,1165492522556
34,66	32,6679026078359	34,66	32,6679026078359	34,66	37,1516499814609	34,66	40,0545050055618
34,68	32,2353231986158	34,68	32,2353231986158	34,68	37,4276356445433	34,68	39,4894327030033
34,7	32,7720924483995	34,7	32,7720924483995	34,7	38,2847608453838	34,7	40,0126065999258
34,72	32,5373872203683	34,72	32,5373872203683	34,72	38,3778272154246	34,72	39,5581510320109
34,74	31,9932023235694	34,74	31,9932023235694	34,74	39,2434804103325	34,74	40,0690891113583
34,76	31,4875787912495	34,76	31,4875787912495	34,76	39,5277468792486	34,76	39,6571499196638
34,78	31,0551229761463	34,78	31,0551229761463	34,78	39,4207143739958	34,78	39,4818934618712
34,8	31,0724261525152	34,8	31,0724261525152	34,8	39,4757137560252	34,8	39,3962427388456
34,82	30,7369917191942	34,82	30,7369917191942	34,82	39,0929427759239	34,82	39,3517488567544
34,84	30,074156470152	34,84	30,074156470152	34,84	39,5543196143864	34,84	39,1405265109381
34,86	29,3882091212458	34,86	29,3882091212458	34,86	39,7629464837474	34,86	38,7175874428377
34,88	29,292176492399	34,88	29,292176492399	34,88	40,3849956742059	34,88	38,4916573971079
34,9	30,0411568409344	34,9	30,0411568409344	34,9	40,6438017550365	34,9	38,3859844271413
34,92	30,50080336176	34,92	30,50080336176	34,92	40,7819799777531	34,92	38,6340378197998
34,94	30,4492646150043	34,94	30,4492646150043	34,94	40,1138301816834	34,94	38,5744654554443
34,96	30,4659498207885	34,96	30,4659498207885	34,96	39,5886787788901	34,96	38,6419478432827
34,98	30,2141886046224	34,98	30,2141886046224	34,98	39,5273760968978	34,98	37,8659003831418
35	30,1549870226177	35	30,1549870226177	35	39,2005932517612	35	38,1582004696577
35,02	30,3626251390434	35,02	30,3626251390434	35,02	39,4767025089606	35,02	38,3004572982326
35,04	29,7034977135088	35,04	29,7034977135088	35,04	39,0568532937832	35,04	38,2359411692004
35,06	29,7586206896552	35,06	29,7586206896552	35,06	38,9061920652577	35,06	38,6530713138055
35,08	30,9880113706588	35,08	30,9880113706588	35,08	39,0198986528241	35,08	38,6578914843654
35,1	30,8493387714745	35,1	30,8493387714745	35,1	38,3889506859474	35,1	39,2469410456062
35,12	30,9055740946731	35,12	30,9055740946731	35,12	37,9927079471017	35,12	38,6079594611297
35,14	31,2999629217649	35,14	31,2999629217649	35,14	37,4291187739464	35,14	38,0894821406501
35,16	32,0530218761587	35,16	32,0530218761587	35,16	37,833147942158	35,16	38,0097639352367
35,18	31,2662217278458	35,18	31,2662217278458	35,18	37,5754542083797	35,18	36,9018662711655
35,2	31,401928068224	35,2	31,401928068224	35,2	37,7849462365591	35,2	36,4592757384749
35,22	32,1836608577432	35,22	32,1836608577432	35,22	37,8038561364479	35,22	36,3516252626375
35,24	32,7471264367816	35,24	32,7471264367816	35,24	37,7136324310963	35,24	36,3773328389569
35,26	33,690891113583	35,26	33,690891113583	35,26	38,1003584229391	35,26	36,3561982449636
35,28	33,8038561364479	35,28	33,8038561364479	35,28	37,9070572240761	35,28	36,2615251514028
35,3	34,3885799035966	35,3	34,3885799035966	35,3	38,3788159683599	35,3	36,8441478185638
35,32	34,508466197009	35,32	34,508466197009	35,32	38,057224076134	35,32	37,4289951798295
35,34	35,3210975157583	35,34	35,3210975157583	35,34	38,224199728093	35,34	37,8078111481894
35,36	35,4854776912619	35,36	35,4854776912619	35,36	38,6791496724756	35,36	38,1914472871091
35,38	34,9176863181313	35,38	34,9176863181313	35,38	38,7953281423804	35,38	37,9793597824744
35,4	34,2360647633173	35,4	34,2360647633173	35,4	39,0825608701026	35,4	38,1496724755902
35,42	34,1803238165863	35,42	34,1803238165863	35,42	39,1600543814115	35,42	38,185514769497
35,44	34,5757013966135	35,44	34,5757013966135	35,44	39,7870473365468	35,44	37,9312816709925
35,46	34,2054134223211	35,46	34,2054134223211	35,46	39,4437028797429	35,46	37,8866641947843
35,48	33,621307625757	35,48	33,621307625757	35,48	39,2103571869979	35,48	37,893338277098
35,5	33,49919663824	35,5	33,49919663824	35,5	38,9456185885552	35,5	38,3494005685329
35,52	32,9620566061056	35,52	32,9620566061056	35,52	38,4942528735632	35,52	38,1151897169695
35,54	32,9893709059449	35,54	32,9893709059449	35,54	39,2547274749722	35,54	38,4317142504017
35,56	33,4163885799036	35,56	33,4163885799036	35,56	39,9453714003214	35,56	39,0879990112471
35,58	32,9049561240885	35,58	32,9049561240885	35,58	39,9946854529724	35,58	39,2617723396366
35,6	32,4694104560623	35,6	32,4694104560623	35,6	39,8188110245952	35,6	38,9976517117785
35,62	32,6069707081943	35,62	32,6069707081943	35,62	39,3843777036213	35,62	38,9405512297615
35,64	32,5899147200593	35,64	32,5899147200593	35,64	38,5537016438018	35,64	39,5576566555432
35,66	32,3875911506612	35,66	32,3875911506612	35,66	38,3407489803486	35,66	39,7568903720183
35,68	33,483747373625	35,68	33,483747373625	35,68	38,1156840934372	35,68	39,2224694104561
35,7	34,2820417748115	35,7	34,2820417748115	35,7	37,726486219256	35,7	39,0830552465703
35,72	34,6276109257199	35,72	34,6276109257199	35,72	37,3390186627117	35,72	38,3391422568286
35,74	34,5216907675195	35,74	34,5216907675195	35,74	36,3464343097269	35,74	37,3281423804227
35,76	35,4495118032382	35,76	35,4495118032382	35,76	36,1889754047707	35,76	37,1816833518725
35,78	36,2460758867878	35,78	36,2460758867878	35,78	35,5325670498084	35,78	36,7723396366333
35,8	36,7803732542331	35,8	36,7803732542331	35,8	34,6598689902361	35,8	36,194784328266
35,82	37,3329625509826	35,82	37,3329625509826	35,82	34,4815226795205	35,82	36,5293536027685
35,84	37,1233469286862	35,84	37,1233469286862	35,84	34,3270300333704	35,84	36,8396984303547
35,86	36,1861327400816	35,86	36,1861327400816	35,86	35,1757508342603	35,86	37,9527870473366
35,88	35,7718452601656	35,88	35,7718452601656	35,88	35,3241873686813	35,88	38,2526263749846
35,9	36,018539117538	35,9	36,018539117538	35,9	36,1867507106662	35,9	37,5853417377333
35,92	34,6518353726363	35,92	34,6518353726363	35,92	36,1326164874552	35,92	37,2422444691633
35,94	34,2052898282042	35,94	34,2052898282042	35,94	36,0299097762947	35,94	36,6072178964281
35,96	33,6222963786924	35,96	33,6222963786924	35,96	36,6040044493882	35,96	36,8011370658757
35,98	33,7123964899271	35,98	33,7123964899271	35,98	37,3212211098752	35,98	36,2724014336918
36	33,148436534421	36	33,148436534421	36	37,8835743418613	36	36,3272772216043
36,02	32,3096032628847	36,02	32,3096032628847	36,02	38,0119886293413	36,02	36,3846248918552
36,04	32,0351007292053	36,04	32,0351007292053	36,04	37,3568162155481	36,04	36,8158447657892
36,06	32,2176492398962	36,06	32,2176492398962	36,06	37,2606599925844	36,06	36,2698059572364
36,08	32,4071190211346	36,08	32,4071190211346	36,08	37,6377456433074	36,08	36,1635150166852
36,1	32,3055246570263	36,1	32,3055246570263	36,1	38,2276603633667	36,1	36,6044988258559
36,12	31,5757013966135	36,12	31,5757013966135	36,12	38,5781732789519	36,12	36,259671239649
36,14	31,2884686688914	36,14	31,2884686688914	36,14	38,1689531578297	36,14	36,0635273760969
36,16	31,2239525398591	36,16	31,2239525398591	36,16	37,68619453714	36,16	36,5383759733037
36,18	31,5340501792115	36,18	31,5340501792115	36,18	37,3898158447658	36,18	36,6743295019157
36,2	31,1294030404153	36,2	31,1294030404153	36,2	37,3896922506489	36,2	37,160795946113
36,22	31,407984179953	36,22	31,407984179953	36,22	37,4422197503399	36,22	36,7536769249784
36,24	31,854653318502	36,24	31,854653318502	36,24	37,6671610431344	36,24	36,2717834631072
36,26	31,3440860215054	36,26	31,3440860215054	36,26	37,4369052033123	36,26	35,6634532196268
36,28	30,9095291064145	36,28	30,9095291064145	36,28	37,1755036460264	36,28	35,4268940798418
36,3	31,2088740575949	36,3	31,2088740575949	36,3	36,9249783710295	36,3	36,2946483747374
36,32	32,1549870226177	36,32	32,1549870226177	36,32	36,1821777283401	36,32	35,8217772834013
36,34	32,1273019404276	36,34	32,1273019404276	36,34	34,4982078853047	36,34	35,9672475590162
36,36	31,7923618835743	36,36	31,7923618835743	36,36	34,7615869484613	36,36	35,885675441849
36,38	31,4848597206773	36,38	31,4848597206773	36,38	34,9012483005809	36,38	36,9421579532814
36,4	30,8553948832036	36,4	30,8553948832036	36,4	35,037078235076	36,4	37,1788406871833
36,42	30,786676554196	36,42	30,786676554196	36,42	35,2145593869732	36,42	37,9372141886046
36,44	30,9662588060809	36,44	30,9662588060809	36,44	35,3887034977135	36,44	37,7996539364726
36,46	31,1809417871709	36,46	31,1809417871709	36,46	36,3316030156965	36,46	37,4994438264739
36,48	31,0116178469905	36,48	31,0116178469905	36,48	36,4619948090471	36,48	37,5847237671487
36,5	31,0217525645779	36,5	31,0217525645779	36,5	37,2963786923742	36,5	37,9253491533803
36,52	31,1133358052157	36,52	31,1133358052157	36,52	37,1107403287604	36,52	38,5824990730441
36,54	32,0905944877024	36,54	32,0905944877024	36,54	36,8881473241874	36,54	38,771227289581
36,56	32,1708070695835	36,56	32,1708070695835	36,56	36,0964034111976	36,56	38,1531331108639
36,58	32,3679396860709	36,58	32,3679396860709	36,58	35,5952292670869	36,58	38,1788406871833
36,6	33,1992337164751	36,6	33,1992337164751	36,6	34,5664318378445	36,6	37,1474477814856
36,62	33,607341490545	36,62	33,607341490545	36,62	34,5431961438636	36,62	37,3317266098134
36,64	34,3618835743419	36,64	34,3618835743419	36,64	35,1526387343962	36,64	36,7907551600544
36,66	34,4957360029663	36,66	34,4957360029663	36,66	35,136077122729	36,66	36,2204919045853
36,68	34,6882956371277	36,68	34,6882956371277	36,68	34,9776294648375	36,68	36,1861327400816
36,7	35,1734025460388	36,7	35,1734025460388	36,7	35,4330737856878	36,7	35,9187986651835
36,72	34,5921394141639	36,72	34,5921394141639	36,72	35,6461500432579	36,72	35,2385366456557
36,74	33,8154739834384	36,74	33,8154739834384	36,74	36,1287850698307	36,74	34,7911259424052
36,76	33,0086515881844	36,76	33,0086515881844	36,76	36,2308738104066	36,76	34,9132369299221
36,78	32,6550488196762	36,78	32,6550488196762	36,78	36,2455815103201	36,78	34,1044370287974
36,8	33,0137189469781	36,8	33,0137189469781	36,8	36,083549623038	36,8	34,1111111111111
36,82	32,8630577184526	36,82	32,8630577184526	36,82	35,8199233716475	36,82	33,8961809417872
36,84	32,7112841428748	36,84	32,7112841428748	36,84	35,5141515263874	36,84	34,2343344456804
36,86	32,2945247806204	36,86	32,2945247806204	36,86	34,6393523668273	36,86	33,1295266345322
36,88	32,3836361389198	36,88	32,3836361389198	36,88	33,8495859597083	36,88	31,8749227536769
36,9	31,4789272030651	36,9	31,4789272030651	36,9	33,496106785317	36,9	32,3233222098628
36,92	31,7230255839822	36,92	31,7230255839822	36,92	33,8359906068471	36,92	31,9426523297491
36,94	31,46990483253	36,94	31,46990483253	36,94	33,6796440489433	36,94	32,2046718576196
36,96	30,7055988134965	36,96	30,7055988134965	36,96	33,2246941045606	36,96	31,9584723767149
36,98	30,8907428006427	36,98	30,8907428006427	36,98	33,573353108392	36,98	32,244221975034
37	30,4249165739711	37	30,4249165739711	37	33,880978865406	37	31,3763440860215
37,02	30,2260536398468	37,02	30,2260536398468	37,02	33,7937214188605	37,02	31,1988629341244
37,04	30,2298850574713	37,04	30,2298850574713	37,04	32,649239896181	37,04	31,3201087628229
37,06	29,717216660487	37,06	29,717216660487	37,06	33,1431219873934	37,06	31,3225806451613
37,08	29,6025213199852	37,08	29,6025213199852	37,08	32,8769002595476	37,08	31,8074403658386
37,1	29,3814114448152	37,1	29,3814114448152	37,1	32,7727104189841	37,1	31,4533432208627
37,12	29,2078853046595	37,12	29,2078853046595	37,12	32,0879990112471	37,12	30,9820788530466
37,14	29,1699419107651	37,14	29,1699419107651	37,14	32,3655913978495	37,14	31,6992955135336
37,16	29,848473612656	37,16	29,848473612656	37,16	32,1831664812755	37,16	32,2270423927821
37,18	29,5078482264244	37,18	29,5078482264244	37,18	32,8329007539241	37,18	33,2264244221975
37,2	29,7825979483377	37,2	29,7825979483377	37,2	33,8358670127302	37,2	32,8625633419849
37,22	28,9760227413175	37,22	28,9760227413175	37,22	34,3103448275862	37,22	33,4391298974169
37,24	28,7267334074898	37,24	28,7267334074898	37,24	34,2267952045483	37,24	34,0484488938326
37,26	29,2339636633296	37,26	29,2339636633296	37,26	35,3286367568904	37,26	34,4128043505129
37,28	29,0191570881226	37,28	29,0191570881226	37,28	35,1921888518107	37,28	34,2680756395996
37,3	29,3210975157583	37,3	29,3210975157583	37,3	35,1148189346187	37,3	35,0347299468545
37,32	29,7605981955259	37,32	29,7605981955259	37,32	35,248918551477	37,32	35,2721542454579
37,34	30,0159436410827	37,34	30,0159436410827	37,34	35,5807687554072	37,34	34,8603386478804
37,36	31,0229885057471	37,36	31,0229885057471	37,36	35,6916326782845	37,36	35,3589173155358
37,38	30,7446545544432	37,38	30,7446545544432	37,38	36,5812631318749	37,38	35,1756272401434
37,4	30,4807811148189	37,4	30,4807811148189	37,4	35,9221357063404	37,4	34,9404276356445
37,42	30,4925225559263	37,42	30,4925225559263	37,42	35,9309108886417	37,42	34,8286985539488
37,44	31,5706340378198	37,44	31,5706340378198	37,44	36,3319737980472	37,44	35,6592510196515
37,46	31,8261030774935	37,46	31,8261030774935	37,46	36,3657149919664	37,46	35,9279446298356
37,48	32,1869978989	37,48	32,1869978989	37,48	35,7693733778272	37,48	35,5260165616117
37,5	32,2241997280929	37,5	32,2241997280929	37,5	35,870226177234	37,5	35,7816091954023
37,52	31,8280805833642	37,52	31,8280805833642	37,52	35,2203683104684	37,52	35,8505747126437
37,54	32,4396242738846	37,54	32,4396242738846	37,54	35,4753429736745	37,54	35,6064763317266
37,56	32,434309726857	37,56	32,434309726857	37,56	35,2821653689284	37,56	34,8937090594488
37,58	32,4261525151403	37,58	32,4261525151403	37,58	35,474477814856	37,58	34,8579903596589
37,6	32,7713508836979	37,6	32,7713508836979	37,6	35,4833765912743	37,6	34,9399332591769
37,62	31,8991472005933	37,62	31,8991472005933	37,62	37,3087381040663	37,62	34,7306884192312
37,64	31,7940922012112	37,64	31,7940922012112	37,64	37,1549870226177	37,64	34,159189222593
37,66	31,8087999011247	37,66	31,8087999011247	37,66	36,6693857372389	37,66	33,9621802002225
37,68	31,3470522803115	37,68	31,3470522803115	37,68	36,3037943393894	37,68	34,2573229514275
37,7	30,8697318007663	37,7	30,8697318007663	37,7	37,9174391298974	37,7	35,0228649116302
37,72	30,7902607835867	37,72	30,7902607835867	37,72	37,9411692003461	37,72	35,8992707947102
37,74	29,8865406006674	37,74	29,8865406006674	37,74	38,7502162897046	37,74	35,9268322827833
37,76	29,4957360029663	37,76	29,4957360029663	37,76	39,1287850698307	37,76	35,8434062538623
37,78	29,1443579285626	37,78	29,1443579285626	37,78	39,9344951180324	37,78	35,4273884563095
37,8	29,3177604746014	37,8	29,3177604746014	37,8	40,1108639228773	37,8	35,5012977382277
37,82	29,8598442714127	37,82	29,8598442714127	37,82	40,4572982326041	37,82	34,4731182795699
37,84	29,3563218390805	37,84	29,3563218390805	37,84	40,8252379186751	37,84	33,9839327648004
37,86	29,0551229761463	37,86	29,0551229761463	37,86	40,7570139661352	37,86	34,0238536645656
37,88	29,0088987764183	37,88	29,0088987764183	37,88	40,5539488320356	37,88	33,711036954641
37,9	29,1994809047089	37,9	29,1994809047089	37,9	39,8672599184279	37,9	33,7425534544556
37,92	29,6293412433568	37,92	29,6293412433568	37,92	39,2625139043382	37,92	34,56260042022
37,94	29,4454331973798	37,94	29,4454331973798	37,94	38,3668273390187	37,94	34,5251514027932
37,96	29,6220491904585	37,96	29,6220491904585	37,96	37,0117414411074	37,96	35,0458534173773
37,98	29,6690149548881	37,98	29,6690149548881	37,98	36,7771598071932	37,98	35,8026201952787
38	29,8419231244593	38	29,8419231244593	38	35,7756766777901	38	35,3233222098628
38,02	30,2413793103448	38,02	30,2413793103448	38,02	34,8815968359906	38,02	36,0222469410456
38,04	30,5859597083179	38,04	30,5859597083179	38,04	33,7311827956989	38,04	35,8765294771969
38,06	30,7850698306761	38,06	30,7850698306761	38,06	33,9268322827834	38,06	36,1327400815721
38,08	30,7352614015573	38,08	30,7352614015573	38,08	33,3165245334322	38,08	36,0080336175998
38,1	31,2014584105797	38,1	31,2014584105797	38,1	33,1292794462984	38,1	36,0331232233346
38,12	31,4953652206155	38,12	31,4953652206155	38,12	33,3732542330985	38,12	35,5760721789643
38,14	31,469781238413	38,14	31,469781238413	38,14	33,0671116054876	38,14	35,3178840687183
38,16	31,6635768137437	38,16	31,6635768137437	38,16	32,4183660857743	38,16	35,0249660116178
38,18	31,1892225930046	38,18	31,1892225930046	38,18	31,9786182177729	38,18	34,4162649857867
38,2	31,0506735879372	38,2	31,0506735879372	38,2	30,9624273884563	38,2	34,044864664442
38,22	30,8204177481152	38,22	30,8204177481152	38,22	30,8493387714745	38,22	34,5954764553207
38,24	30,2391546162403	38,24	30,2391546162403	38,24	31,4527252502781	38,24	34,6106785317019
38,26	30,5202076381164	38,26	30,5202076381164	38,26	32,21789642813	38,26	34,6968236311952
38,28	30,5052527499691	38,28	30,5052527499691	38,28	30,6404647138796	38,28	34,4376467680138
38,3	30,0228649116302	38,3	30,0228649116302	38,3	30,7355085897911	38,3	34,4035347917439
38,32	30,080336175998	38,32	30,080336175998	38,32	31,2455815103201	38,32	33,6586330490669
38,34	29,8883945124212	38,34	29,8883945124212	38,34	31,9939438882709	38,34	33,4801631442343
38,36	29,7442837720925	38,36	29,7442837720925	38,36	32,2077617105426	38,36	33,8259794833766
38,38	29,5214435792856	38,38	29,5214435792856	38,38	31,8553948832036	38,38	33,3437152391546
38,4	28,9144728710913	38,4	28,9144728710913	38,4	32,3241873686813	38,4	33,7879124953652
38,42	28,8614509949327	38,42	28,8614509949327	38,42	32,0894821406501	38,42	33,5801507848226
38,44	28,6488691138302	38,44	28,6488691138302	38,44	32,2062785811396	38,44	33,5717463848721
38,46	28,3979730564825	38,46	28,3979730564825	38,46	32,2091212458287	38,46	34,0716845878136
38,48	28,2511432455815	38,48	28,2511432455815	38,48	32,3883327153627	38,48	34,114324558151
38,5	27,5902855024101	38,5	27,5902855024101	38,5	32,6509702138178	38,5	33,7939686070943
38,52	27,333827709801	38,52	27,333827709801	38,52	33,2511432455815	38,52	34,0545050055617
38,54	27,2110987516994	38,54	27,2110987516994	38,54	34,0420219997528	38,54	34,1640093931529
38,56	27,2424916573971	38,56	27,2424916573971	38,56	34,3240637745643	38,56	33,6512174020517
38,58	27,9742924236806	38,58	27,9742924236806	38,58	35,4454331973798	38,58	34,9155852181436
38,6	27,6108021258188	38,6	27,6108021258188	38,6	35,8966753182549	38,6	34,3212211098752
38,62	27,4951180323817	38,62	27,4951180323817	38,62	37,0262019527871	38,62	34,0657520702014
38,64	26,8272154245458	38,64	26,8272154245458	38,64	36,7589914720059	38,64	33,8024966011618
38,66	27,2213570634038	38,66	27,2213570634038	38,66	37,2903225806452	38,66	34,1759980224941
38,68	27,3008280805834	38,68	27,3008280805834	38,68	37,5004325794092	38,68	33,6548016314423
38,7	27,3696700037078	38,7	27,3696700037078	38,7	37,2831541218638	38,7	33,9485848473613
38,72	27,3807934742306	38,72	27,3807934742306	38,72	37,1265603757261	38,72	33,2190087751823
38,74	27,381782227166	38,74	27,381782227166	38,74	36,4132987269806	38,74	33,0292918057101
38,76	27,7902607835867	38,76	27,7902607835867	38,76	36,4246693857372	38,76	32,6975651958967
38,78	28,5883079965394	38,78	28,5883079965394	38,78	36,4303547151156	38,78	32,7602274131751
38,8	29,355456680262	38,8	29,355456680262	38,8	36,3749845507354	38,8	32,8340131009764
38,82	29,8476084538376	38,82	29,8476084538376	38,82	35,3952539859103	38,82	33,1354591521444
38,84	30,4246693857373	38,84	30,4246693857373	38,84	34,4213323445804	38,84	33,3899394388827
38,86	30,366332962551	38,86	30,366332962551	38,86	34,7461376838462	38,86	33,9584723767149
38,88	30,5042639970338	38,88	30,5042639970338	38,88	34,5938697318008	38,88	33,0978865406007
38,9	30,4732418736868	38,9	30,4732418736868	38,9	34,3524904214559	38,9	33,1593128167099
38,92	30,7251266839698	38,92	30,7251266839698	38,92	34,5373872203683	38,92	33,1134593993326
38,94	30,6609813372884	38,94	30,6609813372884	38,94	34,5188481028303	38,94	33,1014707699913
38,96	29,9991348411816	38,96	29,9991348411816	38,96	34,7467556544308	38,96	32,9535286120381
38,98	29,621307625757	38,98	29,621307625757	38,98	34,7488567544185	38,98	32,4517364973427
39	29,3217154863429	39	29,3217154863429	39	35,1617846990483	39	32,8357434186133
39,02	29,5933753553331	39,02	29,5933753553331	39,02	35,1809417871709	39,02	32,8792485477691
39,04	29,6983067605982	39,04	29,6983067605982	39,04	35,7051044370288	39,04	32,4098380917068
39,06	29,2123346928686	39,06	29,2123346928686	39,06	36,1197626992955	39,06	32,0622914349277
39,08	29,1661104931405	39,08	29,1661104931405	39,08	36,3250525274997	39,08	32,6866889136077
39,1	29,3515016685206	39,1	29,3515016685206	39,1	36,2057842046719	39,1	32,6979359782474
39,12	28,8759115066123	39,12	28,8759115066123	39,12	35,5375108144853	39,12	32,2515140279323
39,14	29,3760968977877	39,14	29,3760968977877	39,14	36,4170065504882	39,14	32,5832406377457
39,16	28,3186256334199	39,16	28,3186256334199	39,16	36,6137683846249	39,16	31,4073662093684
39,18	28,3215918922259	39,18	28,3215918922259	39,18	36,1213694228155	39,18	31,3566926214312
39,2	27,7762946483747	39,2	27,7762946483747	39,2	35,3847484859721	39,2	31,1902113459399
39,22	28,6913854900507	39,22	28,6913854900507	39,22	35,8722036831047	39,22	31,0970213817822
39,24	28,2025707576319	39,24	28,2025707576319	39,24	35,4564330737857	39,24	29,9509331355827
39,26	28,536398467433	39,26	28,536398467433	39,26	35,1001112347052	39,26	29,7337782721542
39,28	28,5232974910394	39,28	28,5232974910394	39,28	34,7353849956742	39,28	29,3217154863429
39,3	28,7571375602521	39,3	28,7571375602521	39,3	34,5420837968113	39,3	29,5501174144111
39,32	29,7534297367445	39,32	29,7534297367445	39,32	34,4257817327895	39,32	29,3877147447782
39,34	29,4995674205908	39,34	29,4995674205908	39,34	33,9307872945248	39,34	30,0829316524534
39,36	30,15449264615	39,36	30,15449264615	39,36	33,3277715980719	39,36	30,1825485106909
39,38	29,8930910888642	39,38	29,8930910888642	39,38	32,6523297491039	39,38	30,978371029539
39,4	29,8814732418737	39,4	29,8814732418737	39,4	32,3424792979854	39,4	30,8188110245952
39,42	29,3805462859968	39,42	29,3805462859968	39,42	32,169941910765	39,42	30,7206772957607
39,44	29,4885675441849	39,44	29,4885675441849	39,44	32,2773451983686	39,44	30,1480657520702
39,46	29,567296996663	39,46	29,567296996663	39,46	32,9285626004202	39,46	31,0229885057471
39,48	29,8511926832283	39,48	29,8511926832283	39,48	33,0776171054258	39,48	31,7236435545668
39,5	29,4293659621802	39,5	29,4293659621802	39,5	32,9384501297738	39,5	32,0668644172537
39,52	28,7347670250896	39,52	28,7347670250896	39,52	32,6729699666296	39,52	31,7306884192312
39,54	28,4921517735756	39,54	28,4921517735756	39,54	33,3422321097516	39,54	31,9589667531826
39,56	28,2909405512298	39,56	28,2909405512298	39,56	33,3794339389445	39,56	32,5910270671116
39,58	28,2264244221975	39,58	28,2264244221975	39,58	33,0385613644791	39,58	32,5883079965394
39,6	28,3008280805834	39,6	28,3008280805834	39,6	33,067976764306	39,6	32,5990606847114
39,62	27,7687554072426	39,62	27,7687554072426	39,62	32,3674453096033	39,62	32,4220739092819
39,64	28,2060313929057	39,64	28,2060313929057	39,64	32,5000617970585	39,64	32,9206525769373
39,66	27,5930045729823	39,66	27,5930045729823	39,66	32,8324063774564	39,66	32,2517612161661
39,68	27,8209121245829	39,68	27,8209121245829	39,68	33,2468174514893	39,68	31,9708317884069
39,7	28,4056358917316	39,7	28,4056358917316	39,7	33,6287232727722	39,7	31,8138672599184
39,72	28,4350512915585	39,72	28,4350512915585	39,72	33,6957112841429	39,72	31,1603015696453
39,74	28,8667655419602	39,74	28,8667655419602	39,74	33,3638610802126	39,74	31,248918551477
39,76	28,9477196885428	39,76	28,9477196885428	39,76	33,6257570139661	39,76	30,482264244222
39,78	29,0532690643925	39,78	29,0532690643925	39,78	33,9314052651094	39,78	30,1575824990731
39,8	29,1029538993944	39,8	29,1029538993944	39,8	33,1467062167841	39,8	29,7325423309851
39,82	29,3203559510567	39,82	29,3203559510567	39,82	33,12359411692	39,82	30,0156964528489
39,84	29,1478185638364	39,84	29,1478185638364	39,84	33,5530836732172	39,84	29,5654430849092
39,86	29,7383512544803	39,86	29,7383512544803	39,86	33,2615251514028	39,86	29,5790384377704
39,88	30,258188110246	39,88	30,258188110246	39,88	32,7612161661105	39,88	29,8442714126808
39,9	29,7051044370288	39,9	29,7051044370288	39,9	33,0800889877642	39,9	30,5194660734149
39,92	30,6205660610555	39,92	30,6205660610555	39,92	32,9888765294772	39,92	29,9815844765789
39,94	30,8629341243357	39,94	30,8629341243357	39,94	33,6203188728217	39,94	30,7461376838463
39,96	31,3382770980101	39,96	31,3382770980101	39,96	34,0914596465208	39,96	29,9210233592881
39,98	31,4645902855024	39,98	31,4645902855024	39,98	34,1836608577432	39,98	29,913484118156
40	31,7347670250896	40	31,7347670250896	40	34,7101717958225	40	30,4812754912866
40,02	31,6328018786306	40,02	31,6328018786306	40,02	34,7892720306513	40,02	30,9936967000371
40,04	31,3529847979236	40,04	31,3529847979236	40,04	33,8961809417872	40,04	30,8342602892102
40,06	30,8875293536028	40,06	30,8875293536028	40,06	34,1138301816834	40,06	30,9341243356816
40,08	30,6524533432209	40,08	30,6524533432209	40,08	33,8751699419108	40,08	31,4595229267087
40,1	29,8781362007168	40,1	29,8781362007168	40,1	33,0323816586331	40,1	32,1961438635521
40,12	29,7844518600915	40,12	29,7844518600915	40,12	31,8553948832036	40,12	32,8553948832036
40,14	30,1018415523421	40,14	30,1018415523421	40,14	31,7083178840687	40,14	33,3822766036337
40,16	29,865529600791	40,16	29,865529600791	40,16	31,9885057471264	40,16	33,7205537016438
40,18	29,3215918922259	40,18	29,3215918922259	40,18	32,145346681498	40,18	33,6826103077494
40,2	29,5693980966506	40,2	29,5693980966506	40,2	33,2051662340873	40,2	34,457545420838
40,22	28,9600791002348	40,22	28,9600791002348	40,22	33,2112223458164	40,22	33,948955629712
40,24	29,2685700160672	40,24	29,2685700160672	40,24	33,1883574341861	40,24	34,6658015078482
40,26	28,3728834507478	40,26	28,3728834507478	40,26	33,0111234705228	40,26	34,9784946236559
40,28	28,3641082684464	40,28	28,3641082684464	40,28	33,3296255098257	40,28	34,84229390681
40,3	27,6637004078606	40,3	27,6637004078606	40,3	32,6450376962057	40,3	35,1176615993079
40,32	27,3711531331109	40,32	27,3711531331109	40,32	31,9723149178099	40,32	35,0100111234705
40,34	26,9082931652453	40,34	26,9082931652453	40,34	31,3374119391917	40,34	34,6902731429984
40,36	27,0258311704363	40,36	27,0258311704363	40,36	30,9514275120504	40,36	34,4224446916327
40,38	27,0196514645903	40,38	27,0196514645903	40,38	30,596588802373	40,38	33,5298479792362
40,4	26,9813372883451	40,4	26,9813372883451	40,4	31,452848844395	40,4	33,2511432455815
40,42	26,8497095538252	40,42	26,8497095538252	40,42	31,2020763811643	40,42	33,0064268940799
40,44	26,3348164627364	40,44	26,3348164627364	40,44	32,0315164998146	40,44	32,1365714991967
40,46	26,2129526634532	40,46	26,2129526634532	40,46	32,9333827709801	40,46	30,9849215177358
40,48	27,1543690520331	40,48	27,1543690520331	40,48	32,8039797305648	40,48	29,8735632183908
40,5	27,6428130021011	40,5	27,6428130021011	40,5	33,1823013224571	40,5	29,3201087628229
40,52	27,6048696082067	40,52	27,6048696082067	40,52	33,7630700778643	40,52	29,1148189346187
40,54	27,670868866642	40,54	27,670868866642	40,54	33,4223210975158	40,54	28,8066988011371
40,56	27,2638734396243	40,56	27,2638734396243	40,56	33,3967371153133	40,56	28,6958348782598
40,58	26,6640711902114	40,58	26,6640711902114	40,58	33,4579162031887	40,58	28,2733901866271
40,6	26,4896798912372	40,6	26,4896798912372	40,6	32,8895068594735	40,6	27,8049684835002
40,62	26,7064639723149	40,62	26,7064639723149	40,62	33,5434433320974	40,62	28,2101099987641
40,64	26,3951303917934	40,64	26,3951303917934	40,64	33,3037943393895	40,64	28,6494870844148
40,66	25,9962921764924	40,66	25,9962921764924	40,66	33,148312940304	40,66	28,8364849833148
40,68	26,6975651958967	40,68	26,6975651958967	40,68	33,9631689531578	40,68	29,0964034111976
40,7	27,2359411692004	40,7	27,2359411692004	40,7	34,0207638116426	40,7	29,3358052156717
40,72	27,4603880855271	40,72	27,4603880855271	40,72	34,1763688048449	40,72	29,7561488073168
40,74	27,4409838091707	40,74	27,4409838091707	40,74	34,3934000741565	40,74	29,9102706711161
40,76	27,8033617599802	40,76	27,8033617599802	40,76	34,0945494994438	40,76	30,1505376344086
40,78	26,9962921764924	40,78	26,9962921764924	40,78	33,3911753800519	40,78	30,0376962056606
40,8	26,8167099246076	40,8	26,8167099246076	40,8	33,4108268446422	40,8	30,7224076133976
40,82	26,9723149178099	40,82	26,9723149178099	40,82	32,9890001235941	40,82	30,5496230379434
40,84	27,871709306637	40,84	27,871709306637	40,84	31,8437770362131	40,84	30,9259671239649
40,86	27,5648251143246	40,86	27,5648251143246	40,86	31,7246323075022	40,86	30,4411074032876
40,88	27,6195773081201	40,88	27,6195773081201	40,88	31,5846001730318	40,88	30,5190952910642
40,9	27,7269805957236	40,9	27,7269805957236	40,9	31,3380299097763	40,9	30,6513409961686
40,92	27,5132863675689	40,92	27,5132863675689	40,92	30,8713385242862	40,92	30,4294895562971
40,94	27,8812260536398	40,94	27,8812260536398	40,94	30,3955011741441	40,94	30,324558151032
40,96	27,3290075392411	40,96	27,3290075392411	40,96	31,1171672228402	40,96	30,4170065504882
40,98	26,8827091830429	40,98	26,8827091830429	40,98	31,1306389815845	40,98	29,7519466073415
41	27,1596835990607	41	27,1596835990607	41	30,7591150661229	41	29,4121863799283
41,02	27,6735879372142	41,02	27,6735879372142	41,02	31,0537634408602	41,02	28,8783833889507
41,04	28,522432332221	41,04	28,522432332221	41,04	30,9683599060685	41,04	29,1056729699666
41,06	28,4136695093314	41,06	28,4136695093314	41,06	31,0651340996169	41,06	29,4053887034977
41,08	28,4251637622049	41,08	28,4251637622049	41,08	31,9801013471759	41,08	29,3126931158077
41,1	28,7038684958596	41,1	28,7038684958596	41,1	31,5384995674206	41,1	28,7559016190829
41,12	28,3047830923248	41,12	28,3047830923248	41,12	32,3413669509331	41,12	28,950562353232
41,14	28,1363243109628	41,14	28,1363243109628	41,14	33,2253120751452	41,14	29,126683969843
41,16	28,6342850080336	41,16	28,6342850080336	41,16	33,4978371029539	41,16	29,1395377580027
41,18	28,5356569027314	41,18	28,5356569027314	41,18	33,56260042022	41,18	29,1374366580151
41,2	28,8401928068224	41,2	28,8401928068224	41,2	34,2468174514893	41,2	29,2646150043258
41,22	29,3434680509208	41,22	29,3434680509208	41,22	33,7858113953776	41,22	29,4873316030157
41,24	30,1588184402423	41,24	30,1588184402423	41,24	33,9765171177852	41,24	29,4568038561365
41,26	29,911877394636	41,26	29,911877394636	41,26	33,3555802743789	41,26	29,3531083920405
41,28	29,7263626251391	41,28	29,7263626251391	41,28	34,0965270053146	41,28	28,9171919416636
41,3	29,403411197627	41,3	29,403411197627	41,3	34,3260412804351	41,3	28,3243109627982
41,32	29,6121616611049	41,32	29,6121616611049	41,32	33,4680509207762	41,32	28,350883697936
41,34	29,2211098751699	41,34	29,2211098751699	41,34	33,5071066617229	41,34	28,0547521937956
41,36	29,0684711407737	41,36	29,0684711407737	41,36	33,3019404276357	41,36	28,2150537634409
41,38	28,7741935483871	41,38	28,7741935483871	41,38	32,8780126065999	41,38	28,0071684587814
41,4	28,5015449264615	41,4	28,5015449264615	41,4	32,1857619577308	41,4	28,5381287850698
41,42	28,0667408231368	41,42	28,0667408231368	41,42	32,9223828945742	41,42	28,1630206402175
41,44	28,5321962674577	41,44	28,5321962674577	41,44	32,3714003213447	41,44	29,4894327030033
41,46	28,65529600791	41,46	28,65529600791	41,46	32,24879495736	41,46	29,4757137560252
41,48	28,3821530095167	41,48	28,3821530095167	41,48	31,6519589667532	41,48	29,4725003089853
41,5	28,7624521072797	41,5	28,7624521072797	41,5	31,7736991719194	41,5	29,7609689778767
41,52	28,4472871091336	41,52	28,4472871091336	41,52	31,4446916326783	41,52	29,1015943641083
41,54	28,151526387344	41,54	28,151526387344	41,54	31,6197009022371	41,54	29,0219997528118
41,56	28,370905944877	41,56	28,370905944877	41,56	31,2894574218267	41,56	29,3809170683476
41,58	27,8285749598319	41,58	27,8285749598319	41,58	32,0962798170807	41,58	30,0441230997405
41,6	27,9189222593005	41,6	27,9189222593005	41,6	31,9866518353726	41,6	31,0699542701767
41,62	27,1851439871462	41,62	27,1851439871462	41,62	32,0096403411198	41,62	31,0472129526635
41,64	27,6819923371648	41,64	27,6819923371648	41,64	32,523915461624	41,64	31,1120998640465
41,66	28,1490545050056	41,66	28,1490545050056	41,66	32,3019404276357	41,66	32,0228649116302
41,68	27,9886293412434	41,68	27,9886293412434	41,68	32,7392164132987	41,68	31,7479915956
41,7	27,8368557656656	41,7	27,8368557656656	41,7	32,1872450871339	41,7	31,6971944135459
41,72	28,5392411321221	41,72	28,5392411321221	41,72	31,3893214682981	41,72	31,2562106043752
41,74	28,4816462736374	41,74	28,4816462736374	41,74	31,100482017056	41,74	31,2752440983809
41,76	29,1910765047584	41,76	29,1910765047584	41,76	31,3644790507972	41,76	30,7510814485231
41,78	28,8417995303424	41,78	28,8417995303424	41,78	30,9296749474725	41,78	30,7589914720059
41,8	28,9650228649116	41,8	28,9650228649116	41,8	31,4611296502287	41,8	29,7308120133482
41,82	28,7780249660116	41,82	28,7780249660116	41,82	31,4547027561488	41,82	29,3345692745025
41,84	29,3252997157335	41,84	29,3252997157335	41,84	31,482264244222	41,84	29,2445927573848
41,86	29,8660239772587	41,86	29,8660239772587	41,86	30,7830923248053	41,86	29,2526263749846
41,88	30,177728340131	41,88	30,177728340131	41,88	30,6329254727475	41,88	29,3738722036831
41,9	29,8324063774564	41,9	29,8324063774564	41,9	31,0435051291559	41,9	28,7486095661846
41,92	29,4607588678779	41,92	29,4607588678779	41,92	30,7521937955753	41,92	28,8450129773823
41,94	29,795946112965	41,94	29,795946112965	41,94	31,432826597454	41,94	28,7229019898653
41,96	30,1992337164751	41,96	30,1992337164751	41,96	31,1829192930417	41,96	28,5163762204919
41,98	30,1887282165369	41,98	30,1887282165369	41,98	32,2638734396243	41,98	28,0823136818687
42	30,3807934742306	42	30,3807934742306	42	32,2311209986405	42	27,9388209121246
42,02	30,0150784822642	42,02	30,0150784822642	42,02	32,4289951798294	42,02	27,8607094302311
42,04	29,6747002842665	42,04	29,6747002842665	42,04	32,5880608083055	42,04	27,6484983314794
42,06	29,020022246941	42,06	29,020022246941	42,06	32,4759609442591	42,06	27,021628970461
42,08	28,3358052156717	42,08	28,3358052156717	42,08	32,4580397973057	42,08	26,9197874181189
42,1	26,8508219008775	42,1	26,8508219008775	42,1	33,3104684217031	42,1	27,1334816462736
42,12	25,8296873068842	42,12	25,8296873068842	42,12	33,0473365467804	42,12	27,3267828451366
42,14	24,8257322951428	42,14	24,8257322951428	42,14	32,3380299097763	42,14	27,4942528735632
42,16	24,8387096774194	42,16	24,8387096774194	42,16	32,1970090223706	42,16	27,5792856260042
42,18	24,6384872080089	42,18	24,6384872080089	42,18	32,0575948584847	42,18	27,2012112223458
42,2	24,4496353973551	42,2	24,4496353973551	42,2	32,7266098133729	42,2	26,9034729946855
42,22	24,1940427635645	42,22	24,1940427635645	42,22	31,8929674947473	42,22	27,1370658756643
42,24	23,7562724014337	42,24	23,7562724014337	42,24	32,5215671734026	42,24	26,5099493264121
42,26	23,8157211716722	42,26	23,8157211716722	42,26	32,092819181807	42,26	26,8231368186874
42,28	23,9280682239525	42,28	23,9280682239525	42,28	31,3685576566555	42,28	27,471387961933
42,3	23,3145470275615	42,3	23,3145470275615	42,3	31,4144110740329	42,3	27,8719564948709
42,32	23,8572487949574	42,32	23,8572487949574	42,32	31,4271412680756	42,32	27,8379681127178
42,34	23,8499567420591	42,34	23,8499567420591	42,34	31,5344209615622	42,34	28,6435545668026
42,36	24,6948461253244	42,36	24,6948461253244	42,36	31,6366332962551	42,36	28,332344580398
42,38	25,8028673835125	42,38	25,8028673835125	42,38	31,84229390681	42,38	28,49919663824
42,4	26,0410332468175	42,4	26,0410332468175	42,4	32,0709430231121	42,4	28,5071066617229
42,42	26,5392411321221	42,42	26,5392411321221	42,42	32,5319490792239	42,42	28,6886664194784
42,44	26,2669632925473	42,44	26,2669632925473	42,44	33,3031763688049	42,44	28,2547274749722
42,46	26,4492646150043	42,46	26,4492646150043	42,46	33,3501421332345	42,46	28,0127301940428
42,48	27,1308861698183	42,48	27,1308861698183	42,48	33,3890742800643	42,48	27,8646644419726
42,5	27,3503893214683	42,5	27,3503893214683	42,5	34,0418984056359	42,5	27,25040168088
42,52	27,5319490792238	42,52	27,5319490792238	42,52	34,0582128290693	42,52	26,5956000494377
42,54	27,8133728834508	42,54	27,8133728834508	42,54	34,4660734149055	42,54	27,49919663824
42,56	27,9561240884934	42,56	27,9561240884934	42,56	34,1229761463354	42,56	27,6792732665925
42,58	28,0945494994438	42,58	28,0945494994438	42,58	34,1206278581139	42,58	28,3166481275491
42,6	27,898034853541	42,6	27,898034853541	42,6	34,3135582746261	42,6	27,5941169200346
42,62	27,3721418860462	42,62	27,3721418860462	42,62	34,1512791991101	42,62	27,9939438882709
42,64	27,2490421455939	42,64	27,2490421455939	42,64	34,1893461871215	42,64	27,9535286120381
42,66	27,2327277221604	42,66	27,2327277221604	42,66	34,1787170930664	42,66	27,8368557656656
42,68	27,2877271041898	42,68	27,2877271041898	42,68	33,5801507848226	42,68	28,0610554937585
42,7	27,9044617476208	42,7	27,9044617476208	42,7	32,8369793597825	42,7	27,8460017303176
42,72	28,3162773451984	42,72	28,3162773451984	42,72	33,1894697812384	42,72	28,1951551106167
42,74	28,0951674700284	42,74	28,0951674700284	42,74	33,0629094055123	42,74	28,0532690643925
42,76	27,5757013966135	42,76	27,5757013966135	42,76	33,2663453219627	42,76	27,3134346805092
42,78	27,3893214682981	42,78	27,3893214682981	42,78	32,865529600791	42,78	27,9642813002101
42,8	27,272030651341	42,8	27,272030651341	42,8	33,1116054875788	42,8	27,7568903720183
42,82	27,7111605487579	42,82	27,7111605487579	42,82	31,6958348782598	42,82	27,7027561488073
42,84	27,6952169076752	42,84	27,6952169076752	42,84	30,7518230132246	42,84	28,2899517982944
42,86	27,8893832653566	42,86	27,8893832653566	42,86	30,6314423433445	42,86	28,3804226918799
42,88	28,3576813743666	42,88	28,3576813743666	42,88	29,8091706834755	42,88	28,6866889136077
42,9	28,4293659621802	42,9	28,4293659621802	42,9	30,033988382153	42,9	28,3612656037573
42,92	28,2496601161785	42,92	28,2496601161785	42,92	30,1013471758744	42,92	28,2330985045112
42,94	28,4596465208256	42,94	28,4596465208256	42,94	29,9665059943147	42,94	28,058707205537
42,96	27,5524657026326	42,96	27,5524657026326	42,96	29,9856630824373	42,96	28,400321344704
42,98	27,9276974416018	42,98	27,9276974416018	42,98	29,9136077122729	42,98	28,3744901742677
43	27,6353973550859	43	27,6353973550859	43	29,6164874551971	43	27,7131380546286
43,02	27,6969472253121	43,02	27,6969472253121	43,02	29,2595476455321	43,02	28,1223581757508
43,04	27,6450376962057	43,04	27,6450376962057	43,04	30,115931281671	43,04	28,1109875169942
43,06	27,0208874057595	43,06	27,0208874057595	43,06	30,6161166728464	43,06	28,2028179458658
43,08	26,666172290199	43,08	26,666172290199	43,08	31,2576937337783	43,08	29,0517859349895
43,1	26,6091954022989	43,1	26,6091954022989	43,1	31,3303670745273	43,1	29,9720677295761
43,12	25,9202817945866	43,12	25,9202817945866	43,12	31,3862316153751	43,12	30,3042887158571
43,14	26,2707947101718	43,14	26,2707947101718	43,14	32,0091459646521	43,14	30,8744283772093
43,16	26,3718946978124	43,16	26,3718946978124	43,16	32,4800395501174	43,16	30,6869361018416
43,18	26,139166975652	43,18	26,139166975652	43,18	32,658385860833	43,18	31,4825114324558
43,2	26,0504263997034	43,2	26,0504263997034	43,2	33,2654801631442	43,2	31,6622172784575
43,22	26,1769867754295	43,22	26,1769867754295	43,22	34,1604251637622	43,22	32,1683351872451
43,24	26,1276727227784	43,24	26,1276727227784	43,24	34,1439871462118	43,24	31,9913484118156
43,26	26,2790755160054	43,26	26,2790755160054	43,26	33,6953405017921	43,26	31,6969472253121
43,28	26,0526510938079	43,28	26,0526510938079	43,28	33,8518106538129	43,28	31,9045853417377
43,3	25,7571375602521	43,3	25,7571375602521	43,3	34,1317513286368	43,3	31,2774687924855
43,32	25,6110493140527	43,32	25,6110493140527	43,32	34,0688419231245	43,32	30,519342479298
43,34	25,3502657273514	43,34	25,3502657273514	43,34	33,6237795080954	43,34	30,6536892843901
43,36	26,3611420096403	43,36	26,3611420096403	43,36	32,4750957854406	43,36	29,973674453096
43,38	26,3089852923001	43,38	26,3089852923001	43,38	32,2638734396243	43,38	30,2667161043134
43,4	25,5473983438388	43,4	25,5473983438388	43,4	31,7709801013472	43,4	30,8074403658386
43,42	25,1263131874923	43,42	25,1263131874923	43,42	31,0059325176122	43,42	30,9187986651835
43,44	25,4784328265975	43,44	25,4784328265975	43,44	30,9673711531331	43,44	30,7830923248053
43,46	25,1163020640218	43,46	25,1163020640218	43,46	31,5722407613398	43,46	31,0397973056483
43,48	24,805215671734	43,48	24,805215671734	43,48	31,1883574341861	43,48	31,1741441107403
43,5	24,9627981708071	43,5	24,9627981708071	43,5	31,1918180694599	43,5	30,7175874428377
43,52	24,8383388950686	43,52	24,8383388950686	43,52	31,3948832035595	43,52	30,4771968854283
43,54	25,3295019157088	43,54	25,3295019157088	43,54	31,3198615745891	43,54	29,7739463601533
43,56	25,4198492151774	43,56	25,4198492151774	43,56	31,7362501544927	43,56	30,1553578049685
43,58	24,8696082066494	43,58	24,8696082066494	43,58	31,5305895439377	43,58	30,2562106043752
43,6	25,2025707576319	43,6	25,2025707576319	43,6	32,0093931528859	43,6	30,0735384995674
43,62	25,4036583858608	43,62	25,4036583858608	43,62	31,93980966506	43,62	29,8446421950315
43,64	25,4795451736497	43,64	25,4795451736497	43,64	32,2036831046842	43,64	29,7345198368558
43,66	26,2348288221481	43,66	26,2348288221481	43,66	31,6122852552218	43,66	29,3218390804598
43,68	26,8545297243851	43,68	26,8545297243851	43,68	31,0190334940057	43,68	29,8804844889383
43,7	27,3718946978124	43,7	27,3718946978124	43,7	31,5046347793845	43,7	29,65690273143
43,72	27,6042516376221	43,72	27,6042516376221	43,72	31,7089358546533	43,72	29,3445803979731
43,74	27,1851439871462	43,74	27,1851439871462	43,74	31,9317760474601	43,74	29,9624273884563
43,76	27,8668891360771	43,76	27,8668891360771	43,76	32,5088369793598	43,76	29,9291805710048
43,78	28,176245210728	43,78	28,176245210728	43,78	32,5241626498579	43,78	29,4092201211222
43,8	28,5040168087999	43,8	28,5040168087999	43,8	31,7209244839946	43,8	29,2030651340996
43,82	28,652206154987	43,82	28,652206154987	43,82	30,8712149301693	43,82	29,0453590409097
43,84	28,7539241132122	43,84	28,7539241132122	43,84	31,190087751823	43,84	28,65529600791
43,86	29,4870844147819	43,86	29,4870844147819	43,86	31,3992089976517	43,86	27,8835743418613
43,88	29,8181930540106	43,88	29,8181930540106	43,88	31,0870102583117	43,88	27,6357681374367
43,9	29,9540229885058	43,9	29,9540229885058	43,9	30,9430231120999	43,9	27,4676801384254
43,92	29,9457421826721	43,92	29,9457421826721	43,92	31,0747744407366	43,92	27,6933629959214
43,94	29,2094920281795	43,94	29,2094920281795	43,94	31,5179829440119	43,94	28,7031269311581
43,96	28,4439500679768	43,96	28,4439500679768	43,96	30,8131256952169	43,96	28,1064145346682
43,98	28,0789766407119	43,98	28,0789766407119	43,98	31,1321221109875	43,98	27,8431590656285
44	28,3339513039179	44	28,3339513039179	44	32,0636509702138	44	27,9698430354715
44,02	26,9699666295884	44,02	26,9699666295884	44,02	32,1706834754666	44,02	28,0794710171796
44,04	27,0134717587443	44,04	27,0134717587443	44,04	31,9344951180324	44,04	28,2460758867878
44,06	26,5723643554567	44,06	26,5723643554567	44,06	32,4812754912866	44,06	29,0475837350142
44,08	26,6664194784328	44,08	26,6664194784328	44,08	32,5630947966877	44,08	29,2175256457793
44,1	26,6782845136572	44,1	26,6782845136572	44,1	31,9834383883327	44,1	29,4151526387344
44,12	25,8557656655543	44,12	25,8557656655543	44,12	32,3256704980843	44,12	29,6779137313064
44,14	25,5969595847238	44,14	25,5969595847238	44,14	31,0526510938079	44,14	29,5896675318255
44,16	25,6669138549005	44,16	25,6669138549005	44,16	31,7093066370041	44,16	30,4524780620443
44,18	25,3388950685947	44,18	25,3388950685947	44,18	31,9789890001236	44,18	30,8487208008899
44,2	24,9866518353726	44,2	24,9866518353726	44,2	31,6926214312199	44,2	30,8692374242986
44,22	25,0393029291806	44,22	25,0393029291806	44,22	31,1500432579409	44,22	31,306019033494
44,24	24,9959213941417	44,24	24,9959213941417	44,24	30,4767025089606	44,24	32,171548634285
44,26	24,4144110740329	44,26	24,4144110740329	44,26	30,8487208008899	44,26	31,7428006426894
44,28	24,6598689902361	44,28	24,6598689902361	44,28	30,545544432085	44,28	31,6147571375602
44,3	24,298232604128	44,3	24,298232604128	44,3	29,9270794710172	44,3	31,6079594611297
44,32	24,6382400197751	44,32	24,6382400197751	44,32	29,8692374242986	44,32	31,8751699419108
44,34	24,296749474725	44,34	24,296749474725	44,34	29,2366827339019	44,34	32,018539117538
44,36	24,6997898900012	44,36	24,6997898900012	44,36	28,8452601656161	44,36	31,7392164132987
44,38	24,7631936719812	44,38	24,7631936719812	44,38	28,4383883327154	44,38	30,9132369299221
44,4	24,5802743789396	44,4	24,5802743789396	44,4	28,6535656902731	44,4	30,3309850451118
44,42	25,4010629094055	44,42	25,4010629094055	44,42	28,5443084909158	44,42	29,7191941663577
44,44	24,9587195649487	44,44	24,9587195649487	44,44	28,2749969101471	44,44	29,3217154863429
44,46	25,0381905821283	44,46	25,0381905821283	44,46	28,5706340378198	44,46	28,6187121493017
44,48	25,233345692745	44,48	25,233345692745	44,48	28,4005685329378	44,48	27,9012483005809
44,5	24,8116425658139	44,5	24,8116425658139	44,5	28,1238413051539	44,5	27,6285996786553
44,52	24,5943641082685	44,52	24,5943641082685	44,52	28,1184031640094	44,52	26,4811518971697
44,54	24,5957236435546	44,54	24,5957236435546	44,54	28,81460882462	44,54	26,2468174514893
44,56	25,0725497466321	44,56	25,0725497466321	44,56	28,6073414905451	44,56	26,0498084291188
44,58	24,8011370658757	44,58	24,8011370658757	44,58	28,6187121493017	44,58	25,7198121369423
44,6	25,196267457669	44,6	25,196267457669	44,6	28,9468545297244	44,6	25,7609689778767
44,62	25,0641453466815	44,62	25,0641453466815	44,62	28,8020022246941	44,62	25,6314423433445
44,64	25,3599060684712	44,64	25,3599060684712	44,64	28,9950562353232	44,64	24,6386108021258
44,66	25,0658756643184	44,66	25,0658756643184	44,66	29,4015572858732	44,66	24,4083549623038
44,68	24,6660486960821	44,68	24,6660486960821	44,68	29,9604498825856	44,68	24,6140155728587
44,7	25,3788159683599	44,7	25,3788159683599	44,7	29,8429118773946	44,7	25,1903349400569
44,72	25,2988505747126	44,72	25,2988505747126	44,72	30,4561858855519	44,72	26,0666172290199
44,74	25,4271412680756	44,74	25,4271412680756	44,74	30,4734890619207	44,74	25,84390063033
44,76	25,2901989865282	44,76	25,2901989865282	44,76	30,171548634285	44,76	25,6546780373254
44,78	25,816091954023	44,78	25,816091954023	44,78	30,1355827462613	44,78	26,043257940922
44,8	26,2815473983438	44,8	26,2815473983438	44,8	29,374119391917	44,8	26,3176368804845
44,82	25,7325423309851	44,82	25,7325423309851	44,82	30,0072920528983	44,82	26,4391298974169
44,84	25,5420837968113	44,84	25,5420837968113	44,84	29,8258558892597	44,84	26,9183042887159
44,86	25,1675936225436	44,86	25,1675936225436	44,86	30,0732913113336	44,86	27,5469039673712
44,88	24,5698924731183	44,88	24,5698924731183	44,88	30,0400444938821	44,88	28,0273142998393
44,9	24,5907798788778	44,9	24,5907798788778	44,9	30,0352243233222	44,9	27,5127919911012
44,92	24,8149796069707	44,92	24,8149796069707	44,92	29,5663082437276	44,92	27,0567296996663
44,94	24,7749351130886	44,94	24,7749351130886	44,94	29,5939933259177	44,94	26,9353602768508
44,96	24,7859349894945	44,96	24,7859349894945	44,96	30,1410208874058	44,96	26,8859226300828
[truncated: 752 more rows]
