# Supplementary material for: Data from the synthesis and characterization of banana starch nanoparticles from different botanical varieties
Source: Data Brief. 2021 May 23;37:107167. doi: 10.1016/j.dib.2021.107167 (PMC8170071; doi:10.1016/j.dib.2021.107167)
Supplement: Supplementary file 2 [file mmc2.zip › XRD Starch.dat]

	S1		S2		S3		S4
5	32,5689442172736	5	42,3038966815692	5	24,0848256325643	5	25,2433602349738
5,02	36,1406040394659	5,02	41,3172144972285	5,02	23,7814302158735	5,02	23,213366434954
5,04	38,4089345091289	5,04	40,7644021481574	5,04	23,819544969256	5,04	21,9842775454353
5,06	39,6828662807508	5,06	40,5277304697419	5,06	24,1024864939608	5,06	21,3515935790416
5,08	40,2218181801452	5,08	40,5103967716659	5,08	24,5519717841609	5,08	21,1486201693291
5,1	40,2410193228786	5,1	40,6341639272382	5,1	25,1057480779628	5,1	21,2417409170781
5,12	39,916478327529	5,12	40,8371549447512	5,12	25,7154085568199	5,12	21,52604990184
5,14	39,3896106810295	5,14	41,0717984133739	5,14	26,3443871538288	5,14	21,9213315737761
5,16	38,7715353133526	5,16	41,3029202160833	5,16	26,9661257313826	5,16	22,3683752408277
5,18	38,1470514387896	5,18	41,5059769021358	5,18	27,562406888658	5,18	22,825611366255
5,2	37,5783067210806	5,2	41,6654261115843	5,2	28,1218456594116	5,2	23,2660568915833
5,22	37,1081678196487	5,22	41,7732294443411	5,22	28,6385333605633	5,22	23,6745567999943
5,24	36,7633043741948	5,24	41,827483166293	5,24	29,1108268520404	5,24	24,0453091352014
5,26	36,5569974849063	5,26	41,8311721449687	5,26	29,5402764683601	5,26	24,3796606908457
5,28	36,4916837455363	5,28	41,7910424072651	5,28	29,9306858824265	5,28	24,6841605854534
5,3	36,5612458866063	5,3	41,7165877117317	5,3	30,2872971620172	5,3	24,9688589379895
5,32	36,7530610859887	5,32	41,6191455279205	5,32	30,6160942794363	5,32	25,2458378590493
5,34	37,0498180041231	5,34	41,5110978153009	5,34	30,9232183348098	5,34	25,5279619727235
5,36	37,4311136011218	5,36	41,405171994246	5,36	31,2144877534995	5,36	25,8278356841756
5,38	37,8748407930191	5,38	41,3138375015903	5,38	31,4950167181109	5,38	26,1569544079712
5,4	38,3583780044189	5,4	41,248793323265	5,4	31,7689250955724	5,4	26,525036972195
5,42	38,8595916747965	5,42	41,2205418965127	5,42	32,0391331197607	5,42	26,9395264133959
5,44	39,3576627757079	5,44	41,2380447741833	5,44	32,3072340901487	5,44	27,4052463773966
5,46	39,8337483961633	5,46	41,308455443618	5,46	32,5734383469526	5,46	27,9242003410075
5,48	40,2714894534182	5,48	41,4369246926206	5,48	32,8365817832538	5,48	28,4955008696819
5,5	40,6573755864369	5,5	41,626473915022	5,5	33,0941921545716	5,5	29,1154161261503
5,52	40,9809782892856	5,52	41,8779317483398	5,52	33,3426064463633	5,52	29,7775208450743
5,54	41,2350633417053	5,54	42,189929436037	5,54	33,577132559927	5,54	30,472938988756
5,56	41,4155935941249	5,56	42,5589503068819	5,56	33,7922485771834	5,56	31,19066529894
5,58	41,521633164366	5,58	42,979428763914	5,58	33,9818328648139	5,58	31,917952959752
5,6	41,5551641032933	5,6	43,4438941755174	5,6	34,1394182782292	5,6	32,6407545868042
5,62	41,5208265866694	5,62	43,9431550611064	5,62	34,258463725845	5,62	33,3442037575117
5,64	41,4255936904654	5,64	44,4665189639249	5,64	34,3326363541429	5,64	34,0131242976552
5,66	41,2783918068823	5,66	45,0020434034652	5,66	34,3560976139883	5,66	34,6325545392297
5,68	40,9181788040579	5,68	45,5678965296814	5,68	34,3860990063249	5,68	34,5456501411101
5,7	40,7282156495438	5,7	45,9474172505565	5,7	33,9452520205429	5,7	34,8846935953006
5,72	40,6031136531909	5,72	46,3315248167778	5,72	33,4099670158661	5,72	35,4889475834537
5,74	40,2286952996182	5,74	46,7206439388324	5,74	33,218286591767	5,74	35,5929275964717
5,76	40,5371074487564	5,76	47,5080244771032	5,76	32,9091542723068	5,76	35,6382773994717
5,78	40,6597855270126	5,78	47,484229044331	5,78	32,8467828729729	5,78	35,4324723669261
5,8	40,2421177084582	5,8	47,5349386127899	5,8	32,3195023487731	5,8	35,581187247429
5,82	40,0783668692656	5,82	48,1475476149661	5,82	32,1788999924998	5,82	36,0943488134398
5,84	40,0652382694069	5,84	48,4115395998865	5,84	31,7971984644442	5,84	36,4693311755279
5,86	39,5808609198227	5,86	48,4784294167198	5,86	31,3976741912311	5,86	36,2902343274296
5,88	39,4658548594701	5,88	47,8949546684391	5,88	30,9753674692372	5,88	36,017143849489
5,9	39,5575066939154	5,9	47,0826282874277	5,9	30,1119160820685	5,9	35,7587757443285
5,92	40,1593969691281	5,92	46,2736524369409	5,92	29,8151256936622	5,92	35,3029587946839
5,94	40,0690437501205	5,94	46,3586191118012	5,94	29,3212884946007	5,94	34,8432500286023
5,96	39,9061092519931	5,96	46,1049943826146	5,96	28,8882282269385	5,96	34,3610456072254
5,98	40,2339292096	5,98	45,1980734348711	5,98	28,6080389441918	5,98	34,3013879774049
6	40,0266186709571	6	44,3104000009722	6	28,4359544758129	6	33,9757189606762
6,02	39,8452669871499	6,02	43,8602349390742	6,02	28,9708054673735	6,02	33,5887551655663
6,04	39,9646681061727	6,04	43,2827577866237	6,04	29,0598427153511	6,04	33,0894969356867
6,06	39,6936935157875	6,06	42,0671019311433	6,06	29,3333439716233	6,06	32,4276528079147
6,08	39,5812232172786	6,08	41,0261084058078	6,08	29,4747404654872	6,08	31,9317784063509
6,1	39,2576116095876	6,1	40,5198263869099	6,1	29,6300602997662	6,1	31,4406093141883
6,12	39,0167461546766	6,12	39,5794950674706	6,12	29,8057976361661	6,12	30,7152080621742
6,14	37,8254977442286	6,14	39,1964652187185	6,14	30,0612633575357	6,14	29,946640542133
6,16	37,4709269289684	6,16	38,5292937613805	6,16	29,9400168646843	6,16	29,917543311659
6,18	36,630831618128	6,18	38,038275648898	6,18	30,5160211534449	6,18	29,632700365996
6,2	36,4622094299208	6,2	38,0721479258084	6,2	30,1144886306627	6,2	29,1311869194292
6,22	36,2405481921579	6,22	37,7190712517126	6,22	30,0588366687018	6,22	28,9796059983849
6,24	36,421481329338	6,24	37,5820031677288	6,24	29,7932056685371	6,24	28,7976425293573
6,26	36,1522856744531	6,26	38,2742609820298	6,26	29,4825976750206	6,26	28,2704359103771
6,28	35,94612638952	6,28	38,5356388468769	6,28	29,6569187949315	6,28	27,8477079984328
6,3	35,7677375141213	6,3	38,9230484733257	6,3	29,3894020077094	6,3	27,3905930167384
6,32	35,2541216683045	6,32	38,8583338386768	6,32	28,8627270294006	6,32	26,9212685099892
6,34	35,5164080259781	6,34	39,3877833969894	6,34	28,2364628436174	6,34	26,3319995871559
6,36	35,790758920791	6,36	39,3276399591553	6,36	27,8491461368861	6,36	26,2916801021857
6,38	35,6783212556901	6,38	39,2105912460841	6,38	27,2214320280564	6,38	25,6796007326896
6,4	35,5434606830529	6,4	39,2832701576535	6,4	26,9587779291832	6,4	25,313165520386
6,42	35,5248340620688	6,42	39,0397048143872	6,42	26,3598687092363	6,42	24,9811478201019
6,44	35,3882276297353	6,44	38,784958924359	6,44	25,6600139261335	6,44	24,6520990103016
6,46	35,5804613955876	6,46	38,325751355732	6,46	25,0972519983431	6,46	24,2814496989877
6,48	35,0483817519515	6,48	38,6590598272155	6,48	24,8419267750915	6,48	23,9081407063485
6,5	34,6975373351113	6,5	38,2873102460302	6,5	23,9345126137027	6,5	23,6582433601574
6,52	34,38587877274	6,52	39,0086740651483	6,52	23,4928414955089	6,52	23,4045876649944
6,54	34,215817142101	6,54	38,6590258066232	6,54	23,2572298355021	6,54	23,1816426811589
6,56	33,9221527550363	6,56	38,3994743631557	6,56	22,6949465796048	6,56	23,2884647954474
6,58	34,2298855184286	6,58	38,6215214664561	6,58	22,4702544725131	6,58	23,437230825095
6,6	34,3312778540805	6,6	38,4673873469805	6,6	22,3476822356608	6,6	23,1620658356154
6,62	33,7634676339137	6,62	38,5333286507361	6,62	22,2764546171127	6,62	23,0976771071758
6,64	33,7026512252323	6,64	37,8362279812218	6,64	22,4510844799455	6,64	22,9705405871684
6,66	33,8764204726746	6,66	37,7863450437169	6,66	22,8409048138735	6,66	22,3983085365902
6,68	33,7028590328922	6,68	37,4076863400998	6,68	22,9085068547963	6,68	22,4631815750233
6,7	33,6763684590737	6,7	37,0939909249432	6,7	23,0246711309893	6,7	22,5507023608949
6,72	33,7093859797344	6,72	36,5033970218027	6,72	23,2294872738579	6,72	22,7698622707513
6,74	33,5788021067067	6,74	35,8212681741505	6,74	23,3980749681312	6,74	22,6935118769032
6,76	33,7520217953385	6,76	35,9014024194682	6,76	23,3773293642415	6,76	22,5378589491394
6,78	33,098367264362	6,78	35,782918422676	6,78	23,2394750503754	6,78	22,4510630098502
6,8	32,7771559043765	6,8	35,1315089220711	6,8	23,3137967899722	6,8	22,7558947299017
6,82	32,7603869214712	6,82	35,6084889470303	6,82	22,9536980331297	6,82	22,7965243768709
6,84	32,9954778279771	6,84	35,1749434888457	6,84	22,7190839957773	6,84	22,2230699894132
6,86	32,8144337877332	6,86	35,4826925929407	6,86	22,5470735650842	6,86	21,8919458142276
6,88	32,9206946231932	6,88	35,9079898703445	6,88	22,6250446785324	6,88	21,6031004812557
6,9	32,9177736104613	6,9	36,3094978545218	6,9	22,5500792388453	6,9	21,9744528196555
6,92	32,7392703143042	6,92	36,2520587046877	6,92	22,5035410641403	6,92	22,6339012395691
6,94	33,0587529941429	6,94	36,1549716657037	6,94	22,0333517247143	6,94	22,8171486903927
6,96	33,0272568815175	6,96	36,6532464398605	6,96	22,1705573420372	6,96	23,104035912945
6,98	33,2192112702523	6,98	37,2193854281936	6,98	22,6060791873393	6,98	23,1036993843396
7	33,256141898403	7	37,7399927122361	7	23,0007630413585	7	22,3959203649349
7,02	33,3663285516303	7,02	37,8469870784691	7,02	22,7838823100376	7,02	22,8146655455578
7,04	33,4777411660047	7,04	37,7931551491984	7,04	23,0612019052399	7,04	22,8142794155617
7,06	33,1216287595409	7,06	37,3720893963406	7,06	23,4834221634649	7,06	22,389859616537
7,08	33,6172493389026	7,08	37,4021713415184	7,08	23,3663077424449	7,08	22,1563368726189
7,1	33,8691485140805	7,1	36,846636196943	7,1	23,4802423646027	7,1	21,7286677931557
7,12	34,1361196596377	7,12	36,9874668879198	7,12	23,249545058692	7,12	22,0513563110078
7,14	34,5248729870664	7,14	37,2139980946178	7,14	23,5111780405623	7,14	22,3588936974019
7,16	34,2460342775932	7,16	36,9997734847719	7,16	23,8107912084955	7,16	22,4158457393489
7,18	34,059865678414	7,18	36,8846218120658	7,18	23,7860842393329	7,18	22,28405154218
7,2	33,9351815036767	7,2	37,1894675062703	7,2	23,8583548395356	7,2	22,0695305453941
7,22	34,4792623091077	7,22	36,9034813053902	7,22	23,7326824617664	7,22	22,2282613463409
7,24	34,617005197624	7,24	37,1521351395372	7,24	23,7258396832474	7,24	22,2512617377845
7,26	34,7484941270947	7,26	37,2891221643396	7,26	23,6533081613516	7,26	22,5254718775993
7,28	34,8201551627402	7,28	37,5075893731545	7,28	23,5514468563603	7,28	23,1715381429109
7,3	35,0811695810385	7,3	37,2576926746109	7,3	23,6647160751354	7,3	23,9886817422773
7,32	34,9320748905487	7,32	37,146321148585	7,32	23,7482540831094	7,32	24,1617574874081
7,34	35,2512339437327	7,34	37,7600544298467	7,34	24,0192403808816	7,34	24,826587897412
7,36	35,3510285962645	7,36	37,7403745444242	7,36	24,2685617326596	7,36	25,0442909801933
7,38	35,5905675319557	7,38	38,0132781351996	7,38	24,1017931687595	7,38	25,4733291079324
7,4	36,3200190166641	7,4	37,8631177008229	7,4	23,6493841317985	7,4	25,9803210637865
7,42	36,7693320987332	7,42	37,886727158694	7,42	23,5300446032218	7,42	26,3375421795894
7,44	36,904651133886	7,44	37,9689055230155	7,44	23,5552883602893	7,44	26,4293427776303
7,46	36,8236101309064	7,46	38,4382416435255	7,46	23,6508947363428	7,46	26,4133350976033
7,48	36,9160440909938	7,48	38,4192037225551	7,48	23,5794488675705	7,48	26,7339708083141
7,5	36,5656689469495	7,5	38,4635100212987	7,5	23,892473491019	7,5	26,7448358014361
7,52	36,613046776447	7,52	38,4260562262056	7,52	23,5458555845889	7,52	26,2982703039055
7,54	36,7859202317093	7,54	38,2527763049453	7,54	23,8006587634656	7,54	26,0976815968152
7,56	36,617555239565	7,56	38,483920662652	7,56	23,690750395418	7,56	25,8456288881551
7,58	36,7377297793562	7,58	38,9194543547542	7,58	23,8506908144409	7,58	25,4256644480041
7,6	36,5392999167476	7,6	39,035981586945	7,6	24,067691700931	7,6	25,4238961240058
7,62	36,5739652165753	7,62	39,6048900419938	7,62	23,9714575587762	7,62	25,1248771509245
7,64	36,5049777790955	7,64	39,7007847095529	7,64	24,2988920521913	7,64	24,3272501927347
7,66	36,7843802343622	7,66	40,3595521757573	7,66	24,2863808300247	7,66	23,9425606633871
7,68	36,4610685066759	7,68	40,3098424353011	7,68	24,9946885587937	7,68	23,6791150336172
7,7	35,9615159038471	7,7	40,4894386400641	7,7	25,2776342264735	7,7	23,4347446161714
7,72	35,4439635771323	7,72	40,8728968093611	7,72	25,6550823317016	7,72	23,3740635741629
7,74	35,169976867142	7,74	41,4270575860158	7,74	25,6663195387689	7,74	23,1553649626083
7,76	34,8197791156446	7,76	41,9616952435991	7,76	25,6463026267693	7,76	23,0965502354484
7,78	34,5837038878862	7,78	42,07489464608	7,78	25,5278277103031	7,78	22,7335052494655
7,8	34,6956027041993	7,8	42,5435853123888	7,8	25,9305264129994	7,8	22,4723315331178
7,82	35,3221383175519	7,82	42,0861246211899	7,82	25,7415055712313	7,82	22,5434403892069
7,84	35,6452948234835	7,84	42,351084475035	7,84	26,0272983075834	7,84	22,8219711200833
7,86	35,9396373879943	7,86	41,794693363226	7,86	25,8253742546699	7,86	23,1473061526934
7,88	35,8854266303125	7,88	41,224451878538	7,88	25,7587991692075	7,88	23,6824282094758
7,9	36,4708485900008	7,9	41,6332154436615	7,9	25,6187907294337	7,9	23,9135921614369
7,92	36,2827696986309	7,92	41,4489528274968	7,92	25,7513671038733	7,92	23,9627173855962
7,94	36,2555308304578	7,94	41,6643392364004	7,94	25,6026757714002	7,94	24,0526753941239
7,96	37,0720971075918	7,96	41,4926209662035	7,96	25,7930553791339	7,96	24,1035975385507
7,98	37,4872629952741	7,98	41,628031323112	7,98	25,7158132556642	7,98	24,0542700049451
8	37,6102548705333	8	41,7607847091201	8	25,8653453111849	8	24,3597775327354
8,02	38,3843271712629	8,02	41,4617219260558	8,02	25,9500379307832	8,02	24,5048308891302
8,04	38,0321233401783	8,04	41,2674642327359	8,04	26,4907217400679	8,04	24,5783035375762
8,06	38,2690087921918	8,06	41,0501095563058	8,06	26,4071116722431	8,06	24,5443609997653
8,08	38,0897438271772	8,08	40,6595357457387	8,08	26,4690190230631	8,08	24,9163694824954
8,1	37,7500864158898	8,1	40,5021437456294	8,1	26,6177038290125	8,1	25,0772165931841
8,12	37,7173358980501	8,12	39,91653439291	8,12	26,892293176638	8,12	25,4487210470943
8,14	38,0573192411243	8,14	40,121765250676	8,14	27,0440972725212	8,14	25,262902909781
8,16	37,5131213311928	8,16	39,4292319692983	8,16	27,2769174538531	8,16	25,2107767367499
8,18	37,6534391672198	8,18	38,6721454883047	8,18	27,4486587625825	8,18	25,2288221581433
8,2	37,5757952203829	8,2	38,2971432506096	8,2	27,6359955651397	8,2	24,916687234537
8,22	37,1667907432183	8,22	37,6220664929984	8,22	27,3469065553891	8,22	25,5936117525781
8,24	37,1163195689963	8,24	37,5224849827706	8,24	27,2812064538686	8,24	25,9053498199032
8,26	37,6207431873849	8,26	37,4622168930228	8,26	27,0249351265604	8,26	25,9409063834317
8,28	37,5473837075054	8,28	37,8507171872047	8,28	27,2110199813953	8,28	26,0430398427408
8,3	36,9932148734666	8,3	37,7485310576794	8,3	26,9514226620095	8,3	25,7362243987784
8,32	36,7489098032006	8,32	38,0136337772974	8,32	27,0740020071945	8,32	25,5411123011362
8,34	36,5467647326412	8,34	37,9450117015207	8,34	27,0919557189067	8,34	26,1997588746869
8,36	36,1066598018844	8,36	37,8286039648525	8,36	27,6439826305017	8,36	26,6343471648503
8,38	36,1090060490282	8,38	37,1712321661476	8,38	27,51149081936	8,38	27,0717838066659
8,4	36,4637463478638	8,4	37,4578456170005	8,4	27,7167211578399	8,4	27,3787692455958
8,42	36,4465909386108	8,42	37,9595039348051	8,42	27,9443913115263	8,42	27,6316334029151
8,44	36,8982440048113	8,44	38,3823006023669	8,44	27,8295380201731	8,44	28,0946338720762
8,46	36,9149002099175	8,46	38,0751278902414	8,46	27,8337568328628	8,46	28,2053426080446
8,48	36,6788910996635	8,48	38,2374058892692	8,48	27,6981749111287	8,48	28,2337926723621
8,5	37,1884535437029	8,5	38,7054033516705	8,5	27,6422391247241	8,5	28,1085401524612
8,52	37,6025556689646	8,52	39,4825858228524	8,52	27,8013569914559	8,52	28,0860111447462
8,54	38,2968799738922	8,54	39,988731633704	8,54	27,6136580078043	8,54	27,910816835265
8,56	38,537589591452	8,56	40,3670215716009	8,56	27,5214877249902	8,56	28,1153927753154
8,58	38,8299305971185	8,58	40,2824053726582	8,58	27,8013801562969	8,58	28,5637630809281
8,6	39,1992239143092	8,6	40,9965232698074	8,6	27,7171882087095	8,6	28,7984324678182
8,62	39,3478629709648	8,62	40,8460255916028	8,62	27,9894704531764	8,62	28,3076619920472
8,64	39,714726030314	8,64	41,2270813444755	8,64	28,1133213390752	8,64	27,9289668324501
8,66	40,2768381211525	8,66	41,3956092660416	8,66	28,4902193636803	8,66	27,727599319266
8,68	40,28749631361	8,68	41,3955431250122	8,68	28,578994223206	8,68	27,2956057748562
8,7	40,4240477592274	8,7	41,0130502037363	8,7	28,7005409020447	8,7	27,3485499195967
8,72	40,7052292739349	8,72	40,2339471771579	8,72	28,4608761625055	8,72	27,181002750907
8,74	40,4569918860606	8,74	40,7103270753392	8,74	28,7371553464334	8,74	27,198970164735
8,76	40,3880015701656	8,76	41,0991113946376	8,76	28,875819654515	8,76	27,189928191344
8,78	40,5470679642446	8,78	41,2849045034265	8,78	28,6747744213779	8,78	27,0170249124087
8,8	40,2498810555382	8,8	41,4948961230728	8,8	28,8010277707509	8,8	27,3202843746315
8,82	40,1336276833051	8,82	41,7659108260724	8,82	28,8504441293068	8,82	27,5565499810408
8,84	39,764494052089	8,84	41,7574396176021	8,84	29,1161485479292	8,84	27,5708412410661
8,86	39,7306413868004	8,86	41,8786737020537	8,86	29,3283656872142	8,86	27,879079472723
8,88	39,2677828569387	8,88	42,4330652450106	8,88	29,4545108916298	8,88	28,3709098872372
8,9	39,5659407517084	8,9	42,3638693236462	8,9	29,3530294863046	8,9	29,0241456394946
8,92	40,1540923133786	8,92	42,3626737154052	8,92	29,2081158436514	8,92	29,3641548797809
8,94	40,7051937172723	8,94	42,4056666179198	8,94	29,2350190689582	8,94	29,5139475091724
8,96	41,1355423350372	8,96	42,317366157109	8,96	29,2920585444083	8,96	29,1259056858742
8,98	41,5517439196828	8,98	42,3012143404868	8,98	29,0688036715583	8,98	29,447683169097
9	41,9170266294001	9	42,0859101529615	9	29,1489967250591	9	29,4136740563866
9,02	41,8719197803778	9,02	42,2771014903911	9,02	28,9874883987496	9,02	30,2665272800537
9,04	41,9694458262467	9,04	42,807573858242	9,04	29,0224158467271	9,04	30,5360398391333
9,06	41,6117621626341	9,06	42,9265565678406	9,06	29,0843438404788	9,06	30,8699294786305
9,08	41,3638781965101	9,08	43,4869631918443	9,08	29,3052995582974	9,08	30,8281908501272
9,1	40,8993510989789	9,1	44,1663843724255	9,1	29,6847646424406	9,1	30,6264804845393
9,12	40,8282679561648	9,12	44,799725199959	9,12	30,0002487798043	9,12	30,2937708758004
9,14	40,6578511095617	9,14	45,7272820790902	9,14	30,1019368370657	9,14	30,2314582683874
9,16	40,463176451946	9,16	46,3301116339056	9,16	30,0402660670069	9,16	30,2597580229341
9,18	39,5936635741584	9,18	46,3958641816025	9,18	30,0013845152386	9,18	30,5741752502666
9,2	39,5285383165373	9,2	46,1997944692421	9,2	29,8547807675615	9,2	30,4705597853665
9,22	39,4472275491567	9,22	46,8824990124295	9,22	30,3232056114032	9,22	30,0227327513955
9,24	38,8724508461876	9,24	46,8174576679329	9,24	30,3639944818996	9,24	30,0815427651917
9,26	38,9908176475369	9,26	47,7199304270264	9,26	30,3950078401799	9,26	29,8259161373906
9,28	39,5684057253129	9,28	47,9095171492036	9,28	30,5786895425271	9,28	30,1509560677771
9,3	39,5779176126738	9,3	47,8376804956472	9,3	31,0318224501786	9,3	30,097004996806
9,32	39,5861280908085	9,32	48,3026086094335	9,32	31,5708913805313	9,32	30,3938893232929
9,34	40,0415025995528	9,34	47,889654713738	9,34	31,8752138285347	9,34	30,1345462334544
9,36	39,7353230960692	9,36	47,491729503093	9,36	32,0804388751575	9,36	30,1141891464777
9,38	39,438394212168	9,38	47,3700793639254	9,38	31,9011382917468	9,38	29,9579539319217
9,4	39,4248542199599	9,4	47,0201014214584	9,4	32,0186968506232	9,4	29,7468509842431
9,42	39,5754962572211	9,42	47,2259739490618	9,42	32,4726890957378	9,42	29,54730973029
9,44	40,1458327326141	9,44	46,9414539931425	9,44	33,0050478021411	9,44	29,6088240857673
9,46	40,2587845691164	9,46	47,0109840423014	9,46	33,3452929715939	9,46	30,0017899469269
9,48	39,7468810494814	9,48	46,4492034116197	9,48	34,1811855682505	9,48	30,1226202262292
9,5	40,5066038306557	9,5	45,6721262447145	9,5	34,4833661598064	9,5	29,954275938592
9,52	40,9468837338865	9,52	45,21354656234	9,52	34,6966136230446	9,52	29,7574045309653
9,54	40,7982908029246	9,54	44,8739604641036	9,54	34,621316930189	9,54	29,9698251788389
9,56	41,5561904334806	9,56	44,7151342532651	9,56	34,8486399069806	9,56	29,8629422461657
9,58	42,2852962839959	9,58	44,7933463040161	9,58	34,9196357321797	9,58	29,7561805007611
9,6	42,6040544265504	9,6	45,5476240210016	9,6	34,4849555963956	9,6	29,3444256165341
9,62	42,5633451390035	9,62	45,3786909037864	9,62	34,2915603279948	9,62	29,3106927143844
9,64	42,9496016149029	9,64	45,2478357383393	9,64	34,400549594398	9,64	29,0209029850481
9,66	42,7631810180495	9,66	45,2900499710154	9,66	34,2840391593576	9,66	29,6496946120953
9,68	42,8151296037027	9,68	45,1250392388153	9,68	34,2452476403657	9,68	29,8793436545991
9,7	42,6697403639816	9,7	44,7723514782417	9,7	34,156277966073	9,7	30,0374990341003
9,72	43,053111906098	9,72	44,9901649484317	9,72	34,3469772637379	9,72	29,9744974471712
9,74	42,9955600915109	9,74	45,8945492099103	9,74	34,2468358359727	9,74	30,4133273976729
9,76	43,0291749240044	9,76	45,6429212973114	9,76	34,4077380088469	9,76	30,9186359243867
9,78	42,5862607380572	9,78	45,5790684091466	9,78	33,9484454511042	9,78	31,2202201152686
9,8	42,830863641181	9,8	45,8477276176333	9,8	34,0260681695689	9,8	31,3900766674609
9,82	43,1034654907944	9,82	45,9661478453139	9,82	34,6020985235321	9,82	31,3914934337082
9,84	43,1940086913702	9,84	46,6201951090691	9,84	35,1195454897628	9,84	31,6533945843859
9,86	42,7753042095915	9,86	46,8101169963502	9,86	35,5678128300185	9,86	31,3246569320545
9,88	42,7196835852702	9,88	46,487269011669	9,88	35,8478886266905	9,88	31,7103343968176
9,9	42,8690446827202	9,9	46,4516152887167	9,9	36,107221471322	9,9	32,2983928009944
9,92	42,8843317552396	9,92	47,2413933247967	9,92	35,5041885485944	9,92	32,6231560399001
9,94	42,5130444540897	9,94	47,5124002563433	9,94	35,8325481295768	9,94	32,7909096330126
9,96	43,2286747179461	9,96	48,1096944615763	9,96	35,8997089333205	9,96	32,9355722418844
9,98	43,7339309115297	9,98	48,2830232420064	9,98	36,1238288969907	9,98	32,989888961753
10	43,6785185227388	10	48,2845321934867	10	36,114564753072	10	33,4638714042806
10,02	43,9906845937322	10,02	48,1061361510219	10,02	36,38814981558	10,02	34,10471887133
10,04	44,0493061642413	10,04	48,1629705011332	10,04	36,1121139173478	10,04	34,0150310272858
10,06	43,927346136375	10,06	48,7128720029247	10,06	36,163445271827	10,06	34,1027070680681
10,08	44,4802834715816	10,08	49,0978940480533	10,08	36,1481514309029	10,08	34,0776256756651
10,1	44,8198570559504	10,1	48,9646268831478	10,1	35,7428361740086	10,1	34,2855327902352
10,12	45,3108801776744	10,12	48,9701218201328	10,12	35,6409878824353	10,12	34,5512407672869
10,14	45,3855270184211	10,14	48,8200324992396	10,14	35,4421873233217	10,14	34,6950867452151
10,16	45,6560208525054	10,16	48,4914101556162	10,16	35,4971497301148	10,16	34,7373364303495
10,18	45,8775347923263	10,18	48,8587847425695	10,18	35,7170139958238	10,18	35,1380410597233
10,2	45,5680146757543	10,2	48,7056579195668	10,2	35,6120684030669	10,2	35,7559663413569
10,22	45,769720733745	10,22	48,515411449317	10,22	35,3276459824975	10,22	36,0311133261758
10,24	45,7758218129555	10,24	48,215641916852	10,24	35,7673141680829	10,24	36,0527989970445
10,26	45,9602532666273	10,26	48,5780813901001	10,26	35,8612923322254	10,26	35,6783244328253
10,28	45,7259463390264	10,28	48,962613284725	10,28	35,8866837342678	10,28	35,4973397202088
10,3	46,097100503324	10,3	49,2195836689239	10,3	35,4012073059023	10,3	35,4526604837717
10,32	46,8855750055089	10,32	49,6026434465008	10,32	35,3785792777639	10,32	35,3565757250719
10,34	47,1415908640246	10,34	49,5299353101192	10,34	35,0644915382792	10,34	35,8808366495127
10,36	47,4723275859734	10,36	49,5435592760798	10,36	34,6891962380866	10,36	35,7206590627095
10,38	47,579227122229	10,38	49,749800057222	10,38	34,6010027249854	10,38	35,745902681785
10,4	47,975627057269	10,4	49,9336553732783	10,4	34,9940697306055	10,4	35,8748175655883
10,42	47,6761969114575	10,42	50,5585013104247	10,42	35,1635808993272	10,42	35,9338936296808
10,44	47,5825050170934	10,44	50,9865313887339	10,44	35,1069515184056	10,44	35,6690689053642
10,46	48,1164520976723	10,46	51,9663513835847	10,46	35,6170929260576	10,46	35,9682828697287
10,48	46,9365866384798	10,48	51,8199184149357	10,48	35,4280211688155	10,48	36,4291092251183
10,5	46,1890960790699	10,5	51,562486780748	10,5	35,1010221994833	10,5	36,6567467168195
10,52	46,2383206724223	10,52	51,5554702415282	10,52	35,0773286769174	10,52	36,4429217054147
10,54	46,1823677895158	10,54	51,6245187796924	10,54	35,1744093564209	10,54	36,1741483579957
10,56	45,4755711563157	10,56	51,3780554241762	10,56	34,7206165807035	10,56	36,7772378552966
10,58	45,7376981917835	10,58	51,835204238263	10,58	34,5904321513887	10,58	36,6588672643733
10,6	45,9069804154153	10,6	52,0087747329518	10,6	34,8598914424965	10,6	37,3383027544567
10,62	45,6143574643036	10,62	52,110425391655	10,62	34,8419689544303	10,62	37,6670703760319
10,64	45,3673778692405	10,64	52,7401290448541	10,64	35,0553060694665	10,64	38,2173175612768
10,66	45,3036973206466	10,66	52,2876500611854	10,66	35,1586894212989	10,66	38,3591701692637
10,68	45,0003422494381	10,68	52,1842831730486	10,68	34,6484833755321	10,68	38,7326439910061
10,7	44,4471375143278	10,7	52,0999631995288	10,7	34,0518433268477	10,7	38,8959764717715
10,72	44,6931150604094	10,72	51,8681549017246	10,72	33,8795969824609	10,72	38,7367085922521
10,74	44,2288870521911	10,74	51,912189663168	10,74	34,0225433429528	10,74	38,6517424984112
10,76	44,6898364940568	10,76	52,0671961695226	10,76	33,7051178916884	10,76	39,0890395992122
10,78	44,9717107788018	10,78	51,8310977024011	10,78	34,0293320819124	10,78	39,6341792751312
10,8	44,6437819941711	10,8	51,3628086993633	10,8	34,4101893220178	10,8	39,2398346231971
10,82	45,0971391655996	10,82	51,2802901995362	10,82	34,8433630564926	10,82	39,2688347002467
10,84	45,4045444473986	10,84	51,380158293735	10,84	35,1516238563402	10,84	39,6460415560317
10,86	45,4517107897086	10,86	51,6092577640078	10,86	35,4688445223518	10,86	39,214005102377
10,88	45,7437806867347	10,88	51,2830425255421	10,88	35,8207146102518	10,88	38,7706787188629
10,9	46,1495423507775	10,9	52,0369476746027	10,9	36,4247582802034	10,9	38,5141051165809
10,92	46,7711950940338	10,92	53,0087580902137	10,92	36,6656852369867	10,92	38,1290475586818
10,94	47,1010927352628	10,94	52,9678897201315	10,94	37,6492664330159	10,94	37,4588185654258
10,96	47,5506293881485	10,96	52,9405614946172	10,96	38,5224285041916	10,96	36,7813637942136
10,98	47,5189075743541	10,98	53,4033254209098	10,98	39,0762058251192	10,98	37,0287743940376
11	48,0517360188426	11	53,2390705814746	11	39,6462529840124	11	36,7126633614704
11,02	47,8589417312239	11,02	53,5138269820243	11,02	40,2583842865562	11,02	36,5242989475954
11,04	48,7228037876254	11,04	53,4696992568132	11,04	40,5178672173923	11,04	36,5888889344356
11,06	48,7202273479364	11,06	53,7171584222974	11,06	40,3593747080568	11,06	36,7049232408068
11,08	48,8657193038709	11,08	53,7834165285695	11,08	40,8111741676719	11,08	37,1112308902317
11,1	49,2713172005922	11,1	54,2194695279389	11,1	40,8469232638866	11,1	37,2893410566854
11,12	49,4329718353737	11,12	54,6387313467703	11,12	41,4235073832106	11,12	37,5382883106254
11,14	49,9113191298677	11,14	55,114296620894	11,14	41,7855311757741	11,14	38,0988995155777
11,16	50,0464826475458	11,16	55,6128664582767	11,16	41,7993016031979	11,16	38,5381821832902
11,18	49,9228518878699	11,18	55,4306613068834	11,18	42,0255582915547	11,18	39,1814972230598
11,2	50,0416525103462	11,2	55,2961268097092	11,2	41,8292768314951	11,2	39,683467312509
11,22	49,8645971055617	11,22	55,7989007854052	11,22	41,5970699634021	11,22	40,8284006913559
11,24	49,5080981254428	11,24	55,8501227278939	11,24	41,1529833271078	11,24	41,5732079888864
11,26	49,2017014706198	11,26	55,659460408811	11,26	41,4515253550925	11,26	42,5142496322601
11,28	49,1517048345259	11,28	55,2360621808686	11,28	41,2062586456003	11,28	43,0290485795553
11,3	48,8800630669114	11,3	55,1711359494594	11,3	40,8371431050927	11,3	43,8118698377549
11,32	48,5629153564365	11,32	54,7454308264518	11,32	41,0114433753994	11,32	44,8008631088482
11,34	48,3231987950011	11,34	54,3936108379143	11,34	41,2202299886548	11,34	45,2499173173184
11,36	47,5127112489794	11,36	54,6552215504716	11,36	40,8701882177111	11,36	45,2771738453298
11,38	47,0782043399263	11,38	55,0562161902532	11,38	40,9664812829899	11,38	45,6561711846956
11,4	46,470544944263	11,4	55,1102507709505	11,4	41,3714953858993	11,4	45,6202053266458
11,42	46,5496129027246	11,42	54,9099787405416	11,42	41,0472051926276	11,42	45,496711422032
11,44	46,4413776687183	11,44	54,4719845592639	11,44	40,6424583991534	11,44	44,9927980608988
11,46	46,0537644885256	11,46	54,417174828949	11,46	40,3796534649078	11,46	44,4451048775658
11,48	46,6000152319655	11,48	54,4354308914202	11,48	40,5544495598167	11,48	44,2183612289451
11,5	46,3262836301566	11,5	54,9973236086772	11,5	40,9913706569406	11,5	44,2139351458806
11,52	45,649052748848	11,52	54,7520939295536	11,52	41,0303874258639	11,52	44,0626458480474
11,54	45,6850065060593	11,54	54,8620409900332	11,54	40,8294992412198	11,54	43,7759519517151
11,56	45,5476994417667	11,56	54,8503677010727	11,56	41,1287503280002	11,56	43,1727287501204
11,58	45,4542673995776	11,58	55,1962105104614	11,58	40,8458964835214	11,58	42,6301391288113
11,6	45,0560705224818	11,6	55,2120047778839	11,6	40,4985091243077	11,6	42,5952813657671
11,62	44,9916088186119	11,62	55,3339495170405	11,62	40,4000311022948	11,62	42,3059822331196
11,64	44,9723663942148	11,64	55,2614355853553	11,64	40,4759355654937	11,64	42,228463231548
11,66	45,116299977268	11,66	55,1689475872874	11,66	39,8719426766552	11,66	42,1294368077114
11,68	45,1817610425881	11,68	55,2332514390258	11,68	39,1130522801078	11,68	41,9664114763268
11,7	45,2267542193884	11,7	55,6779991823154	11,7	39,057907999496	11,7	41,3401070337796
11,72	45,383812488628	11,72	55,4628300430074	11,72	38,487411881389	11,72	41,7256885401557
11,74	45,4572755301991	11,74	55,492707085939	11,74	38,0811595486614	11,74	41,5051565556693
11,76	46,440552691144	11,76	55,7337384484708	11,76	37,9636772745009	11,76	41,5571408898165
11,78	47,3117446813174	11,78	55,5565540042852	11,78	37,7879092021639	11,78	42,0349525055529
11,8	46,698377965322	11,8	54,9239986667814	11,8	37,3053230486987	11,8	42,6728244237602
11,82	47,4240708932807	11,82	53,890355640312	11,82	36,4935030128493	11,82	42,917482030511
11,84	47,5587728005168	11,84	53,7683563770445	11,84	35,8979859249041	11,84	43,1715616244705
11,86	47,8050557197644	11,86	53,2342336405041	11,86	35,3726000464161	11,86	43,4173718812729
11,88	47,5584809507398	11,88	52,8044925988831	11,88	35,1811952157024	11,88	44,0781490805411
11,9	48,2863701951552	11,9	52,5900622332605	11,9	35,1516863056847	11,9	43,8961900781017
11,92	48,381298144303	11,92	52,4512383096214	11,92	35,0626156617109	11,92	44,0725560222921
11,94	47,9883956992224	11,94	52,507483120616	11,94	34,4181453907734	11,94	44,0286766801185
11,96	46,9344119518986	11,96	52,3192276318118	11,96	34,3891329751094	11,96	43,7566239960222
11,98	47,0160327404442	11,98	52,2422670765983	11,98	34,7622093680769	11,98	43,6626879133295
12	46,2437760817595	12	52,3389212949774	12	34,6670860116168	12	43,5314991352691
12,02	45,4732713195335	12,02	52,7281462694881	12,02	34,7420953937531	12,02	43,0726171531328
12,04	44,9426670930734	12,04	52,9480084788929	12,04	34,8257663461167	12,04	42,4455402061862
12,06	44,3825103196554	12,06	53,4459824945686	12,06	35,4107245654841	12,06	42,0036235258997
12,08	44,3959559819102	12,08	54,0529854118153	12,08	35,5329357823338	12,08	41,7737228985931
12,1	43,9349122525624	12,1	53,3639350128066	12,1	36,03645242802	12,1	41,2027326624712
12,12	43,6232947256477	12,12	52,803287382662	12,12	36,1802112059581	12,12	40,6864682689593
12,14	43,2406544644322	12,14	52,2997341286359	12,14	36,6983146526579	12,14	40,970644744721
12,16	43,1389305461042	12,16	53,1249456600827	12,16	36,5610141829378	12,16	41,2449633967353
12,18	43,2936405622614	12,18	53,2269251900899	12,18	36,5558270965044	12,18	41,1742894562373
12,2	43,5728271684306	12,2	52,9383576969019	12,2	36,6166380863886	12,2	40,7505517958545
12,22	43,8684673799078	12,22	53,8965306807915	12,22	36,6810767165176	12,22	40,5811161794165
12,24	44,0317457459602	12,24	54,4927765059401	12,24	36,3542152453161	12,24	40,575420970501
12,26	44,0099416738752	12,26	55,1382687571997	12,26	36,5199902596989	12,26	39,8590134776717
12,28	44,3172488009384	12,28	55,4652896459701	12,28	36,5443911742605	12,28	40,0028026377246
12,3	44,2908712276959	12,3	56,0525645273738	12,3	36,8114442993151	12,3	40,4171214011968
12,32	44,2035874277203	12,32	56,3583307729298	12,32	36,93194624302	12,32	40,4103541455948
12,34	43,8473412647026	12,34	56,4759400721847	12,34	36,9117631412576	12,34	40,3391542388398
12,36	44,2657141336491	12,36	55,9477345971469	12,36	36,9570199574386	12,36	40,4298819268749
12,38	44,7193129670763	12,38	56,0133988432847	12,38	36,6048933380171	12,38	40,3959061476379
12,4	45,2501483755517	12,4	56,1723282027856	12,4	36,8086806661626	12,4	41,073238369817
12,42	45,7452845670821	12,42	55,9422907935182	12,42	37,01673501331	12,42	41,1614539679785
12,44	45,5775058677654	12,44	55,3726883920251	12,44	36,945181446713	12,44	41,3671857072699
12,46	46,4328952397805	12,46	55,2253903527653	12,46	36,9012126290997	12,46	41,5256529769877
12,48	46,6648854368229	12,48	54,9975328616236	12,48	36,7665598336506	12,48	41,1079635913962
12,5	47,1580555679119	12,5	54,7118850287181	12,5	37,1075030177901	12,5	40,9515830305241
12,52	46,7480523289473	12,52	54,7204110475461	12,52	36,7452370003655	12,52	40,6514313426792
12,54	46,9893453271317	12,54	55,1954071714466	12,54	36,8821093956845	12,54	40,6589004429607
12,56	47,1344734504867	12,56	54,7704054961327	12,56	37,2876351360868	12,56	40,3533354144394
12,58	47,1979145801651	12,58	54,891120634086	12,58	37,5444702088728	12,58	40,9480766902783
12,6	47,0721082554318	12,6	55,0605912793746	12,6	37,6831498241368	12,6	40,9369726762709
12,62	47,3073276899468	12,62	54,9340568339819	12,62	37,9664205299699	12,62	41,3136452336936
12,64	47,5611258995869	12,64	54,8201457955359	12,64	38,8160076119465	12,64	41,8791422668899
12,66	47,4011278254207	12,66	55,0400526381402	12,66	39,0975521514899	12,66	41,9378305337127
12,68	47,5207682814163	12,68	55,3727464947747	12,68	39,1621725971776	12,68	42,494359068341
12,7	47,2199810591747	12,7	56,0062815055321	12,7	39,1462508392134	12,7	43,1632786598777
12,72	46,8743567041566	12,72	56,1898060112896	12,72	39,9065888093093	12,72	43,4410282978429
12,74	47,1891775806472	12,74	56,8596267531753	12,74	39,6618445796409	12,74	43,8429118429857
12,76	47,1361945573274	12,76	56,5965626718727	12,76	39,3751554524059	12,76	43,9221726038025
12,78	47,1862513531064	12,78	56,9110472854796	12,78	39,4088869938961	12,78	43,6890895864126
12,8	47,1734092950634	12,8	56,9068171348556	12,8	39,7510182650726	12,8	44,2267404386452
12,82	46,7819273737533	12,82	57,4233040675583	12,82	39,7348927129045	12,82	44,3090209640536
12,84	46,7040900489099	12,84	57,3364478106981	12,84	39,3743048578669	12,84	44,3304359543103
12,86	47,5799425529783	12,86	57,2083329316783	12,86	38,6185289190016	12,86	44,3749002212314
12,88	47,7299336146153	12,88	56,4533208817022	12,88	38,8706184726723	12,88	43,6632474546255
12,9	47,7057030516852	12,9	55,7547240087198	12,9	38,721405667213	12,9	44,0509226368723
12,92	47,6927362452603	12,92	55,9135010572479	12,92	38,4891156211117	12,92	43,744669848976
12,94	47,0706647474416	12,94	55,954431317759	12,94	38,7071676521081	12,94	44,1404751863975
12,96	47,3310069607964	12,96	55,7847062878792	12,96	38,655923904017	12,96	44,6207603167269
12,98	47,5918489591599	12,98	55,66312760386	12,98	38,370858803773	12,98	45,127193802856
13	47,5182754408167	13	55,8445829532475	13	38,9024250254916	13	44,936718074113
13,02	47,4224122883608	13,02	56,0592144830128	13,02	39,137587639921	13,02	44,4389338355434
13,04	47,3868518964184	13,04	55,7567909149016	13,04	38,9149365912177	13,04	44,9231883282173
13,06	47,1210993430062	13,06	56,1973575790933	13,06	39,1688539910293	13,06	44,8329946120368
13,08	47,5185279669344	13,08	56,1907550423903	13,08	39,2620201595963	13,08	44,7124420593143
13,1	46,9844231464807	13,1	56,2034806282652	13,1	39,13029951793	13,1	45,0849724275861
13,12	46,6429295032661	13,12	55,7245626323204	13,12	39,7526670272365	13,12	45,0577891312536
13,14	46,315954671509	13,14	54,8999185827179	13,14	39,679666103868	13,14	44,4430139189092
13,16	46,612401930264	13,16	55,3209014292889	13,16	39,8990951783173	13,16	44,4295241586876
13,18	46,5979162274505	13,18	55,3378883108068	13,18	40,3688089162547	13,18	44,2357138907214
13,2	46,7256379341378	13,2	55,1582333401742	13,2	40,582164248308	13,2	44,3257259002844
13,22	47,0523891492916	13,22	54,4228037250553	13,22	41,2157168522758	13,22	44,3360087362385
13,24	47,3983228825639	13,24	54,3742600500458	13,24	41,0205061263984	13,24	44,6618989340246
13,26	47,5725848898881	13,26	54,2394699621912	13,26	40,3164373964873	13,26	45,0620105410061
13,28	47,2343059370258	13,28	53,8052166704044	13,28	40,1749607366018	13,28	44,6565764494989
13,3	47,9277614561328	13,3	53,4709973278612	13,3	40,9887967800531	13,3	44,4047051116333
13,32	47,4923580946215	13,32	53,3791978392837	13,32	40,3961440410612	13,32	44,3336899411656
13,34	48,1694582173111	13,34	54,2253231180614	13,34	40,3376189284897	13,34	44,3027134119496
13,36	48,7518272499248	13,36	55,5246541228247	13,36	40,469525090662	13,36	44,514154887541
13,38	49,3718584478385	13,38	56,4784020814846	13,38	41,2440676181333	13,38	44,5370985885232
13,4	49,8017412326648	13,4	57,2062612739243	13,4	41,1556311550016	13,4	44,6784415409572
13,42	50,3952586709203	13,42	57,1679753831354	13,42	41,3304778107731	13,42	44,4176593716662
13,44	50,9244850131858	13,44	57,2767232867337	13,44	42,1469144463298	13,44	44,3517075571396
13,46	51,0634548654238	13,46	57,9205471463667	13,46	41,69353222822	13,46	44,5064259669775
13,48	51,7671943038971	13,48	58,8496525954102	13,48	41,9744832361895	13,48	44,5989019791479
13,5	52,9123096036124	13,5	59,2289483500745	13,5	41,9733388519313	13,5	44,4812021554604
13,52	53,6812062583109	13,52	59,5536201963338	13,52	42,4445443491685	13,52	44,3700209605616
13,54	53,3958047114042	13,54	60,3245126768869	13,54	42,3752594732295	13,54	44,5358614601164
13,56	53,2852405706895	13,56	61,0878309898683	13,56	42,2055928730808	13,56	45,0515300440786
13,58	53,6431827288175	13,58	62,3263035431825	13,58	42,4565895598277	13,58	44,9576333721982
13,6	53,6258374906719	13,6	62,5519067395321	13,6	43,2376895056196	13,6	45,737405655993
13,62	53,554154650845	13,62	63,7119380930168	13,62	44,0865169616225	13,62	46,5119573900989
13,64	53,3698935476995	13,64	64,2203845974968	13,64	44,4476019109796	13,64	46,5767527964192
13,66	53,4950516017077	13,66	65,1315539310383	13,66	44,9246752734221	13,66	46,7072263068263
13,68	53,2736187310149	13,68	65,5606214064249	13,68	45,4781243973759	13,68	46,4756847900137
13,7	53,5407779322496	13,7	66,907135071781	13,7	45,5698525370624	13,7	46,9577031051286
13,72	53,2281757750999	13,72	67,0191411031043	13,72	45,7006578838679	13,72	47,927258415204
13,74	52,9991962727438	13,74	67,9459971958643	13,74	46,0045953866498	13,74	48,7824481294643
13,76	52,6167318654785	13,76	68,5749553383925	13,76	46,2140315915028	13,76	49,7913333843435
13,78	52,718322953884	13,78	68,5766702742681	13,78	46,5183224198826	13,78	50,4663693198018
13,8	52,6405000605886	13,8	68,7725131302094	13,8	46,3606841200385	13,8	50,5168631799973
13,82	52,25281078909	13,82	68,559440230837	13,82	46,1238658278912	13,82	51,0063547866291
13,84	51,4595479521713	13,84	68,6894326960122	13,84	45,6962783981021	13,84	50,9616830017686
13,86	51,3274003941959	13,86	68,7433451520733	13,86	45,5609988337581	13,86	51,0653767786379
13,88	51,341102706071	13,88	68,3109549668964	13,88	45,882135445414	13,88	51,5304114779439
13,9	51,1130176203942	13,9	68,3507769369394	13,9	45,6402216334698	13,9	52,1086360800603
13,92	51,2119781187155	13,92	67,8744127862839	13,92	46,0835576248062	13,92	51,8648189546341
13,94	51,4750092844684	13,94	66,8880898667515	13,94	45,7055691077212	13,94	52,0769333480233
13,96	51,9834602640623	13,96	66,7915059327979	13,96	45,68525213999	13,96	52,2145078865839
13,98	52,1483392243326	13,98	66,9069075541367	13,98	45,5280612583947	13,98	52,1160931009761
14	53,0034657163975	14	66,3499500549474	14	45,7269861187578	14	51,7093433968397
14,02	52,8979363547749	14,02	67,0286534287563	14,02	45,9070625242215	14,02	52,1320161242369
14,04	53,1878584809531	14,04	67,1509947818393	14,04	46,5313334270582	14,04	52,1315208167106
14,06	54,5282895962558	14,06	67,2046783005469	14,06	47,042026090477	14,06	52,3573650493573
14,08	55,6523857205812	14,08	66,7582219822833	14,08	47,2379669074283	14,08	52,4443902419294
14,1	56,2069097759522	14,1	66,8048875884808	14,1	47,5287634834208	14,1	52,701322416511
14,12	57,0122023297266	14,12	67,1976232953035	14,12	47,8141469058316	14,12	53,2154657870753
14,14	57,4790680529402	14,14	67,4678828169714	14,14	48,0099117613125	14,14	53,6648431761729
14,16	57,8893610839569	14,16	67,9119526256434	14,16	47,9330128177018	14,16	54,0929873555218
14,18	58,9465354666321	14,18	68,2269636426932	14,18	48,014326797584	14,18	54,2212306736611
14,2	58,9128605046097	14,2	68,0110088357343	14,2	48,8511348548816	14,2	54,4054476163172
14,22	59,1017394596546	14,22	69,3040538082226	14,22	49,7589637927432	14,22	54,6940234829766
14,24	58,6092508538213	14,24	70,0531348604772	14,24	49,7287889731612	14,24	54,4025630491451
14,26	58,4924585893817	14,26	70,3086259615092	14,26	49,6929390975179	14,26	55,0706794778673
14,28	58,4459429801833	14,28	69,9852588527083	14,28	50,2072615294816	14,28	55,8658919975795
14,3	58,0507585566212	14,3	70,2440771111727	14,3	50,3792198109815	14,3	55,816366399918
14,32	58,1515564939063	14,32	70,7645838797716	14,32	51,5079909494302	14,32	55,6730316412433
14,34	58,3170846055885	14,34	70,8762175717885	14,34	51,4363162272997	14,34	56,0451413085369
14,36	58,0043212440768	14,36	71,6391123544789	14,36	51,8432463635998	14,36	56,5802793296222
14,38	57,4582195089554	14,38	72,509543913619	14,38	51,521266023383	14,38	56,0292121676767
14,4	56,8225137715496	14,4	73,075437022983	14,4	51,3910938714229	14,4	56,7580126038178
14,42	56,2164908385914	14,42	73,746175849571	14,42	51,3262687967893	14,42	57,5642990449852
14,44	56,1046707215412	14,44	74,0414656114975	14,44	51,4905844096117	14,44	57,673985872943
14,46	55,4821086879775	14,46	73,7668800766554	14,46	51,2633493144031	14,46	57,6691212669137
14,48	55,7290333087974	14,48	74,5995423142188	14,48	50,8953614110532	14,48	57,8594547787942
14,5	55,4295909925199	14,5	74,8825442669094	14,5	50,5644286188298	14,5	57,5869559518504
14,52	56,0015652481747	14,52	75,3693497201419	14,52	50,3841575035931	14,52	58,0997056324344
14,54	55,806343472978	14,54	75,2247219740252	14,54	50,9518872910694	14,54	58,318462451101
14,56	56,2756634698783	14,56	75,8760953126333	14,56	50,8341965488129	14,56	58,1535225391907
14,58	56,5083670789426	14,58	76,2903060121437	14,58	50,9922737295492	14,58	58,7024319001216
14,6	56,3618481367602	14,6	75,9435735163332	14,6	51,3560755751895	14,6	58,0920409928483
14,62	56,9735881491274	14,62	75,8177137908462	14,62	52,0973823870359	14,62	57,8441188003712
14,64	57,6194564331151	14,64	75,8212977049453	14,64	51,5674172900314	14,64	57,7305912118106
14,66	58,4737589162349	14,66	76,3903676259727	14,66	52,7688720199413	14,66	57,9192848498643
14,68	58,2737276977677	14,68	77,0274993859942	14,68	53,5594322822366	14,68	58,4861948654177
14,7	59,0021368917295	14,7	76,7112553537775	14,7	54,1847957659082	14,7	59,1218777761738
14,72	59,5491434688851	14,72	76,2934729586315	14,72	55,1229780190469	14,72	59,516374466412
14,74	60,6041097569838	14,74	76,0166279823949	14,74	56,386831883135	14,74	59,9886432781479
14,76	60,89655174512	14,76	76,1835132020843	14,76	57,3839154576159	14,76	59,7652880052688
14,78	61,4721469919765	14,78	76,8913354971869	14,78	57,1859888168734	14,78	60,0037850578746
14,8	61,5874559940545	14,8	77,1542120681495	14,8	58,0374008455767	14,8	60,1828567713492
14,82	62,1225981146436	14,82	77,3855067196805	14,82	58,1665958149312	14,82	60,4251511686575
14,84	61,4438198973	14,84	77,8673151804624	14,84	58,5956091535006	14,84	60,8508927127525
14,86	60,6748752552771	14,86	78,4530369154772	14,86	58,7162840935813	14,86	61,3326166864953
14,88	60,6541873130041	14,88	79,2882850594022	14,88	58,918231363754	14,88	61,8018688878813
14,9	60,6352788233073	14,9	79,9172442395557	14,9	59,0895139292468	14,9	62,3812788077185
14,92	60,0975975068593	14,92	80,3583446754031	14,92	59,310572610212	14,92	63,1683397880507
14,94	60,4501337548885	14,94	81,5884953980181	14,94	59,814113443839	14,94	63,3406737320365
14,96	61,0478057052785	14,96	81,8848912144346	14,96	59,3942968687557	14,96	63,738127676736
14,98	61,666034028737	14,98	82,5020994490423	14,98	59,5228304601827	14,98	64,0316805705601
15	61,4307394308108	15	82,9826101812307	15	59,1974099033819	15	64,0515893229192
15,02	61,5693245681827	15,02	83,7334375441035	15,02	59,1850028657662	15,02	64,3116844651095
15,04	61,101370688567	15,04	83,8292962547593	15,04	59,0031785008833	15,04	65,2146334897593
15,06	61,565743748171	15,06	84,4857817619019	15,06	58,9937121796688	15,06	66,4964732542035
15,08	61,9879905690964	15,08	84,3690537103908	15,08	58,8883369055494	15,08	67,5185327985544
15,1	62,6121452433827	15,1	83,989337187805	15,1	58,7447412400228	15,1	67,8250945013104
15,12	63,0492157244353	15,12	84,6160608315734	15,12	58,2160314219722	15,12	68,5482358374833
15,14	62,9107725020484	15,14	84,4810209063956	15,14	58,1686176374661	15,14	69,2018292845114
15,16	62,7130779262181	15,16	84,6955575826585	15,16	58,3646327136167	15,16	68,8101663305983
15,18	62,9249352864826	15,18	84,5216406264553	15,18	58,405600103175	15,18	69,2381149449072
15,2	63,1521450722879	15,2	83,5801730492957	15,2	58,9327901278878	15,2	69,4888782285019
15,22	62,8218130636472	15,22	82,8002897353392	15,22	58,8895720344911	15,22	69,7708144406211
15,24	62,4220951825458	15,24	81,8960659647367	15,24	59,0309899981345	15,24	70,1930350864557
15,26	61,9963166797624	15,26	80,9349270804038	15,26	58,4374757528028	15,26	70,5174928741998
15,28	61,9724475332859	15,28	80,7094309017071	15,28	58,2932119559431	15,28	70,5216736580514
15,3	61,2975698262008	15,3	80,5582902073732	15,3	58,1827956831378	15,3	70,8466454114716
15,32	61,0204117397641	15,32	80,6571660418232	15,32	58,5299487916684	15,32	70,29992058272
15,34	59,6769818880427	15,34	80,7722310660341	15,34	58,0318915960898	15,34	70,6748305526078
15,36	58,9168155844507	15,36	80,2667679966321	15,36	58,3984256571948	15,36	70,4297045537479
15,38	58,6042530861516	15,38	79,5920250497807	15,38	58,8152327930995	15,38	70,0555426559116
15,4	57,8998859783609	15,4	78,1286090384009	15,4	58,6150767179407	15,4	69,7155117252795
15,42	57,3740127725244	15,42	76,7715759635924	15,42	58,5921211218453	15,42	69,5813942465558
15,44	56,9343302618059	15,44	76,4319637104745	15,44	58,4853282950497	15,44	69,1953070756631
15,46	56,0605503042303	15,46	75,2380347942009	15,46	58,2735861885488	15,46	69,0852105194716
15,48	55,3265767523351	15,48	75,1158160378323	15,48	57,6655785647874	15,48	68,1862303552474
15,5	55,238834828035	15,5	74,7179236911083	15,5	57,1144126110369	15,5	67,9414547912549
15,52	54,2571550355439	15,52	74,383941843011	15,52	56,7990831766153	15,52	67,4321180468056
15,54	53,5263872281938	15,54	74,3751458458468	15,54	56,0110160822168	15,54	66,7877772472446
15,56	52,9335466408283	15,56	73,955344811301	15,56	55,2022026530754	15,56	66,3060023221878
15,58	52,6342822062277	15,58	73,5009732852745	15,58	54,646450539045	15,58	65,8204031913241
15,6	52,0110253093771	15,6	73,0377792266977	15,6	54,1587481453292	15,6	65,4833934331509
15,62	52,2220037353978	15,62	72,8375331186045	15,62	53,1000821677132	15,62	64,6835021503178
15,64	53,1075821403449	15,64	72,0260313315049	15,64	52,698442433552	15,64	64,5188952297401
15,66	53,6563981991589	15,66	71,8275114211206	15,66	52,2715529131397	15,66	64,1946513383624
15,68	54,021856115179	15,68	71,9032539180008	15,68	51,8161274953947	15,68	63,0521150859773
15,7	54,920600402339	15,7	71,1851655196772	15,7	51,5623816664082	15,7	62,1106234762365
15,72	55,1423343073393	15,72	71,7025833188818	15,72	51,4423801686217	15,72	62,7973185533015
15,74	56,2752001462175	15,74	71,3051617148701	15,74	51,7560048877446	15,74	62,7397178247581
15,76	57,2804431985744	15,76	70,9972782176258	15,76	51,5038254268165	15,76	61,7450860317373
15,78	57,2095465254756	15,78	69,8874122054336	15,78	51,6585324942991	15,78	61,6991193194923
15,8	57,7795126311871	15,8	68,9401583109064	15,8	51,2791792771121	15,8	61,2784255896956
15,82	58,1748677028902	15,82	68,4340924202482	15,82	50,9622379997438	15,82	61,2984601886897
15,84	58,7992421495773	15,84	68,1917806270868	15,84	50,7891387449496	15,84	61,5509966389545
15,86	58,2067595651755	15,86	67,2627085138852	15,86	50,9066014202768	15,86	60,8017020010527
15,88	57,8293110254458	15,88	67,5668894251978	15,88	51,1405203873541	15,88	60,2635969956383
15,9	57,0265467858859	15,9	67,353693814012	15,9	51,8943542221003	15,9	60,2329247309144
15,92	56,7464425220954	15,92	66,7276300608871	15,92	51,1820315634195	15,92	59,4984020510789
15,94	56,8440755178843	15,94	67,5464221650633	15,94	51,0544634270018	15,94	58,8640713346094
15,96	56,6464109941878	15,96	67,6951441711086	15,96	51,045730571985	15,96	58,2522042172575
15,98	55,9852493377231	15,98	68,8981709804362	15,98	51,2472957797723	15,98	58,2142264054807
16	55,9110672757121	16	69,1334547666614	16	50,3408948158367	16	58,7750906040504
16,02	55,9950391329168	16,02	69,8598978057662	16,02	50,4926066050727	16,02	58,5867667109243
16,04	56,170229369577	16,04	70,2620244100386	16,04	50,9216977634812	16,04	58,2390937594202
16,06	56,7463867740542	16,06	70,6317624590519	16,06	51,4089639480477	16,06	58,4423020707456
16,08	56,9333221256969	16,08	71,0203110823811	16,08	51,5418268984062	16,08	57,7661918704639
16,1	57,6700041803524	16,1	71,637163990189	16,1	51,4286209521921	16,1	57,4278755387791
16,12	57,7119828662613	16,12	71,6357147594716	16,12	51,4868096600986	16,12	58,0457144488492
16,14	58,0759932714136	16,14	71,1703035248873	16,14	51,7412335111715	16,14	58,6988680739861
16,16	58,2296088844186	16,16	71,5854256175857	16,16	52,169117364846	16,16	59,1813614698823
16,18	59,0080158416209	16,18	71,8599826665211	16,18	52,1612572041118	16,18	59,6419708578695
16,2	60,2536193069159	16,2	72,2354257195247	16,2	52,3556924088666	16,2	60,4661653530289
16,22	60,9505258314147	16,22	72,549184925897	16,22	52,3919354028457	16,22	60,9204854218754
16,24	61,3354521027248	16,24	73,1469688397115	16,24	52,8896980950613	16,24	60,8459311751281
16,26	62,0868485465089	16,26	74,1778914056268	16,26	53,6954373616509	16,26	60,9433743180259
16,28	63,579523564113	16,28	74,5940778041886	16,28	53,3089766576777	16,28	61,394337318772
16,3	64,021120995759	16,3	75,3031944886007	16,3	53,8725308413763	16,3	61,6247399222259
16,32	63,974103297841	16,32	76,9976492486909	16,32	53,9685325317986	16,32	61,5698404460133
16,34	64,0365560476555	16,34	77,7880380058413	16,34	54,6357973924582	16,34	61,7541747461029
16,36	64,1832834797224	16,36	78,7916464080218	16,36	54,2871549849618	16,36	62,4545836573882
16,38	64,7486656077668	16,38	78,2881544600895	16,38	54,7665026943199	16,38	63,5436037550249
16,4	64,5074315810195	16,4	78,202242202669	16,4	54,8247514277088	16,4	64,9620982080067
16,42	65,2230061591994	16,42	78,5899197364665	16,42	55,460366610368	16,42	66,3432910570328
16,44	64,8460700983356	16,44	78,9952897004614	16,44	55,8153505247228	16,44	67,5610100523303
16,46	64,7348176423301	16,46	79,4247963496182	16,46	56,2563517677355	16,46	67,7155375681785
16,48	64,6501766842159	16,48	80,5513489212437	16,48	57,3317290775343	16,48	68,4154124607171
16,5	64,8641101162467	16,5	81,8599029335801	16,5	58,0318545573535	16,5	68,9688616366154
16,52	64,3972201678314	16,52	82,7579370084311	16,52	59,3634824108527	16,52	69,0202051937694
16,54	64,1179665819437	16,54	82,6435993410283	16,54	60,6900952298215	16,54	69,5510090085146
16,56	63,7139041806148	16,56	83,6195526719071	16,56	61,2360241864497	16,56	70,9519637898778
16,58	64,0660995599168	16,58	84,0661700064911	16,58	62,6723103485114	16,58	70,8798651457417
16,6	64,3016735169616	16,6	84,9589410627515	16,6	63,9957263379547	16,6	70,9943248771528
16,62	63,9682472500694	16,62	86,0745280465526	16,62	65,0566355900948	16,62	70,9406257694368
16,64	63,9847656273794	16,64	87,6604828411602	16,64	66,401977107613	16,64	71,0602492209781
16,66	63,7102657705085	16,66	89,23287371392	16,66	66,4588792800795	16,66	71,4080746602872
16,68	63,7524461783706	16,68	90,8555508523612	16,68	68,0013965053989	16,68	71,6544034200869
16,7	63,308182364412	16,7	91,5494398149327	16,7	68,6553444148026	16,7	71,3047304595451
16,72	63,4259509644003	16,72	92,0745043562677	16,72	70,0781432758712	16,72	71,9744402107408
16,74	63,853986249624	16,74	93,6521264544782	16,74	71,1896993580368	16,74	72,9662951312565
16,76	64,3866992903574	16,76	94,8041677048792	16,76	72,3797797763582	16,76	72,9439758084634
16,78	65,1827926788876	16,78	95,72018065117	16,78	73,4601085220924	16,78	73,5124282888026
16,8	66,9606904044602	16,8	97,0090776850976	16,8	74,6323841809705	16,8	74,6028780866882
16,82	67,5883847032056	16,82	98,1363243635794	16,82	75,4439398105883	16,82	75,9403075595271
16,84	68,276605193868	16,84	98,7968449842762	16,84	75,8490999834045	16,84	76,4965812300655
16,86	69,0240770629195	16,86	99,4805297924733	16,86	76,2867114497553	16,86	78,0379545283638
16,88	70,0950344697763	16,88	101,01389034608	16,88	77,2703137312701	16,88	79,6136757412172
16,9	70,5851315267784	16,9	102,250827891869	16,9	77,8366650601636	16,9	81,0911641114353
16,92	71,7437123908805	16,92	103,131696276578	16,92	77,9106090459198	16,92	82,641359711455
16,94	72,805194122423	16,94	104,272699958562	16,94	78,0483780334262	16,94	84,0902763497986
16,96	74,1120334039777	16,96	105,72780158482	16,96	78,9015339128876	16,96	85,7117755308374
16,98	74,8683007115935	16,98	106,581942338923	16,98	78,9982371803732	16,98	87,0844028712807
17	75,998256303023	17	107,213936705792	17	79,437326868267	17	88,1945213608042
17,02	78,0854506709773	17,02	107,725018108269	17,02	80,5439797394399	17,02	89,7103719507352
17,04	79,314495932753	17,04	109,088203112081	17,04	80,7873467480342	17,04	91,5307819054116
17,06	80,7461968340099	17,06	109,520131539825	17,06	81,5655709769401	17,06	92,6473303947098
17,08	82,020567088617	17,08	109,434233035517	17,08	81,540699755589	17,08	93,1695360660432
17,1	82,671598104844	17,1	109,546869677096	17,1	82,4703297251296	17,1	94,720021993821
17,12	84,1045263399068	17,12	109,358923144517	17,12	82,80683933642	17,12	95,5867922123167
17,14	85,0225062607973	17,14	109,797364750359	17,14	83,3455242586033	17,14	97,0376345622901
17,16	86,2777080876426	17,16	109,429281092927	17,16	83,5096280081543	17,16	98,5546520006234
17,18	86,7148293938586	17,18	108,767141165392	17,18	84,0325622565946	17,18	99,4394640948718
17,2	86,7819973881936	17,2	108,222889878389	17,2	84,794784092752	17,2	100,568472700768
17,22	86,4231961354309	17,22	107,590774529346	17,22	84,5853302973728	17,22	101,169788580477
17,24	86,1459745007649	17,24	106,732830563663	17,24	84,4386615367599	17,24	101,066185195417
17,26	85,9582012072324	17,26	107,187728794536	17,26	84,7288746345543	17,26	100,774960866794
17,28	85,8303813454936	17,28	107,093723420361	17,28	84,9551758642209	17,28	100,87513015887
17,3	85,5213442032016	17,3	106,864419274724	17,3	84,204359869123	17,3	100,969414424979
17,32	85,8042005771679	17,32	106,423068937768	17,32	82,8659544077684	17,32	101,086480576217
17,34	84,6375143784802	17,34	107,031019488352	17,34	82,7092564357303	17,34	100,542752783612
17,36	83,6052136356503	17,36	107,312187898384	17,36	81,8993936941888	17,36	99,8673193218057
17,38	82,5476713317857	17,38	105,921585675484	17,38	81,3142535891613	17,38	99,1172905831632
17,4	81,8225697032119	17,4	104,836361696883	17,4	79,8121054064683	17,4	97,6015252363863
17,42	80,8660261927403	17,42	104,660288993127	17,42	78,7327724331252	17,42	96,6915435815891
17,44	78,86887674011	17,44	103,890037122682	17,44	77,8111156932591	17,44	96,4861595201639
17,46	77,409247964481	17,46	102,593275393226	17,46	76,4259058539119	17,46	95,8733028879072
17,48	76,5971647611713	17,48	101,021943608047	17,48	74,8691988914798	17,48	94,9343091382699
17,5	75,8479882630268	17,5	99,7283915214927	17,5	73,0965915893607	17,5	94,1796811049888
17,52	75,6600935498178	17,52	98,2798034876261	17,52	71,8817132187859	17,52	93,4851878191937
17,54	74,9574291122313	17,54	96,6953267050471	17,54	70,8515135705626	17,54	92,3472226542085
17,56	74,0607900267604	17,56	95,2063654663696	17,56	70,014071476099	17,56	91,7143897440633
17,58	73,4989379739282	17,58	93,9183486024576	17,58	68,7019012133965	17,58	90,7133170179945
17,6	73,5292148603394	17,6	92,2300025106725	17,6	68,2486798878239	17,6	90,5385567082089
17,62	72,7889888464712	17,62	91,272547233771	17,62	67,7844335350166	17,62	89,718088986448
17,64	72,3526639052981	17,64	91,070608735573	17,64	66,8772236623298	17,64	88,3238949442677
17,66	72,0264172848267	17,66	90,1501522018972	17,66	66,5944527999229	17,66	87,4035159817609
17,68	71,7713720181334	17,68	89,5328662109202	17,68	65,6533594495939	17,68	86,2682891430511
17,7	70,904078188089	17,7	87,7277205569001	17,7	65,806095777217	17,7	85,8001629994914
17,72	70,0662431192814	17,72	86,931108324971	17,72	65,6756774714083	17,72	85,7410452620836
17,74	69,6927534601762	17,74	85,9357439207038	17,74	65,5615608009681	17,74	84,5979997813845
17,76	68,4668681661796	17,76	85,3370614659181	17,76	64,7097644691648	17,76	83,592185822641
17,78	68,2242002250543	17,78	84,7846546259216	17,78	63,5344112072464	17,78	82,3441398193077
17,8	67,1980545176305	17,8	84,4805712854829	17,8	63,7552539015954	17,8	82,0010635844831
17,82	66,0027960396783	17,82	84,5183670300312	17,82	63,224932208863	17,82	79,9697021425704
17,84	64,5342586652866	17,84	84,3904241476543	17,84	63,0957167891975	17,84	79,1904511007747
17,86	63,5184225361914	17,86	83,3850661746727	17,86	62,908287302804	17,86	79,1278616419424
17,88	63,0271258770703	17,88	84,3336698781483	17,88	62,4575959612459	17,88	78,7993905781397
17,9	62,5175366590791	17,9	83,7449526501621	17,9	62,9608580207209	17,9	77,6836247962926
17,92	61,557666234635	17,92	84,1184078085444	17,92	62,8937985548478	17,92	76,9962507592994
17,94	60,1576955046975	17,94	84,3073641102447	17,94	63,2589368984038	17,94	75,9183757823335
17,96	59,3226215431862	17,96	84,3463417396036	17,96	63,2204720771026	17,96	75,5555513215505
17,98	58,6140429170279	17,98	85,1527407841063	17,98	62,5816293158766	17,98	75,0754604031802
18	58,4154743997754	18	85,1135410506895	18	63,1867289561127	18	74,6081627338909
18,02	57,834950890666	18,02	84,3406972322267	18,02	62,4667644120256	18,02	73,9750646910814
18,04	57,3789664168081	18,04	84,6474359572873	18,04	62,4223735079865	18,04	73,8580243925318
18,06	56,9384546619684	18,06	84,972239021613	18,06	61,8087555138023	18,06	73,4536351586779
18,08	56,2795203665639	18,08	84,1093898112109	18,08	61,9716959375401	18,08	72,6409125342978
18,1	56,7454683756329	18,1	84,2006949659437	18,1	61,6233260980218	18,1	72,5229220118204
18,12	57,2364220871449	18,12	83,1090160488801	18,12	61,5618050649241	18,12	72,4178335495013
18,14	57,1869662320448	18,14	82,6296148337743	18,14	60,880061182229	18,14	71,5310520182668
18,16	57,3834703010807	18,16	81,1378209276584	18,16	60,7403445118682	18,16	71,5215593312354
18,18	57,2935729986809	18,18	79,9581260035604	18,18	60,0134019380036	18,18	72,3672703449321
18,2	57,3072103411967	18,2	78,6343364819837	18,2	59,6742525835176	18,2	72,1798861387539
18,22	57,3774776608109	18,22	77,0173866716322	18,22	59,3615491098119	18,22	72,3423577284603
18,24	57,8941443578204	18,24	74,9673982635971	18,24	58,1440556481666	18,24	72,0604848978432
18,26	57,6039309313079	18,26	74,3094089675225	18,26	58,1488839668378	18,26	71,9112169728856
18,28	57,465671649464	18,28	73,8308662687159	18,28	57,9225695803926	18,28	71,7001376523374
18,3	56,9787618782673	18,3	72,7804111143727	18,3	57,1750653266033	18,3	71,3214794201672
18,32	57,0722443715883	18,32	71,9076979600974	18,32	57,0326958689989	18,32	70,6776954737389
18,34	57,135568224039	18,34	70,2643985390191	18,34	56,9751381771142	18,34	70,2800849668348
18,36	57,0527974297126	18,36	70,3067399747267	18,36	56,1010005625028	18,36	70,1320202273717
18,38	56,6080442385747	18,38	69,7536034895259	18,38	55,7944602957387	18,38	69,7501707267283
18,4	56,4357549151576	18,4	69,6077354492346	18,4	54,9029194258062	18,4	69,2576287095629
18,42	56,5306021374736	18,42	70,0035832973972	18,42	54,2020691344553	18,42	68,6426784765892
18,44	56,6241409293835	18,44	70,3868150619861	18,44	54,1912216737575	18,44	68,3665593455624
18,46	56,1966150224651	18,46	70,2330272635066	18,46	53,7477061334704	18,46	67,978836318088
18,48	56,0918013150001	18,48	69,6539003482125	18,48	53,1481306242437	18,48	67,584209414568
18,5	55,6998902445606	18,5	69,5759637160672	18,5	52,2772628090622	18,5	67,2938224337113
18,52	55,5399586464573	18,52	69,4021311551715	18,52	51,903057670263	18,52	66,9061508381552
18,54	55,2825908402726	18,54	69,4959613418317	18,54	50,7217596170914	18,54	66,0795574218465
18,56	54,8743557060028	18,56	69,4152278796317	18,56	51,3761252164335	18,56	65,2468729725984
18,58	54,7129345762099	18,58	70,1982152148635	18,58	50,9386453521276	18,58	64,5185254841812
18,6	55,3707524879221	18,6	70,0455271573383	18,6	50,505181835232	18,6	63,965391705458
18,62	55,6119138166444	18,62	69,7566876895067	18,62	50,2662303319877	18,62	63,6863576715625
18,64	56,3455243470191	18,64	70,5189968623832	18,64	49,7428086425211	18,64	63,8131457702193
18,66	56,2189032204489	18,66	70,9426214651933	18,66	49,7951322130145	18,66	63,2515833305546
18,68	56,0866354738325	18,68	70,9812498719317	18,68	49,6126537076874	18,68	62,6727082608905
18,7	56,5676274811343	18,7	70,2120920408704	18,7	49,4165473527259	18,7	62,7266703038168
18,72	56,9013594001766	18,72	70,3614679601622	18,72	49,3984568697891	18,72	62,5025762240961
18,74	57,1848029700773	18,74	71,2877634567915	18,74	50,0275540687804	18,74	62,6239895524629
18,76	56,7657512228299	18,76	72,0633374562033	18,76	50,5154007801864	18,76	62,682804825118
18,78	56,8787546039808	18,78	71,4326153493764	18,78	50,0377936255633	18,78	63,2514664077801
18,8	56,9247932873447	18,8	71,0530109872564	18,8	49,9361781149145	18,8	62,7945024583417
18,82	56,6529699889976	18,82	71,6801531588634	18,82	49,7054416702289	18,82	62,938813930228
18,84	56,6218765788472	18,84	71,8122119162029	18,84	49,6997940142942	18,84	62,5136270710206
18,86	56,9574016573181	18,86	71,8648317168559	18,86	49,3423338409764	18,86	62,5702534773744
18,88	57,0607095485983	18,88	71,6637875357117	18,88	48,842563228857	18,88	62,3933069477688
18,9	56,6065703704158	18,9	72,2395763956668	18,9	48,7147992091015	18,9	61,7530495449641
18,92	56,6252688486833	18,92	72,2020526949162	18,92	49,2997557894568	18,92	62,1829225219267
18,94	56,8644185823951	18,94	72,8619562947427	18,94	48,8634168719206	18,94	61,6659448845412
18,96	57,5095261615757	18,96	72,9699127498605	18,96	48,8304542331398	18,96	60,5023168247373
18,98	57,315359818589	18,98	72,8812086229979	18,98	48,850405316408	18,98	60,2918375599184
19	57,5882561559347	19	72,9932352536764	19	49,0087088068049	19	59,7890092457852
19,02	57,0075172511758	19,02	73,0946104855638	19,02	49,3677748777232	19,02	59,0558745006782
19,04	57,3330718621452	19,04	73,2462673586585	19,04	49,3849046905367	19,04	58,6587559362811
19,06	57,6244890542246	19,06	73,4843277312996	19,06	49,1750705606739	19,06	57,9549256560248
19,08	58,4222068804065	19,08	73,8772768728308	19,08	48,9122611374204	19,08	58,5810985530501
19,1	59,0509310056069	19,1	73,8127721059353	19,1	48,5589845005345	19,1	58,2422314882004
19,12	58,7285605710404	19,12	73,4820570405448	19,12	48,8181552376974	19,12	57,5909820158664
19,14	58,8453405320742	19,14	73,5100801762383	19,14	48,1393383452892	19,14	56,9710274335972
19,16	59,2419532522808	19,16	73,6504193805242	19,16	47,4410939347431	19,16	57,4137296754354
19,18	59,4505211197086	19,18	73,2831030690474	19,18	47,0770484851095	19,18	57,7936224910519
19,2	59,8773514005938	19,2	73,6473052585074	19,2	47,0480840821896	19,2	57,8856354481256
19,22	59,8113083372547	19,22	73,7371345661411	19,22	46,2444392935303	19,22	58,6402862542171
19,24	59,2979537900043	19,24	74,6513765116382	19,24	46,1390306062051	19,24	58,8919142190762
19,26	58,4854291981033	19,26	74,9097180113112	19,26	46,322226394755	19,26	59,0899637412017
19,28	58,329790403957	19,28	74,489616064188	19,28	45,3218872305627	19,28	59,4748963669399
19,3	57,9344404523313	19,3	75,3605918433896	19,3	44,6594604564926	19,3	60,0218412753381
19,32	58,6355522416583	19,32	74,6339117664445	19,32	44,496116109507	19,32	60,3190269263266
19,34	58,3701411007317	19,34	74,7074928933025	19,34	43,7877865844507	19,34	60,1570848388867
19,36	58,5388225433071	19,36	74,8121207291236	19,36	43,8283816222294	19,36	60,096673894576
19,38	58,7401078671636	19,38	74,295151904132	19,38	43,5586314349746	19,38	60,1759904375375
19,4	58,1561552515757	19,4	74,3423922773384	19,4	43,6175618792928	19,4	59,8413565108263
19,42	58,9990164454407	19,42	74,3703878453885	19,42	43,2978487626595	19,42	59,7178753142795
19,44	59,0217485679773	19,44	74,0076312577997	19,44	43,1609329847542	19,44	59,3187938788914
19,46	59,5846671511251	19,46	74,0968936699768	19,46	43,1323239305804	19,46	59,3821880596597
19,48	59,7281545592799	19,48	74,1174740502068	19,48	43,5938199151651	19,48	60,090513450793
19,5	59,6755180083688	19,5	74,4885188711941	19,5	43,3809363955002	19,5	60,0289491037893
19,52	60,3577707709238	19,52	74,1181075595606	19,52	43,5779852196725	19,52	59,0923376674562
19,54	60,4792266485561	19,54	74,108079106145	19,54	43,3726014470206	19,54	59,01809954479
19,56	61,0926215833157	19,56	73,4768445982898	19,56	43,0263483233265	19,56	58,8851085312381
19,58	61,6785915107999	19,58	73,6852231548482	19,58	43,5759257259112	19,58	58,6651041962288
19,6	61,9286724822362	19,6	74,2346687693988	19,6	43,5536352188482	19,6	58,086544348171
19,62	62,1405969404757	19,62	74,058309459726	19,62	44,0274118219197	19,62	58,2167732968496
19,64	62,0162240247278	19,64	73,7912484755919	19,64	44,5119466938121	19,64	57,9907550283072
19,66	62,0539251639701	19,66	73,1247372466151	19,66	44,9396650620523	19,66	57,6086222802926
19,68	62,4970356192859	19,68	73,8429319350541	19,68	45,0028983884915	19,68	57,8212463391813
19,7	62,0060792461357	19,7	73,2017938997866	19,7	45,2190804674251	19,7	58,0720452586974
19,72	62,3698868773417	19,72	73,6729462556762	19,72	44,7220572266985	19,72	58,4715340619268
19,74	62,2560543777468	19,74	73,7347257596063	19,74	44,8152894172492	19,74	58,1308394826543
19,76	62,1217702149201	19,76	73,4883417948924	19,76	45,6468489452904	19,76	58,16799612964
19,78	61,8799333361286	19,78	72,8440451468214	19,78	45,4759426337237	19,78	57,599996714492
19,8	61,8112349816357	19,8	72,7477008514024	19,8	45,9752357053594	19,8	57,7964532217054
19,82	61,6376646443589	19,82	72,8677173445467	19,82	45,9840891494157	19,82	57,601377107649
19,84	61,43032573175	19,84	72,9040626331839	19,84	46,3800934557365	19,84	57,3285040398226
19,86	60,9625007368072	19,86	72,8803979416632	19,86	46,0293867683298	19,86	57,3144151209785
19,88	59,9219194429841	19,88	72,6453644518931	19,88	46,7108084462893	19,88	57,4911924979371
19,9	59,0443716503443	19,9	71,4988017153582	19,9	47,1200933595115	19,9	56,8970906458526
19,92	59,4531094938247	19,92	70,7600856078635	19,92	47,1792679018477	19,92	56,6561077065678
19,94	58,9198439140291	19,94	70,5493524186904	19,94	47,5002417372311	19,94	57,1907924889457
19,96	58,471737952599	19,96	69,9801015004261	19,96	47,8470661984977	19,96	57,2609386151338
19,98	57,8122094220816	19,98	68,4998969216754	19,98	47,6985726965675	19,98	56,6116617471323
20	57,0540259790811	20	67,3856961958561	20	47,9578677861349	20	56,0852471753354
20,02	56,5746083782752	20,02	66,7634411250521	20,02	48,0136387486464	20,02	56,2321051072467
20,04	56,0562446985799	20,04	66,1538382317701	20,04	48,8013902682482	20,04	56,2173374607246
20,06	55,7198272668386	20,06	65,5501282369545	20,06	48,9272893429719	20,06	56,1037183363152
20,08	54,9703472802105	20,08	65,1477478022701	20,08	49,0251909117557	20,08	56,155097274563
20,1	54,5687795669023	20,1	63,9597675343989	20,1	48,7934438265769	20,1	56,3648029899366
20,12	53,8501676708654	20,12	63,4373391465691	20,12	48,5754621396867	20,12	56,0590223794604
20,14	53,5274670488592	20,14	64,0434978017588	20,14	47,8815638732232	20,14	56,5058978027929
20,16	53,065408618986	20,16	63,6404319728281	20,16	47,8882803691845	20,16	56,8478223623524
20,18	54,0221066222535	20,18	62,8520960902364	20,18	47,4216740642759	20,18	56,9317197157927
20,2	53,6423095316689	20,2	62,8726656069787	20,2	47,3065680113973	20,2	56,7962869326327
20,22	53,331585440963	20,22	63,2246861911123	20,22	47,2911096216172	20,22	57,1363521262117
20,24	53,5775274588011	20,24	63,2332255681809	20,24	47,6818914773044	20,24	57,8561715938095
20,26	53,6546480493904	20,26	63,9589006231557	20,26	47,4171498627894	20,26	58,4051705272799
20,28	54,3832744371628	20,28	64,0776553531357	20,28	47,4682665589454	20,28	58,4215961678619
20,3	53,9364905392587	20,3	64,0894780954947	20,3	47,3415267430172	20,3	58,7088942838447
20,32	53,8615605853438	20,32	65,3185284231926	20,32	47,4020955882461	20,32	58,4569793369845
20,34	53,1668093222674	20,34	65,2490473550912	20,34	47,2984265909156	20,34	58,57937149139
20,36	53,5297461487676	20,36	65,9422219344853	20,36	47,1673530879335	20,36	58,5025430426663
20,38	53,7213436763687	20,38	66,8532072071747	20,38	47,0126940824553	20,38	58,5638067786543
20,4	54,447309246512	20,4	67,4377945475211	20,4	46,5749331631798	20,4	58,9649661174413
20,42	54,2584087729011	20,42	67,9172358968716	20,42	46,2668447875301	20,42	58,2604974625814
20,44	54,0566917787953	20,44	68,1154322696487	20,44	46,090190348793	20,44	57,6835949252539
20,46	54,2222827815864	20,46	68,3417144958694	20,46	45,6522106964788	20,46	57,34849054934
20,48	54,1716854901131	20,48	67,8845477135936	20,48	45,6585047724016	20,48	56,0641647537515
20,5	54,3744430039608	20,5	67,4238674205322	20,5	45,6292285165262	20,5	55,9423573262625
20,52	54,7034741087676	20,52	67,2772643162395	20,52	45,5706389483556	20,52	56,0368463807823
20,54	54,7061481714331	20,54	67,4645241569088	20,54	45,1210196634307	20,54	55,7584616261862
20,56	54,7501132743103	20,56	67,2457831332917	20,56	45,5346509667213	20,56	55,9090439758405
20,58	54,6073398009373	20,58	67,2220377315173	20,58	45,7334744195861	20,58	55,8993748554181
20,6	54,4424391481109	20,6	66,8920566557159	20,6	45,0981637867189	20,6	56,0514327689245
20,62	54,4535703948861	20,62	67,2125834705646	20,62	44,8619684712084	20,62	55,9627267051193
20,64	55,068551187754	20,64	66,6286800283391	20,64	44,8754767103794	20,64	56,2561649097792
20,66	55,3910294126664	20,66	66,9050959558616	20,66	44,8927274633701	20,66	56,2413581503754
20,68	55,6766166978035	20,68	66,4839504580635	20,68	44,6287191598511	20,68	56,0923126517205
20,7	55,9018241190735	20,7	66,230708196555	20,7	44,2111448644536	20,7	55,8913039640848
20,72	55,6927955324689	20,72	67,1027643589691	20,72	44,0571138581161	20,72	56,1293363996299
20,74	55,6897768487632	20,74	66,9506387431011	20,74	44,0073268589466	20,74	56,5180579023415
20,76	55,4303289652505	20,76	67,1220380096963	20,76	43,5633477081208	20,76	56,5668680627804
20,78	55,4117084506561	20,78	66,8623423074299	20,78	43,1469261983988	20,78	57,2918790451914
20,8	55,2610591116521	20,8	67,0390146665165	20,8	43,3418051699782	20,8	57,4898036162096
20,82	55,0233419821819	20,82	67,046848744523	20,82	42,7408533944124	20,82	57,04701920699
20,84	54,5494623343368	20,84	67,5102849357557	20,84	42,6530027152423	20,84	57,2499071407918
20,86	53,4191280258059	20,86	67,8391539858278	20,86	42,3410905243949	20,86	57,1226619998016
20,88	53,4758314617805	20,88	67,8637180794285	20,88	42,0739258558919	20,88	57,051142797514
20,9	52,8717953030861	20,9	67,909337634988	20,9	41,4173411484939	20,9	56,5448366377255
20,92	52,6322685155991	20,92	68,4831219282171	20,92	41,4622122178675	20,92	56,3098833684476
20,94	52,562836584862	20,94	68,6499806376242	20,94	41,7687295090954	20,94	56,0181693388222
20,96	52,2034929894575	20,96	69,3313516672525	20,96	42,1564211206187	20,96	55,6772900633653
20,98	52,5009709353029	20,98	69,383481744167	20,98	41,7275789605285	20,98	54,9826469382992
21	52,3160421627982	21	69,4386265415387	21	41,3681427356006	21	55,4526496254941
21,02	52,0233341226291	21,02	68,6418737996504	21,02	41,3240389357662	21,02	55,5692828553958
21,04	52,3453782329048	21,04	69,1002038515319	21,04	41,521374535425	21,04	55,2121386388002
21,06	51,9426018715707	21,06	68,9307822656122	21,06	41,6310542700493	21,06	54,3911859398207
21,08	52,3632249931181	21,08	67,8457393538753	21,08	42,1746459392347	21,08	53,9215184532539
21,1	52,534138489908	21,1	67,4068579269316	21,1	42,527749538221	21,1	53,6979779502206
21,12	52,7168647282569	21,12	67,2639553633182	21,12	43,3636732508455	21,12	53,7673948150246
21,14	52,5593919760541	21,14	67,0080902430752	21,14	44,1090401225119	21,14	53,5122564699387
21,16	52,7097317108694	21,16	66,6184857871378	21,16	44,1097957872899	21,16	53,6277641093557
21,18	52,5072686271257	21,18	66,2800905073622	21,18	43,8986323251568	21,18	53,4257589843142
21,2	52,3814196898149	21,2	65,7653366080325	21,2	45,1197663790474	21,2	53,4653292565081
21,22	52,3990710100336	21,22	65,9673882108528	21,22	45,492334630271	21,22	53,5730123071689
21,24	53,0710873992563	21,24	66,8925040547025	21,24	45,4447041448737	21,24	54,0688435149775
21,26	53,2694915203282	21,26	67,6725772152347	21,26	45,9624839874964	21,26	54,9462652937811
21,28	53,5213240613995	21,28	68,0333350377677	21,28	46,6447799286494	21,28	55,351085852904
21,3	53,6192960619162	21,3	67,6317851852863	21,3	46,6666207871695	21,3	55,217202108735
21,32	54,0277848818167	21,32	68,0345283547705	21,32	47,1101492537217	21,32	55,0658213195767
21,34	54,3688631650128	21,34	67,9937740697816	21,34	47,829330060311	21,34	55,6137988392191
21,36	54,971820684185	21,36	67,6585873974936	21,36	48,3422050534026	21,36	56,4304300868176
21,38	54,8546473168319	21,38	67,2858702241574	21,38	47,9198520980372	21,38	56,8268915875157
21,4	54,8015262748321	21,4	67,5263057078278	21,4	47,7916220531959	21,4	57,6637201320696
21,42	54,8380801525061	21,42	67,097091757242	21,42	47,7950080374419	21,42	58,3002350737884
21,44	55,0472264888904	21,44	67,1396228352215	21,44	47,0395210113626	21,44	58,4877923979145
21,46	55,1107135303271	21,46	67,5251028109485	21,46	46,4662069747155	21,46	58,5808032504691
21,48	54,7117349796163	21,48	67,1347635219966	21,48	46,2648495074866	21,48	58,7652074063243
21,5	55,1636458675809	21,5	67,4196335696977	21,5	45,9559584982555	21,5	58,5047826948174
21,52	54,4580182628697	21,52	68,3724270598291	21,52	45,4963931669671	21,52	58,6644933545335
21,54	54,2030504958233	21,54	68,39430438996	21,54	45,0884630654617	21,54	58,3657786948891
21,56	53,7329171534244	21,56	68,7343705419056	21,56	45,1031434328929	21,56	57,9392022633622
21,58	53,3169392884814	21,58	69,3922913585047	21,58	45,0810855026079	21,58	57,4218735644607
21,6	53,5378864877315	21,6	69,842884628533	21,6	45,1093118058566	21,6	56,9063025655825
21,62	52,5151396639784	21,62	69,9806040801712	21,62	45,210114627022	21,62	57,0663021401372
21,64	51,7506679569878	21,64	70,9123705134132	21,64	45,1978075291984	21,64	57,3889399480827
21,66	51,193406986998	21,66	70,6997428452561	21,66	45,1751518947347	21,66	57,1291413821377
21,68	51,1589374958281	21,68	72,3015657348257	21,68	45,3902620223448	21,68	57,2570158797706
21,7	50,7968128038428	21,7	72,7922335283289	21,7	44,9268991655748	21,7	57,5369573616046
21,72	52,020255458912	21,72	73,4892165937921	21,72	44,9452039964314	21,72	58,0511196178321
21,74	51,8936733583863	21,74	73,8742787655868	21,74	45,5983110940554	21,74	58,880040860437
21,76	51,9608844575865	21,76	74,0991558388476	21,76	46,2490695059901	21,76	59,5185697496644
21,78	52,3621059717863	21,78	74,0522893195457	21,78	46,9095555918606	21,78	59,7184263872145
21,8	52,4380312861684	21,8	74,3683755747847	21,8	47,8143438023224	21,8	59,8304956727839
21,82	53,0737864427647	21,82	74,8775919731808	21,82	48,2106987375523	21,82	60,578288659843
21,84	53,752841563314	21,84	75,2633686726183	21,84	48,8267823930917	21,84	60,5602977101426
21,86	53,5141717612659	21,86	75,2448189086861	21,86	49,491960725369	21,86	60,4716811407235
21,88	53,4640375211	21,88	75,4008998510123	21,88	49,9453180002128	21,88	61,3155762436537
21,9	52,9934674502657	21,9	75,2517129403967	21,9	50,5121021912351	21,9	61,3622331757654
21,92	53,207859535696	21,92	76,0268483480053	21,92	50,4129304409761	21,92	61,6792877877961
21,94	53,7891571746386	21,94	76,1209582182393	21,94	50,5559159271385	21,94	62,1575511131164
21,96	53,999860430408	21,96	75,7333316251775	21,96	50,6498618096426	21,96	62,6347641989316
21,98	54,5613590878565	21,98	75,1578469662446	21,98	50,7319326266045	21,98	62,6483817444678
22	54,3122112934225	22	74,2429016832582	22	50,5572002258115	22	63,4012214374674
22,02	54,2233805514947	22,02	74,2600452007135	22,02	50,8852487606346	22,02	64,1577654889819
22,04	53,9696611124818	22,04	74,566314081116	22,04	51,155724806046	22,04	64,7745828565471
22,06	54,324459015148	22,06	74,4880151766183	22,06	51,4158000914176	22,06	65,4146997503397
22,08	54,2785992891368	22,08	74,4812138492691	22,08	51,3624707303658	22,08	66,076641457196
22,1	54,8706938711754	22,1	73,7537029750805	22,1	50,7883875120253	22,1	67,0849130955378
22,12	55,0599130981392	22,12	73,3632217117785	22,12	51,1431021021645	22,12	67,2545108994925
22,14	56,16949782848	22,14	73,3775250642743	22,14	50,9028564756482	22,14	67,3532474829643
22,16	55,8093879992671	22,16	73,9439330038965	22,16	51,3987088668316	22,16	68,2760849167085
22,18	56,394801367444	22,18	73,2956997726176	22,18	51,2289758727204	22,18	68,0019019733477
22,2	56,619416300765	22,2	73,1622496580601	22,2	50,653820555749	22,2	68,1519072453349
22,22	56,8416568777508	22,22	72,8270855634359	22,22	50,9534996986157	22,22	68,4970309180797
22,24	57,2516867000991	22,24	72,8674957289877	22,24	51,5044913216978	22,24	68,5623227851239
22,26	57,7583591436436	22,26	73,0808227565447	22,26	51,4358380140651	22,26	69,0799704333144
22,28	57,9786360669987	22,28	73,6151447856503	22,28	52,0561951701325	22,28	68,9214509754055
22,3	57,8436478189357	22,3	73,8717605852702	22,3	52,2057686619819	22,3	68,9538741908521
22,32	58,4016448182406	22,32	73,7662666794213	22,32	52,6807497490004	22,32	69,2220066798086
22,34	59,1113176333003	22,34	74,1230730021734	22,34	53,6320069382062	22,34	69,3924988549714
22,36	59,5390642019899	22,36	74,7550358005732	22,36	53,9957538836517	22,36	68,6698480902257
22,38	59,9279435896732	22,38	75,2521966873695	22,38	54,000852599688	22,38	68,2124503291333
22,4	60,3296859333169	22,4	75,1805221163357	22,4	54,6410439745094	22,4	67,8762333057359
22,42	60,1430844727981	22,42	75,3382883574854	22,42	54,9961701376195	22,42	67,1540970763181
22,44	60,5041039783493	22,44	75,8358991419685	22,44	54,9726148266702	22,44	66,9298382543313
22,46	60,5629160130832	22,46	75,4118118580932	22,46	55,404868212203	22,46	66,9049255301816
22,48	60,6326135090914	22,48	75,0695648105512	22,48	55,2650307437622	22,48	66,4678041897045
22,5	60,0721688006739	22,5	74,820504853492	22,5	55,0169475141241	22,5	65,7108756421537
22,52	60,3303525135801	22,52	74,5759662480813	22,52	54,910506523748	22,52	65,8168220174905
22,54	59,8469452130071	22,54	75,0449988292682	22,54	54,4143813096007	22,54	66,3791845040941
22,56	60,105032008686	22,56	74,5620605089287	22,56	53,7421399731136	22,56	66,3933322900127
22,58	59,8789145927801	22,58	74,4786683727146	22,58	53,5176603142602	22,58	66,8333906187346
22,6	59,4311703037366	22,6	74,2847879062128	22,6	53,6565023766049	22,6	67,2064910676505
22,62	58,3300582615714	22,62	74,0924429028947	22,62	53,4948432193438	22,62	67,0364240676326
22,64	58,0965550317018	22,64	74,54341195256	22,64	53,8922958671694	22,64	67,2236871882207
22,66	57,3709843177426	22,66	74,2199374253919	22,66	54,3820042250578	22,66	67,4190723767591
22,68	56,552993714633	22,68	73,9956238603067	22,68	53,9295090903072	22,68	67,6501774655929
22,7	55,5450758941768	22,7	74,1414701104682	22,7	53,7919502721161	22,7	67,643748700327
22,72	54,5037826451436	22,72	74,3445577167083	22,72	53,7906576291809	22,72	68,5876339914622
22,74	54,0364079879152	22,74	74,113805170359	22,74	53,3513547200402	22,74	68,8922550412271
22,76	53,7035773488461	22,76	73,8010041257792	22,76	53,2852504074462	22,76	68,8710228552098
22,78	53,2532091255505	22,78	73,2437502568594	22,78	53,3103242664881	22,78	69,5164587666723
22,8	53,4354077982594	22,8	73,0720374299319	22,8	52,6435340143737	22,8	70,4036793314743
22,82	53,034680079514	22,82	73,822929250456	22,82	52,4213261904733	22,82	71,2502846691715
22,84	52,8377266429716	22,84	73,6711682870682	22,84	52,1403727951132	22,84	71,6975046865457
22,86	52,7984493012827	22,86	72,8603980652218	22,86	52,2002177961764	22,86	71,481978220499
22,88	53,1053229574095	22,88	71,9872312843139	22,88	52,2436360782978	22,88	71,3606152668473
22,9	53,9346257034841	22,9	72,0936112543696	22,9	52,4506520958946	22,9	70,6786395871719
22,92	54,6517199617976	22,92	72,2192687397222	22,92	53,0054529003747	22,92	70,8920472968791
22,94	54,5980077778249	22,94	72,5451950453504	22,94	53,2672128205023	22,94	70,813884370388
22,96	55,1373632275733	22,96	72,3259483167981	22,96	53,4630787763936	22,96	70,5619553544855
22,98	55,3000997033266	22,98	72,6576212717859	22,98	53,3762500117074	22,98	69,8655991826471
23	55,5211230369855	23	73,810654255702	23	53,2010563151387	23	69,7480865855788
23,02	56,0318855699059	23,02	74,3473659577983	23,02	53,455483289192	23,02	68,8748595699899
23,04	57,1054013132702	23,04	74,4305487468084	23,04	53,8147016807142	23,04	68,5951919691122
23,06	56,7969112212999	23,06	73,9741692825636	23,06	54,0158709591678	23,06	68,7593681449667
23,08	57,2361307757581	23,08	73,3851918076881	23,08	54,1028609223742	23,08	67,9822948483151
23,1	57,4031272638588	23,1	73,188697822342	23,1	54,2565094362456	23,1	67,1383387005922
23,12	57,1081307644712	23,12	73,4898187824004	23,12	54,4538366175934	23,12	66,1533336290356
23,14	57,2775001162552	23,14	72,9983190637179	23,14	54,6618667138037	23,14	65,9477608216564
23,16	56,8735177145363	23,16	72,9984930827198	23,16	55,1627884708497	23,16	65,846701115463
23,18	55,740803803758	23,18	72,9548946755227	23,18	55,4322006090592	23,18	65,6112963985338
23,2	55,6245071564586	23,2	73,165521996451	23,2	55,6516909330792	23,2	65,6829913343046
23,22	55,1176564519955	23,22	73,2740329706763	23,22	55,8970260653658	23,22	65,044676280184
23,24	55,1301538503163	23,24	74,5817767769144	23,24	55,8164094640486	23,24	65,129914498818
23,26	54,9927416206865	23,26	74,6694021366832	23,26	55,129241589546	23,26	65,1466607430159
23,28	54,7033007879367	23,28	74,6729857992703	23,28	54,8780935208261	23,28	64,4771187577567
23,3	54,7626285552463	23,3	74,6481042172976	23,3	54,4607507892118	23,3	64,1096453220017
23,32	54,1877535323928	23,32	74,7808854428284	23,32	54,1195773833181	23,32	64,9838328836156
23,34	53,7327337383253	23,34	75,1884186092677	23,34	53,9421675687342	23,34	64,8550237783778
23,36	53,4185913479474	23,36	75,2843086124077	23,36	53,8619797328841	23,36	64,7977475636493
23,38	53,6615810607273	23,38	75,8013303112883	23,38	54,1677220729569	23,38	65,532586208575
23,4	52,8645829316837	23,4	75,6941514283871	23,4	54,2381389317014	23,4	65,3387114412756
23,42	53,263343966181	23,42	75,1999539277034	23,42	53,6477977105118	23,42	66,0690906346127
23,44	53,3664332396789	23,44	75,6159586490142	23,44	53,945888074068	23,44	66,3185240158115
23,46	53,7342508466574	23,46	75,8383268933737	23,46	54,2079202972416	23,46	66,1117432341049
23,48	52,9884763445856	23,48	75,9058515467486	23,48	54,443466186461	23,48	65,7061438333639
23,5	53,276691201347	23,5	75,9728287468774	23,5	53,769039300063	23,5	64,9278656188955
23,52	52,9724497301087	23,52	75,6752396728232	23,52	53,2032935944246	23,52	64,5998732741939
23,54	53,3674147181982	23,54	75,3287421531807	23,54	53,911063308832	23,54	64,5697677310946
23,56	53,2303098204652	23,56	75,1071074391204	23,56	53,6200701873288	23,56	65,3051925239086
23,58	53,3480444672784	23,58	75,0457045244656	23,58	52,7581319608749	23,58	65,5846170091335
23,6	53,0878473215713	23,6	74,4889029586222	23,6	53,0980253193278	23,6	64,819310443762
23,62	52,9341677446238	23,62	74,2135494882786	23,62	53,4906502795516	23,62	65,8097813054868
23,64	53,2658046798698	23,64	73,1427317026426	23,64	53,6715721818968	23,64	66,6390470857681
23,66	53,0382541589087	23,66	73,4647261635302	23,66	54,2981785695944	23,66	66,8936755220525
23,68	53,603860664092	23,68	72,9671508371893	23,68	54,5541633337725	23,68	66,9445296777127
23,7	53,076463822926	23,7	72,9645183946313	23,7	54,7118619541875	23,7	67,343846042061
23,72	53,0472695751253	23,72	72,5985103992512	23,72	54,8400053254298	23,72	67,4764741924519
23,74	53,3698533488794	23,74	72,2147475876413	23,74	55,1486495352177	23,74	66,4621831842546
23,76	53,3925872002649	23,76	72,2878881289147	23,76	55,4387852508323	23,76	66,569432197169
23,78	53,3338439427789	23,78	71,5120849209016	23,78	56,2904091655427	23,78	66,4027569677523
23,8	52,6440957968577	23,8	71,7573851653294	23,8	57,037002233448	23,8	66,1891399166829
23,82	51,6934078507119	23,82	71,4285703365432	23,82	56,7883458824442	23,82	66,162981508139
23,84	51,7725082131734	23,84	71,3334441365604	23,84	56,530523480682	23,84	66,386023050643
23,86	51,0718348004513	23,86	71,331990405783	23,86	57,1410613085504	23,86	66,3822251661291
23,88	51,0225432452215	23,88	70,5611035926973	23,88	56,617889611451	23,88	65,6386438344824
23,9	51,0306565160928	23,9	69,9199573948938	23,9	56,9363600823593	23,9	66,0214859701688
23,92	50,6616580451929	23,92	70,1580133236822	23,92	57,1882473600556	23,92	65,9005476286413
23,94	50,6125095360415	23,94	70,5327465445654	23,94	56,6599794434096	23,94	65,8055796079294
23,96	50,7811924283239	23,96	70,6645983193558	23,96	56,7653385784463	23,96	65,7524972945174
23,98	50,6154868647297	23,98	69,909486732512	23,98	56,4816106605527	23,98	65,4919858983595
24	50,8353297546013	24	70,0462136452594	24	56,0131441386593	24	65,7466119646207
24,02	51,1411020252358	24,02	69,9470863014758	24,02	56,0322667877602	24,02	65,3183873202146
24,04	50,9668744895836	24,04	69,8962872626295	24,04	55,3617977069425	24,04	65,8184397713643
24,06	51,3291645768505	24,06	69,7435901549345	24,06	54,8488921689556	24,06	65,7637670827324
24,08	51,410941873446	24,08	69,1702361645062	24,08	54,822476761706	24,08	65,7657446700974
24,1	51,7028669418635	24,1	69,2434305160889	24,1	54,2420355644436	24,1	66,4107321937347
24,12	51,845972412047	24,12	69,3015249619331	24,12	53,2486111869926	24,12	66,741370359918
24,14	51,3977010979647	24,14	69,7611016669959	24,14	53,1646197724785	24,14	67,109851424811
24,16	51,3821849403108	24,16	69,4151069947143	24,16	52,7954414258044	24,16	67,3624059188923
24,18	51,5538628549073	24,18	68,5295404864594	24,18	52,0837281966884	24,18	67,5937796285605
24,2	51,4850784252025	24,2	68,1346576092282	24,2	51,3934651969835	24,2	67,7262755976238
24,22	52,2894047702209	24,22	68,1859158594422	24,22	51,3502601023214	24,22	67,228228737405
24,24	52,3032397072406	24,24	67,8945132801637	24,24	51,7379258739452	24,24	67,5753931715549
24,26	52,274319582593	24,26	67,9431818316002	24,26	51,2641222076753	24,26	67,1658984614701
24,28	52,4142023639315	24,28	67,263337401449	24,28	50,8092571310753	24,28	67,7045155246689
24,3	52,1657562485547	24,3	66,7402759843959	24,3	50,8199568839595	24,3	67,9277428170868
24,32	51,9788276130566	24,32	67,85553067314	24,32	50,046525940769	24,32	67,3390376042069
24,34	52,098141718868	24,34	67,2828583306446	24,34	50,4359757013427	24,34	67,0871723263125
24,36	51,7240670080752	24,36	66,9243373277921	24,36	49,9994409418346	24,36	66,7583767641678
24,38	51,1979081281633	24,38	66,6747487261017	24,38	49,5904398977379	24,38	66,180789084106
24,4	50,9768507789645	24,4	66,093589325774	24,4	49,3174964911732	24,4	65,1210009648619
24,42	50,1823580667527	24,42	66,2155771397975	24,42	49,0076794167461	24,42	63,7869176358497
24,44	49,7801144396067	24,44	65,8390165615878	24,44	48,7657727365017	24,44	62,5604220437589
24,46	49,5464573334848	24,46	65,476149932518	24,46	48,5431405177278	24,46	62,5226532768346
24,48	48,7362174257535	24,48	65,8528270261564	24,48	48,1960900720449	24,48	62,198978271853
24,5	48,1905677657213	24,5	66,0175180497948	24,5	48,0871447324602	24,5	61,4502649956906
24,52	48,2703750869401	24,52	65,6608513765249	24,52	47,5220453313955	24,52	60,947525199262
24,54	47,4191869254048	24,54	65,6886136879406	24,54	46,982801681186	24,54	60,4691956803363
24,56	46,7619662541609	24,56	65,551780100468	24,56	46,5081531708922	24,56	60,3348027621659
24,58	46,6001104332904	24,58	64,9331768447452	24,58	45,3409767909131	24,58	60,2251730452771
24,6	46,2274241569345	24,6	64,0999456412112	24,6	45,060508091893	24,6	59,5983000103172
24,62	45,9566453399986	24,62	63,6446573057258	24,62	44,1091014268689	24,62	59,5817132433687
24,64	45,357724053001	24,64	63,3419785683312	24,64	43,2707893591259	24,64	59,756663917753
24,66	45,2187565586289	24,66	62,8065041315287	24,66	42,2859114097636	24,66	59,572594066998
24,68	44,8089575902094	24,68	62,0745316945031	24,68	41,5981053022807	24,68	59,7060340377111
24,7	44,5442889309153	24,7	62,0630457046316	24,7	41,3664234787075	24,7	59,5093059308325
24,72	44,485213195383	24,72	61,1862290820569	24,72	40,3085123087075	24,72	59,417424700849
24,74	45,0620360948167	24,74	60,5997004770699	24,74	39,6153399201362	24,74	60,1022972992575
24,76	45,1626696423946	24,76	60,8373239468118	24,76	39,0943914989607	24,76	59,5379219862922
24,78	44,9854313661115	24,78	60,6291780357117	24,78	38,8565843333984	24,78	59,2592611119196
24,8	44,8853018026718	24,8	60,5116628745786	24,8	38,6944834068831	24,8	58,6439873795473
24,82	44,9966684699213	24,82	60,1945559099978	24,82	37,6345880195793	24,82	58,1769606941685
24,84	44,6514019282459	24,84	59,120243787065	24,84	37,9460761600599	24,84	57,2977316469488
24,86	44,8908989804759	24,86	58,953367758853	24,86	38,3291699043898	24,86	56,8819196207885
24,88	44,7600584061993	24,88	58,679307878917	24,88	37,9491391646669	24,88	56,3504843419415
24,9	44,2417294776338	24,9	58,2674233925841	24,9	37,4455843774121	24,9	55,0517911924955
24,92	43,9790207209205	24,92	57,7597389063629	24,92	37,6262780001558	24,92	54,3467446515932
24,94	43,7229122762999	24,94	57,8033421120241	24,94	38,3271482031114	24,94	54,0736744073444
24,96	42,988901361213	24,96	56,7660152813975	24,96	38,2566240474141	24,96	53,1735756300809
24,98	42,4689785943614	24,98	56,7197607415153	24,98	38,8316679118795	24,98	52,2263071743814
25	42,5425671933208	25	56,3974124797935	25	38,7923046168664	25	52,1640960778816
25,02	41,4072669614151	25,02	56,2907907897951	25,02	38,4348855374229	25,02	51,7548383300098
25,04	41,0263162281509	25,04	55,6893042163164	25,04	38,2966054986538	25,04	50,2028238569709
25,06	40,9941855167598	25,06	55,6926620681616	25,06	37,9811152266389	25,06	48,7328520995966
25,08	40,4802679921459	25,08	55,7626270299118	25,08	38,2551139237898	25,08	48,1800114875755
25,1	40,2693745585564	25,1	55,1612650363508	25,1	38,0275140628968	25,1	47,267307954726
25,12	39,8555671074901	25,12	55,2321209496616	25,12	37,8819498747003	25,12	47,005250001857
25,14	39,4117699031102	25,14	55,1083221941676	25,14	37,2139304014136	25,14	46,6739182700497
25,16	39,1766790684423	25,16	54,6651094299837	25,16	37,0841244574242	25,16	46,4562141436435
25,18	38,5595015277738	25,18	53,8667588374582	25,18	37,1833968431201	25,18	46,3593256996852
25,2	38,403372787428	25,2	53,122269358439	25,2	36,8376241664286	25,2	46,2553750788383
25,22	38,6545498951285	25,22	52,5613433117536	25,22	37,1113629487239	25,22	46,5065902905305
25,24	38,3611054751378	25,24	52,7939318029937	25,24	36,4947671466682	25,24	45,8507393584705
25,26	38,5181917117874	25,26	52,0236241944543	25,26	35,8330834180409	25,26	45,674340424366
25,28	38,2749574230692	25,28	51,608803758607	25,28	35,5816319318858	25,28	45,4309013480267
25,3	38,435701548823	25,3	51,2166818258917	25,3	34,9696812083395	25,3	45,7672294476885
25,32	39,0398002621717	25,32	51,6784623727202	25,32	34,9801810360104	25,32	46,0891743704977
25,34	39,6274017991105	25,34	51,453997366297	25,34	34,8400415846844	25,34	45,386770296952
25,36	39,9934540699209	25,36	51,3673934891945	25,36	34,6013000011381	25,36	45,7604802456918
25,38	40,6802700435868	25,38	51,3677023748451	25,38	34,950755497569	25,38	46,170294350935
25,4	40,605525235515	25,4	50,6837008822305	25,4	35,1287962081816	25,4	46,1779387404093
25,42	40,9983299182059	25,42	50,5105773834461	25,42	35,0353227726088	25,42	46,0279891588352
25,44	41,2414263557608	25,44	50,3555070495622	25,44	35,2837627506502	25,44	45,8188300303886
25,46	41,166116772796	25,46	50,2189968839665	25,46	35,827295904057	25,46	45,8560825433983
25,48	40,9793579903261	25,48	50,0422926305351	25,48	35,6627687326826	25,48	45,7089741800397
25,5	40,8887430384084	25,5	49,8203519962347	25,5	35,4183247665233	25,5	45,0590679378703
25,52	40,6359453789403	25,52	50,3474298350623	25,52	36,1694493340265	25,52	45,0474209746238
25,54	41,029200524549	25,54	50,6304906245132	25,54	36,8426331578813	25,54	44,6388700292025
25,56	40,9403571601282	25,56	51,2450982355962	25,56	37,1634221420364	25,56	44,7223525134909
25,58	40,7361862289481	25,58	52,0238442774165	25,58	37,4428975585239	25,58	44,7605766431595
25,6	40,6404163797143	25,6	52,5891028420117	25,6	37,3030679813713	25,6	45,5184195807279
25,62	40,5269788215619	25,62	52,7481664724584	25,62	37,430545590988	25,62	45,5988771291924
25,64	40,3653885992766	25,64	54,1509350220785	25,64	37,3391893202664	25,64	46,0222646131667
25,66	40,5322779303112	25,66	54,3142077809761	25,66	37,3514755061209	25,66	46,1803523116208
25,68	40,3233021343896	25,68	55,0714106788777	25,68	37,1179850921544	25,68	46,4148501905242
25,7	40,3423649640491	25,7	55,1986962812521	25,7	36,5898303634948	25,7	46,633203513182
25,72	40,0725384050833	25,72	55,0875272636084	25,72	36,4574584533263	25,72	47,5742622811611
25,74	39,501009673364	25,74	55,0134435189555	25,74	36,3453301903203	25,74	48,3278398226354
25,76	39,3616049914248	25,76	54,9958496802058	25,76	36,4856524629372	25,76	48,5520542378309
25,78	39,5647894594741	25,78	55,4459167635684	25,78	36,7268477794116	25,78	48,7787827778895
25,8	39,5778082551539	25,8	55,493071447278	25,8	36,5950412242083	25,8	48,927761097574
25,82	39,6408552565013	25,82	55,8011922673465	25,82	36,7640795013926	25,82	48,694613771419
25,84	39,7813551864396	25,84	55,4702786231924	25,84	36,362325533252	25,84	48,8389136570165
25,86	39,905031315852	25,86	55,8642472114529	25,86	36,3329219747189	25,86	48,9153322739336
25,88	39,9001621516606	25,88	55,5157240231789	25,88	36,6769238405534	25,88	48,35506189129
25,9	39,8231831186028	25,9	55,6540056409636	25,9	36,8203294008875	25,9	48,8518773526182
25,92	39,4574077547873	25,92	55,5369583176029	25,92	37,3872751894072	25,92	48,4548065202445
25,94	39,3288143871797	25,94	55,7249023855849	25,94	37,4287050967769	25,94	48,2569970859965
25,96	39,2045105704509	25,96	55,3816415946208	25,96	37,4362687074751	25,96	47,8833808083526
25,98	39,4569038966419	25,98	55,466670626147	25,98	37,6792897896296	25,98	47,6900435031304
26	39,6156998938296	26	55,2497308209213	26	37,6872525213222	26	47,3727875314943
26,02	39,6272223417337	26,02	55,4767708615345	26,02	38,0185078089489	26,02	47,0797301093978
26,04	39,506674710784	26,04	55,2838865351396	26,04	37,8801846517363	26,04	46,9173202759173
26,06	39,8217693026088	26,06	55,6834005497254	26,06	38,298238441138	26,06	46,5447561811945
26,08	39,3291579985403	26,08	56,4356265129833	26,08	37,9979795264414	26,08	45,6799483649273
26,1	39,0809514451236	26,1	56,6201499496363	26,1	38,0619050434774	26,1	46,094442266022
26,12	39,1749772075601	26,12	57,0049754489383	26,12	37,9291272254371	26,12	46,0923992463769
26,14	38,8804440029397	26,14	56,6998889161096	26,14	37,607031235637	26,14	46,2131530458166
26,16	39,0059861838473	26,16	56,3064515305453	26,16	38,173691962678	26,16	46,8624543968473
26,18	38,9289256869469	26,18	56,0079760695658	26,18	38,2582224921753	26,18	47,3110166228653
26,2	38,72990048292	26,2	55,8265607093259	26,2	38,4313115524437	26,2	47,7002053662252
26,22	38,4230923746458	26,22	56,0692576595913	26,22	38,260799624667	26,22	48,1122692658849
26,24	38,2198552013295	26,24	56,378580217026	26,24	38,7550204554982	26,24	48,5640208180656
26,26	38,3420038471046	26,26	55,9303757585639	26,26	38,9330821928628	26,26	49,6772735530934
26,28	37,8598091593849	26,28	55,371928147455	26,28	38,4605486766489	26,28	50,0632245339389
26,3	37,7071192855418	26,3	55,0957713401489	26,3	38,4914561911567	26,3	50,8640997470993
26,32	37,3660107852215	26,32	55,1059014205239	26,32	37,9792825021438	26,32	51,3826474691739
26,34	37,209238766814	26,34	54,6865626374363	26,34	37,392564434875	26,34	51,6766293796613
26,36	36,7020982805617	26,36	53,6998464757857	26,36	36,7202548137435	26,36	51,7111894137366
26,38	36,9755309286816	26,38	53,627598888222	26,38	35,9226837066943	26,38	52,1011605189355
26,4	37,0144050012435	26,4	53,4439646798064	26,4	35,9583249108846	26,4	51,8605263781902
26,42	36,974806548178	26,42	52,6813511634946	26,42	35,0641631496322	26,42	51,4112375262173
26,44	36,9901876820868	26,44	52,7177372638644	26,44	34,9174243351072	26,44	51,581428457874
26,46	37,1394891969242	26,46	52,5442629994418	26,46	34,7338776732409	26,46	51,4317906225247
26,48	37,3213161182933	26,48	51,6093820219964	26,48	34,8450277147528	26,48	51,2581448679564
26,5	37,4743326140418	26,5	51,005142581911	26,5	35,2114515741228	26,5	51,4969533027023
26,52	37,9712916165782	26,52	51,0000449123415	26,52	35,5287166320844	26,52	51,4772325305514
26,54	38,3298701307402	26,54	50,5789447056528	26,54	35,5949370207112	26,54	50,9995293434929
26,56	38,5571004183275	26,56	50,0515662742822	26,56	36,0061570792374	26,56	49,5654281989514
26,58	38,5620942492738	26,58	49,3404135820894	26,58	36,1808061987649	26,58	48,5348791967467
26,6	38,4264323625066	26,6	49,4193704080793	26,6	36,427817024579	26,6	47,8378452906474
26,62	38,7145088410821	26,62	49,5350160401252	26,62	36,6197294745928	26,62	47,3078003997578
26,64	38,9019849800339	26,64	49,2108294650681	26,64	37,10859611128	26,64	46,2354653185368
26,66	38,7888039515085	26,66	49,3309707335928	26,66	37,2159638012371	26,66	45,3451101716177
26,68	38,6627505698201	26,68	49,1586969616073	26,68	37,2014878365016	26,68	44,6465702617653
26,7	38,2817432103542	26,7	49,2672421334147	26,7	37,5007161321566	26,7	44,4727300910915
26,72	37,7709084939584	26,72	49,2606453930139	26,72	37,6261502222617	26,72	43,7043832160857
26,74	37,8792395500961	26,74	49,4076613302057	26,74	37,3813912454316	26,74	42,908413821875
26,76	37,7173902041207	26,76	49,6647586681347	26,76	37,5858893160667	26,76	42,8847327569694
26,78	37,3220979204271	26,78	49,443701155682	26,78	37,1218085205319	26,78	42,4781468394164
26,8	36,7399881567584	26,8	48,8200452153588	26,8	36,7247250516134	26,8	42,3749280866476
26,82	36,3507948969185	26,82	48,8242525398068	26,82	36,5360839759401	26,82	41,8987712725211
26,84	36,3469405259315	26,84	48,5779402798587	26,84	36,2308994497347	26,84	42,4812344197316
26,86	35,7186520493858	26,86	47,8114963289889	26,86	35,9547078530907	26,86	42,6624219211356
26,88	35,2777173904301	26,88	47,4643107660927	26,88	36,0827206772807	26,88	43,7829484340751
26,9	34,2884046831281	26,9	47,229534607062	26,9	36,0776174659211	26,9	44,2761868690706
26,92	34,0086208469109	26,92	46,6742695445537	26,92	35,4813150194652	26,92	45,2998187666132
26,94	33,9058668152494	26,94	46,416908728761	26,94	35,4785194867576	26,94	45,1873602178048
26,96	34,0436987060217	26,96	46,5080656548152	26,96	35,5185311639632	26,96	45,2534662644582
26,98	33,680445171105	26,98	46,3122012998856	26,98	34,8159488299725	26,98	45,1474412342244
27	33,5767672879639	27	46,5156673841884	27	34,3743420882768	27	45,0654814281623
27,02	33,6083181353198	27,02	46,8322690488108	27,02	33,9937818180257	27,02	45,4739105449832
27,04	33,4867300103637	27,04	46,430180356699	27,04	33,3695838328331	27,04	46,0257514294169
27,06	33,4102381982393	27,06	46,558212890716	27,06	33,0872722504744	27,06	45,8939543246237
27,08	33,2795267710419	27,08	47,460344524518	27,08	32,8190334254576	27,08	45,3641757380687
27,1	33,7401532913708	27,1	47,6349105662948	27,1	32,5657114330606	27,1	45,1984647720974
27,12	34,1470545123147	27,12	47,408884625136	27,12	32,3974489627722	27,12	44,7059551005143
27,14	34,7006141618273	27,14	47,5245217484025	27,14	32,4470916556189	27,14	44,3636124281979
27,16	35,0851183610792	27,16	47,2460649475339	27,16	31,8788560321622	27,16	44,1182703904617
27,18	35,5918376602231	27,18	47,1489535979319	27,18	31,5872267822961	27,18	43,4835058173408
27,2	35,590641850362	27,2	46,8582662300994	27,2	31,4453783151792	27,2	43,0102486378982
27,22	35,419692931428	27,22	47,2383307731638	27,22	31,6206493306155	27,22	43,2253487839704
27,24	35,5239159416844	27,24	47,4924465573816	27,24	31,5678328616167	27,24	42,6003187629205
27,26	35,7764189771648	27,26	46,8593919719965	27,26	31,9209769864042	27,26	42,0437173079641
27,28	35,5287684579274	27,28	46,8350311133684	27,28	32,1895129173728	27,28	41,6121184054874
27,3	35,6731748914678	27,3	47,4406153485819	27,3	31,9755331171361	27,3	41,0165910369689
27,32	35,7548746202099	27,32	47,3851719835519	27,32	32,4321718209591	27,32	40,9352443854703
27,34	35,3781232956335	27,34	47,20423008087	27,34	33,013046617519	27,34	40,7099312116859
27,36	35,2467938195718	27,36	46,7318889505086	27,36	33,1293058907325	27,36	40,4795462105998
27,38	35,541058696078	27,38	46,673640157281	27,38	32,9639163863286	27,38	40,5531805070667
27,4	35,1177193394729	27,4	46,4069792697174	27,4	32,767102490485	27,4	40,1566961287218
27,42	34,9004959797882	27,42	46,1031588037031	27,42	32,8136448714246	27,42	39,9815382152241
27,44	34,937000155656	27,44	46,4814360490057	27,44	32,6828897922878	27,44	39,3395185776014
27,46	34,5290565847584	27,46	46,2446634755224	27,46	32,5375082690753	27,46	39,5303373676311
27,48	34,7721948269893	27,48	45,7683425012545	27,48	32,639695846413	27,48	40,0240562778908
27,5	34,6544166468088	27,5	45,3998425205422	27,5	32,1690173835301	27,5	40,0559606371499
27,52	34,6562559516666	27,52	45,5627336581871	27,52	32,4363357524005	27,52	40,2723182054754
27,54	34,7155237402281	27,54	45,6096910990045	27,54	32,0840872895373	27,54	40,4945349660257
27,56	34,9774999717427	27,56	45,8670529587377	27,56	32,6773566445802	27,56	41,2087904235126
27,58	35,0841053279853	27,58	45,51434887325	27,58	32,22064852944	27,58	42,3095305684515
27,6	34,9627123349887	27,6	45,3772920943604	27,6	32,4193464845971	27,6	42,8414441969467
27,62	35,000444106437	27,62	45,1882719948132	27,62	32,9221223489226	27,62	43,1821076577252
27,64	34,7873764386092	27,64	45,6432509859898	27,64	33,1536129966796	27,64	43,5651689729515
27,66	34,9784463383634	27,66	45,3640326503085	27,66	32,6637417447358	27,66	44,093713881535
27,68	34,7513788823088	27,68	44,9615839492944	27,68	32,2915205916222	27,68	44,6209186583041
27,7	34,7288850123858	27,7	44,9299079569476	27,7	32,2091227703556	27,7	44,8377734954128
27,72	35,0329942482995	27,72	44,8989553911587	27,72	32,2787153651694	27,72	44,5028721234847
27,74	35,2836418237352	27,74	44,4079541081932	27,74	31,9576930512789	27,74	44,9127263658145
27,76	35,1147185300142	27,76	44,3712679230408	27,76	31,8869953027134	27,76	44,6286112812468
27,78	35,025472198344	27,78	43,9552573192222	27,78	31,6947184035762	27,78	44,4042058727513
27,8	35,229394097734	27,8	43,2595255558866	27,8	31,8465702270618	27,8	43,7718296957991
27,82	35,2434042161105	27,82	43,2778596011349	27,82	31,7142778188473	27,82	43,3596333298279
27,84	35,1708829831561	27,84	43,1616766165844	27,84	31,8059412226877	27,84	42,9187848019756
27,86	34,9991128441711	27,86	42,9415595765613	27,86	31,5192392137113	27,86	42,6473388685965
27,88	35,0874363401986	27,88	42,6539263602077	27,88	31,7500341566503	27,88	41,3214929276103
27,9	34,9496791977558	27,9	42,7684501444511	27,9	31,5055227947435	27,9	40,6127855126157
27,92	35,3452571402098	27,92	43,1558802655768	27,92	31,5630957072891	27,92	40,4044049168047
27,94	35,5241756624983	27,94	43,4676805975202	27,94	31,5892745355144	27,94	40,176315131816
27,96	35,1378846179852	27,96	43,3733949961712	27,96	31,8302373730998	27,96	39,8762726974442
27,98	34,7222260629424	27,98	43,9557655056481	27,98	32,4282900594768	27,98	39,6958637626213
28	34,9812392705344	28	43,7826330425839	28	32,3953683132661	28	39,3599292950554
28,02	34,1351948766321	28,02	44,1859558989554	28,02	32,7788629412272	28,02	39,4247913307457
28,04	33,8831579698104	28,04	44,8984481258386	28,04	32,7520003763983	28,04	39,5412835214548
28,06	33,7927387509232	28,06	44,9101547045381	28,06	32,7685727465336	28,06	39,6009953226692
28,08	33,0447414656888	28,08	44,8894736686619	28,08	33,3933686841014	28,08	39,5745017412848
28,1	33,0149867089105	28,1	45,1085384829771	28,1	33,5090161103612	28,1	39,2250126807094
28,12	32,2853338038106	28,12	44,9514629542977	28,12	33,5757167691586	28,12	39,1280559249504
28,14	32,3182895655612	28,14	45,7113705728062	28,14	33,8198862693949	28,14	38,414355625219
28,16	32,2509047113441	28,16	45,609939881019	28,16	33,4583741114822	28,16	38,7170424149451
28,18	31,8343562058944	28,18	45,1571647762898	28,18	33,8735562337678	28,18	38,7756822373639
28,2	31,7004108766473	28,2	45,2595695648055	28,2	34,1448672209237	28,2	39,2535902455153
28,22	31,6927806214221	28,22	44,9551273917137	28,22	34,1586053381317	28,22	39,0913630006022
28,24	32,1597838347141	28,24	44,7981657929259	28,24	33,8301235073096	28,24	39,8681629992115
28,26	32,4025291641765	28,26	44,8337646125257	28,26	33,620089690641	28,26	39,6679853805407
28,28	32,5803683443513	28,28	44,4315828914393	28,28	33,4888380407339	28,28	39,7174078589066
28,3	31,903744235706	28,3	43,8552376340098	28,3	33,267069052886	28,3	40,0915031418983
28,32	31,9669116770485	28,32	43,625128046793	28,32	33,1450875104006	28,32	40,0960568099203
28,34	31,6521415957229	28,34	43,2410818206108	28,34	33,3945050373427	28,34	40,9117293674407
28,36	32,1370958666675	28,36	42,8760086174043	28,36	32,6403691848185	28,36	41,1882680888773
28,38	32,1713446305434	28,38	43,3198815261119	28,38	32,7697663946229	28,38	41,4989779474449
28,4	31,8029979229597	28,4	43,3887041925904	28,4	32,7002161375074	28,4	42,066182743135
28,42	32,2226783480988	28,42	43,136413015487	28,42	32,8485117504769	28,42	42,0905679267488
28,44	32,2697555479501	28,44	42,7961653858583	28,44	32,8324288153071	28,44	41,7777644673064
28,46	32,732481182367	28,46	42,0459263072263	28,46	32,6244879043425	28,46	42,0397496031043
28,48	32,9531639613335	28,48	42,0320589932052	28,48	32,077729106943	28,48	42,0534943557772
28,5	33,0908678286997	28,5	42,1571807914323	28,5	31,8955560357259	28,5	42,4111865103282
28,52	33,0859664997054	28,52	42,086793866723	28,52	31,9129988019586	28,52	42,6654186849293
28,54	33,7226814035828	28,54	42,0033233358077	28,54	31,7409802797781	28,54	42,7592766414845
28,56	33,9304762309049	28,56	42,3831948883171	28,56	31,3862842614252	28,56	42,817335700393
28,58	34,3921835116355	28,58	42,2593957134787	28,58	31,7266126283061	28,58	42,5586669029057
28,6	34,0290125392885	28,6	43,1499935889144	28,6	31,5754098916572	28,6	42,4030697200255
28,62	34,6159895341531	28,62	43,7233275139571	28,62	31,5324628273264	28,62	42,0311430668013
28,64	34,8305117217135	28,64	43,9684762005273	28,64	32,254014554341	28,64	42,5541279226805
28,66	34,7482079842562	28,66	44,4097375716992	28,66	32,740192566401	28,66	42,2896152597287
28,68	34,6696490330684	28,68	44,7748446072982	28,68	32,630363561368	28,68	43,1631308118618
28,7	34,4212799503124	28,7	45,4348765589332	28,7	32,048694854415	28,7	43,8527831119687
28,72	33,9417304618466	28,72	45,3991758381265	28,72	32,439695340989	28,72	44,1491107086318
28,74	33,6025593554393	28,74	45,6380449884735	28,74	32,5208439053802	28,74	44,6577311086467
28,76	33,7257226134818	28,76	45,9923848283908	28,76	32,6323819442031	28,76	44,5963785987055
28,78	33,5458616870314	28,78	45,9683452518138	28,78	32,6499289320899	28,78	45,1777597882667
28,8	33,725971317659	28,8	45,6224526833067	28,8	32,4812075148924	28,8	44,6904339997728
28,82	33,6549646894425	28,82	46,2502857047447	28,82	32,0793188940382	28,82	44,4730223886321
28,84	33,5101717956089	28,84	46,5514663118332	28,84	32,324833523331	28,84	43,895524517149
28,86	33,5574544864624	28,86	46,2481465260398	28,86	31,4749236060232	28,86	43,5542575959926
28,88	33,9240782825714	28,88	46,4341992283867	28,88	31,2815409770092	28,88	43,2874170639575
28,9	34,1594570710272	28,9	46,1990256105829	28,9	30,9879728329995	28,9	42,7417249683378
28,92	34,7197759841223	28,92	46,0634529295866	28,92	31,1314632694032	28,92	42,5229919722642
28,94	34,5202309393321	28,94	46,234048718701	28,94	31,4310439515516	28,94	41,3368291809128
28,96	34,6532864984778	28,96	46,6251612184335	28,96	31,5921890136703	28,96	41,0508431529176
28,98	34,541568698032	28,98	46,6542140331166	28,98	31,5486523027025	28,98	41,213379882342
29	34,2001844066534	29	46,7979515269489	29	31,6656609429466	29	41,207823067401
29,02	34,4099904753218	29,02	46,5867451475186	29,02	31,9041386447577	29,02	41,3345112197925
29,04	34,7016382434509	29,04	46,5398439879227	29,04	31,658300376653	29,04	41,466817554952
29,06	34,561308281166	29,06	46,4029377032145	29,06	31,7095722710388	29,06	42,2010800447369
29,08	34,3939357518114	29,08	46,9119422184454	29,08	31,730028501432	29,08	41,8289676367043
29,1	34,1787481231336	29,1	46,5710929877016	29,1	32,0525329982193	29,1	42,3765976531019
29,12	34,3395864078503	29,12	46,1421102603394	29,12	32,387460892745	29,12	41,9626752754112
29,14	33,9738190351068	29,14	46,2010767261361	29,14	32,6257914172387	29,14	41,6859636055961
29,16	33,5859387826234	29,16	46,0287613869347	29,16	33,226086273571	29,16	41,8739124736209
29,18	33,5800076781711	29,18	45,8519413868203	29,18	33,4370107525534	29,18	41,9013255437856
29,2	33,7627769613887	29,2	45,5418575111922	29,2	33,3884979726296	29,2	41,2408130747308
29,22	34,1304594290498	29,22	45,3733742932426	29,22	33,5386080659209	29,22	40,9807768858208
29,24	34,7507228750235	29,24	45,159825664494	29,24	33,3224625481194	29,24	40,9590592501904
29,26	34,6120919305716	29,26	44,8789904286271	29,26	33,62853826524	29,26	40,9391229699753
29,28	34,885219347149	29,28	44,7098518483555	29,28	33,858074680094	29,28	40,7677053324245
29,3	35,2202059368115	29,3	44,8695032756494	29,3	34,2560381106188	29,3	40,772293410227
29,32	35,5170060096146	29,32	45,0808423530094	29,32	34,0776790348945	29,32	40,3363410603462
29,34	35,4908235165451	29,34	44,7802856845557	29,34	33,6935547766748	29,34	40,4665177564164
29,36	36,0582442360127	29,36	44,4618589235308	29,36	33,1521797967352	29,36	40,9156963106597
29,38	36,1790764317324	29,38	43,8576534464095	29,38	32,9293310810586	29,38	41,3477382080575
29,4	35,8196253151772	29,4	43,2788275548444	29,4	33,1015023698701	29,4	41,175219177278
29,42	36,3062554252199	29,42	43,4159744162444	29,42	32,6999354625688	29,42	41,5175994224584
29,44	35,5815703875423	29,44	43,2690468117151	29,44	32,2211392979085	29,44	41,7256172760489
29,46	35,5718937722828	29,46	43,9820978354626	29,46	32,1710579739449	29,46	41,2584656540886
29,48	35,243471024365	29,48	44,1186742857638	29,48	31,793742736216	29,48	41,6152419869139
29,5	35,0479825087534	29,5	43,7476148717113	29,5	31,9005774647873	29,5	41,5766753237707
29,52	34,6213522735483	29,52	44,0994919883695	29,52	31,9067204290377	29,52	41,7489072966061
29,54	34,3262444309115	29,54	43,9131855415005	29,54	31,7981042143215	29,54	41,7605038432978
29,56	34,4051972775488	29,56	44,7742219950617	29,56	31,263641854299	29,56	42,2037423415976
29,58	33,894808981248	29,58	44,9379435213417	29,58	30,9721647903602	29,58	41,6438144744296
29,6	33,9687212401761	29,6	44,8007447096846	29,6	31,1472210527419	29,6	41,2701688354024
29,62	33,5724079692618	29,62	44,3542003225855	29,62	30,9695838024559	29,62	41,1257621871374
29,64	33,5940080698372	29,64	44,5115744470268	29,64	31,0583412113421	29,64	41,2155565848083
29,66	33,1552294271556	29,66	44,3448154997905	29,66	31,312821856923	29,66	41,3187623219485
29,68	33,4984127607862	29,68	44,7756081949415	29,68	31,1465449690188	29,68	41,7539191107407
29,7	33,4621756101592	29,7	44,7588213641562	29,7	31,3995371637961	29,7	42,0003901646088
29,72	33,3084054036271	29,72	44,5707663337456	29,72	31,9362791409607	29,72	42,339459714
29,74	33,4023921002319	29,74	45,2607593254317	29,74	31,9092168042256	29,74	42,0662833179439
29,76	33,2723257168905	29,76	45,3320569402638	29,76	31,9538725306834	29,76	42,134070670332
29,78	33,8934383184324	29,78	45,0895013782764	29,78	32,2212986679536	29,78	42,4153506366004
29,8	33,9448821647796	29,8	45,4622007286784	29,8	32,3918388437033	29,8	42,3881900365041
29,82	34,1152085647876	29,82	45,5220269885439	29,82	32,4456139208375	29,82	42,4177464826088
29,84	33,8982861124702	29,84	45,5289097390011	29,84	32,8321930765507	29,84	42,8595037743774
29,86	33,7956336258253	29,86	45,7205607444041	29,86	32,4892664020134	29,86	43,2255742977291
29,88	33,584426367603	29,88	45,5524677210617	29,88	32,5985438111938	29,88	43,4943471080208
29,9	33,7991554818207	29,9	45,782074658117	29,9	32,6481402870891	29,9	43,4621099754693
29,92	33,9534063699737	29,92	45,9985974431553	29,92	32,6803885548498	29,92	43,6525334399203
29,94	34,5139452919825	29,94	45,4728936092692	29,94	32,4976557017191	29,94	43,4217665288088
29,96	34,357573274151	29,96	45,7507416594818	29,96	32,5291009473416	29,96	43,4970461513716
29,98	34,3379439431177	29,98	46,0127565755341	29,98	32,9437257584679	29,98	43,148157603447
30	33,8262836374982	30	46,2667570556226	30	32,8094153589749	30	43,5733348129923
30,02	33,8840848304347	30,02	45,9710259441025	30,02	32,5982226849761	30,02	43,2737315891781
30,04	33,5467540275127	30,04	45,504379933609	30,04	33,1739400932562	30,04	43,3411264285643
30,06	33,1831968459108	30,06	45,3944986743887	30,06	33,0337072727119	30,06	43,9780554305862
30,08	32,7768269857067	30,08	45,4383054176895	30,08	33,231394323391	30,08	44,053343521194
30,1	32,3241058875388	30,1	45,3433329799655	30,1	32,9025197163717	30,1	44,2655414740434
30,12	31,8892084482134	30,12	45,4041290783804	30,12	33,1104450820621	30,12	44,2143931535273
30,14	31,3828682591489	30,14	45,729368736623	30,14	33,27533846046	30,14	44,4800376249787
30,16	30,7938230907532	30,16	45,5085024956651	30,16	33,3113058242663	30,16	44,8953543374551
30,18	30,499195769799	30,18	44,7949814824783	30,18	32,970936529449	30,18	44,7536381498708
30,2	30,4248060474354	30,2	44,9107281490962	30,2	33,3634519851612	30,2	44,7172139492986
30,22	30,1086623689872	30,22	44,7720044292343	30,22	33,4514254541402	30,22	44,4980192895756
30,24	29,839943592729	30,24	44,6552733343171	30,24	33,184102945663	30,24	44,4802601060678
30,26	29,5038128726883	30,26	44,7918424257208	30,26	33,4405810859509	30,26	43,8914370763069
30,28	29,6748481268721	30,28	44,2966102188066	30,28	33,7596316488815	30,28	43,9743095212756
30,3	29,5660077941075	30,3	44,7211245342476	30,3	34,3721220491685	30,3	43,8405462092073
30,32	29,7378738450611	30,32	44,1120075170281	30,32	34,4468543711609	30,32	43,6268270035243
30,34	30,0591170142908	30,34	43,9462732558022	30,34	34,3522226580143	30,34	42,9359711680481
30,36	30,1667614241482	30,36	43,6714779504642	30,36	33,9929435805736	30,36	42,9860636635345
30,38	30,7858273825667	30,38	43,7537653257463	30,38	33,8427449337376	30,38	43,2653103515513
30,4	31,1081779653671	30,4	43,7876621586292	30,4	33,9097609766055	30,4	43,5545272318747
30,42	31,440788569787	30,42	43,0512045880016	30,42	33,3418239770144	30,42	43,8013344115817
30,44	31,6337976590892	30,44	42,8143466077947	30,44	33,1088498422241	30,44	43,7006378603223
30,46	31,9225452964573	30,46	42,729447003437	30,46	33,0609463475576	30,46	43,7863979296053
30,48	32,0692969917764	30,48	42,5026387616989	30,48	32,9536670878364	30,48	44,3331603496936
30,5	32,3390150042814	30,5	42,7217456520957	30,5	32,9912784516561	30,5	44,7944273389807
30,52	32,4292301251925	30,52	42,8558804156789	30,52	32,4370522801401	30,52	44,8517335984223
30,54	32,7586364207225	30,54	43,1044585382353	30,54	32,3702378741249	30,54	44,7622726308486
30,56	32,9759182639773	30,56	43,587149096502	30,56	31,8604987363409	30,56	44,7844226648976
30,58	32,7404104373836	30,58	44,0196076166889	30,58	31,7115099846705	30,58	45,3026704690749
30,6	32,5390874446685	30,6	44,5192871520913	30,6	31,370026094375	30,6	45,2686126579223
30,62	32,202663617133	30,62	45,3251318198995	30,62	31,5680830841811	30,62	45,0652067296734
30,64	31,8953175016021	30,64	46,1424104117496	30,64	31,5822814382248	30,64	44,4640433723464
30,66	31,883356822348	30,66	46,0945133185615	30,66	31,2368522543218	30,66	44,6516377410506
30,68	31,7776361398123	30,68	47,0205198989313	30,68	31,1323711826308	30,68	44,6171977730971
30,7	31,429145654258	30,7	47,0958322216879	30,7	30,5028366542907	30,7	44,2586004162168
30,72	31,2937165384685	30,72	47,528228140802	30,72	30,5136184809302	30,72	43,7981129798231
30,74	31,349952876208	30,74	47,5156831459238	30,74	30,2385908013815	30,74	43,9480718476062
30,76	31,2772766458546	30,76	47,7549545490872	30,76	30,1282440289411	30,76	43,8635183504673
30,78	31,5532891913618	30,78	48,3476785550276	30,78	29,9749409454323	30,78	43,2123956700305
30,8	31,6948848405881	30,8	48,4740259850521	30,8	29,9978270916864	30,8	43,4262677438651
30,82	31,7573977805597	30,82	48,4824778397278	30,82	30,0621956371154	30,82	43,164536809195
30,84	32,0527051285916	30,84	49,015331757347	30,84	30,4359276159712	30,84	43,6450385025814
30,86	32,1065861953846	30,86	48,6846342535897	30,86	30,2240368434483	30,86	43,4148735157772
30,88	32,6942248037421	30,88	48,848715443002	30,88	30,6644972017361	30,88	43,3786397781667
30,9	32,5235760641642	30,9	48,6276790346654	30,9	30,8834736535483	30,9	43,0573606766639
30,92	32,8203552196301	30,92	48,0696637086129	30,92	31,3534968812072	30,92	43,1575886109849
30,94	32,8317387588521	30,94	47,399252792278	30,94	31,5404952610036	30,94	43,1842186812941
30,96	32,7410419442725	30,96	47,0068616299208	30,96	31,4430783355103	30,96	43,329912649218
30,98	32,6048778551078	30,98	46,0198194600667	30,98	31,7463304232049	30,98	43,5214146660383
31	32,8599503559896	31	45,6007460057375	31	31,9023077119501	31	44,0781801107773
31,02	33,1370713351673	31,02	44,780608477574	31,02	32,1140590176649	31,02	44,3426829320781
31,04	33,2846734504037	31,04	44,5999402111255	31,04	32,7098843845055	31,04	44,9518156462999
31,06	33,1887209827622	31,06	44,7477656589287	31,06	32,2923672273336	31,06	45,1932599124638
31,08	32,9888275158323	31,08	44,4833886523702	31,08	32,4657680726668	31,08	45,3471078445773
31,1	33,1290512255787	31,1	43,8054755992635	31,1	32,6681004127906	31,1	44,954946715143
31,12	33,3569880167385	31,12	43,7454791199171	31,12	32,7484848505166	31,12	44,4622294190475
31,14	33,5730002445385	31,14	43,6164530736438	31,14	32,8710909102881	31,14	44,389291547042
31,16	33,358413192613	31,16	44,0885679036596	31,16	32,6339509284286	31,16	44,572160426966
31,18	33,0744935843538	31,18	44,1820083621072	31,18	32,4964425727372	31,18	45,0593498256872
31,2	33,1689262919715	31,2	44,4171213809876	31,2	32,6861883679764	31,2	45,0416201854472
31,22	32,7362962049066	31,22	44,7931070226189	31,22	32,6242223978047	31,22	45,1210603003836
31,24	33,0104383256408	31,24	45,0496202970674	31,24	32,2873738310469	31,24	45,3185180270468
31,26	32,7842193659812	31,26	45,1502739231355	31,26	32,0801784853817	31,26	45,0605354358122
31,28	32,4963393700778	31,28	46,055460009031	31,28	31,9555192030713	31,28	45,3769643356772
31,3	32,1361088173068	31,3	46,0529837979073	31,3	31,926993453688	31,3	45,0771160109546
31,32	31,3876842753616	31,32	46,8241368313322	31,32	32,0378859419996	31,32	44,8069391311148
31,34	31,6075680691709	31,34	47,0152756862718	31,34	31,9384706349549	31,34	44,0283896254901
31,36	31,1188792562167	31,36	47,1443655763367	31,36	32,0995992805859	31,36	43,5176197710911
31,38	30,5864194644022	31,38	47,7911921048489	31,38	32,1149140200587	31,38	43,3521548189235
31,4	30,5835317398305	31,4	48,5202487267418	31,4	32,16354034858	31,4	42,5823715621014
31,42	30,4815741734695	31,42	48,6373900507061	31,42	31,8775161758586	31,42	41,8661286209701
31,44	30,8232989011261	31,44	48,4200069409452	31,44	32,316389493316	31,44	41,7635875751478
31,46	31,0312019496642	31,46	48,3566350170168	31,46	32,2337772676066	31,46	41,7165776666815
31,48	30,8856252723882	31,48	48,4772418567057	31,48	32,5004172818832	31,48	41,4156336365648
31,5	31,0738887576325	31,5	48,1700149340303	31,5	32,9430128671532	31,5	40,3257523742533
31,52	31,0040093017582	31,52	48,1180232090927	31,52	33,3708213636908	31,52	40,0045943070276
31,54	30,873265762018	31,54	47,8364151071101	31,54	33,5245129786382	31,54	40,2196804360019
31,56	31,2029421962961	31,56	47,7019233341385	31,56	33,5183345344575	31,56	40,8532951381762
31,58	31,7707175571816	31,58	47,0859823493832	31,58	33,9808939257462	31,58	40,981525896819
31,6	32,1467446166689	31,6	45,8972754055072	31,6	34,1393769527787	31,6	41,2447009312352
31,62	32,2000946954903	31,62	45,3501263858704	31,62	34,7902071769993	31,62	41,2774818851867
31,64	32,6135162574942	31,64	44,7236623179767	31,64	35,1449849650195	31,64	41,1857473692838
31,66	32,8728354036412	31,66	44,4917180808478	31,66	35,4330466380157	31,66	40,9184838669785
31,68	33,2345463594629	31,68	44,050667353122	31,68	35,7420526561297	31,68	41,2173404499756
31,7	33,174512012164	31,7	43,8795393366326	31,7	35,5703432662173	31,7	41,8511232854865
31,72	33,0492011460537	31,72	43,3856544765964	31,72	35,1808526490715	31,72	41,8664113435289
31,74	33,0462473527643	31,74	42,8982426259951	31,74	34,4809696498886	31,74	41,5790323136197
31,76	32,9880369792999	31,76	43,1287704876437	31,76	34,3096800629002	31,76	41,8294702663408
31,78	33,1329032224373	31,78	42,5046147266297	31,78	34,4893713671514	31,78	41,9322845832067
31,8	32,7916182756215	31,8	42,2718647337285	31,8	34,0280961744358	31,8	42,2003933559853
31,82	32,8057551438975	31,82	42,5713675848278	31,82	33,8592862425334	31,82	42,8023841423788
31,84	32,4655517189663	31,84	42,0541692217272	31,84	32,9741054285098	31,84	42,9493547793039
31,86	32,3699857149335	31,86	41,869232678559	31,86	32,6703508895896	31,86	42,6555612587384
31,88	32,347392360245	31,88	41,6282362635666	31,88	32,1511232806398	31,88	43,2033692089153
31,9	31,7326872807556	31,9	41,4007348160262	31,9	32,1752151725058	31,9	43,6588084771886
31,92	31,1878123658376	31,92	40,9455675547631	31,92	31,6283816798263	31,92	43,9095401757368
31,94	31,0323665996651	31,94	41,2896583401214	31,94	32,2233995836759	31,94	43,7295981586858
31,96	30,8611850095372	31,96	41,2726649682356	31,96	32,0116718389375	31,96	43,889864714747
31,98	30,6278801576005	31,98	41,1321199278092	31,98	31,6194924683296	31,98	43,8592775602375
32	30,2277402309658	32	41,0778475324735	32	31,1475347330672	32	44,012015503032
32,02	29,7131994572042	32,02	40,6002848198502	32,02	30,73585169444	32,02	44,0610539176528
32,04	29,6271743550407	32,04	40,4921314074556	32,04	30,9688920967261	32,04	44,4631372097558
32,06	29,4855614405327	32,06	39,6287873568691	32,06	30,4862496756176	32,06	44,6139690430693
32,08	29,1394254230759	32,08	39,8558461533633	32,08	30,5494448784872	32,08	44,136071802569
32,1	28,6484194093792	32,1	39,6469164771356	32,1	30,2603165191841	32,1	43,6235000884467
32,12	28,3280346704009	32,12	39,5508097622103	32,12	30,4809094949401	32,12	43,4926632631676
32,14	28,010383836423	32,14	39,8075122024311	32,14	30,1893536199553	32,14	43,5128763576986
32,16	28,296454466398	32,16	40,0177911362702	32,16	30,3289028245206	32,16	44,1753684731065
32,18	27,9985707375685	32,18	39,867157850301	32,18	29,9231813305627	32,18	44,4173826775014
32,2	28,4790589781406	32,2	39,9974669013732	32,2	30,5509112565457	32,2	44,2329874813474
32,22	28,6276650036739	32,22	40,2690498017554	32,22	30,9591453544534	32,22	44,4459676239404
32,24	28,5123233754508	32,24	40,2519733072793	32,24	31,3750129827684	32,24	44,6093817411175
32,26	28,7548160013319	32,26	40,1774947937529	32,26	31,4050967297385	32,26	44,6712675381627
32,28	28,5892238412382	32,28	40,1303533842887	32,28	31,5476022311878	32,28	44,4591086963003
32,3	28,7165132759736	32,3	40,2939685034601	32,3	32,0947490682117	32,3	44,3944942996898
32,32	29,0112698857882	32,32	40,2138944751401	32,32	32,3753217842658	32,32	44,321599103416
32,34	29,3314446037061	32,34	40,289301148375	32,34	32,7375636787987	32,34	44,6027358845086
32,36	29,1936842324995	32,36	40,5776533149094	32,36	32,3771060417794	32,36	44,5100686579981
32,38	28,9453582705554	32,38	40,7417433746597	32,38	32,0545233343856	32,38	44,4682181712223
32,4	28,9800190040112	32,4	40,448425527105	32,4	32,1269350301461	32,4	44,0706959974544
32,42	28,9860474336675	32,42	40,2410618251686	32,42	32,216908209285	32,42	43,3121355011524
32,44	29,0266304249207	32,44	40,679047881803	32,44	32,2461714446374	32,44	42,7215374748251
32,46	29,3625456638955	32,46	40,762474915191	32,46	32,1103611940415	32,46	42,3410677097447
32,48	29,6321915065033	32,48	40,4241652244972	32,48	31,6000827314441	32,48	42,512783097737
32,5	29,6772778420602	32,5	40,8355555773423	32,5	31,3418556564767	32,5	42,6564395033371
32,52	29,7642791630947	32,52	41,2051204346751	32,52	31,4652426045393	32,52	42,1483102901879
32,54	29,8836785564261	32,54	40,9179015817652	32,54	31,0302479235315	32,54	41,9674657771274
32,56	30,4483959599964	32,56	41,7407964895421	32,56	31,0307308580244	32,56	42,0084294344241
32,58	30,9726907005675	32,58	41,8042505554324	32,58	31,2565164029547	32,58	41,8745495996643
32,6	30,9414354576699	32,6	41,5635565950879	32,6	30,7135173788147	32,6	42,3412031716226
32,62	31,0401350475605	32,62	41,3802452238982	32,62	30,5814049276855	32,62	42,442417413557
32,64	31,0569690072456	32,64	41,8503098144688	32,64	30,61860085207	32,64	42,679708797441
32,66	31,4122907218176	32,66	42,1354540852647	32,66	30,4941655433427	32,66	42,6356337252366
32,68	31,3702253078392	32,68	41,7574032044093	32,68	30,4613387594177	32,68	42,5336271078746
32,7	31,4606638618903	32,7	42,1733524222439	32,7	30,4525551971782	32,7	43,0871327640882
32,72	31,5332123277701	32,72	42,5020409264747	32,72	30,1139733714287	32,72	43,2465064273835
32,74	31,3688572180878	32,74	42,7564986367805	32,74	30,2419916235734	32,74	43,415846330789
32,76	31,4255881536572	32,76	42,6667013985868	32,76	30,3880301503305	32,76	43,8857699023764
32,78	31,702814526317	32,78	43,059771045162	32,78	30,4067912197239	32,78	43,6549419160001
32,8	31,6501587255002	32,8	43,014630112551	32,8	30,5815868742895	32,8	43,3908879350252
32,82	31,4531375517034	32,82	42,9234118691931	32,82	30,7190829984131	32,82	43,4627335626504
32,84	31,1574304735539	32,84	42,6208356080255	32,84	31,0025184727214	32,84	43,8242184412191
32,86	31,4021152683907	32,86	42,5781473066157	32,86	31,4356864715223	32,86	44,1053147026678
32,88	31,8870104119072	32,88	42,5229450669306	32,88	31,4493265721446	32,88	44,2844330631746
32,9	32,0652445429977	32,9	42,2081229338272	32,9	32,3179106799954	32,9	44,0467788728106
32,92	32,2601118506088	32,92	42,0586592963644	32,92	32,5815576460036	32,92	44,1329264218551
32,94	32,1889178866738	32,94	41,8280347173719	32,94	33,2631143148679	32,94	43,5634956211856
32,96	32,599360614075	32,96	42,3568347331895	32,96	33,6310336953239	32,96	43,088595264946
32,98	32,8159072543887	32,98	41,9702732763124	32,98	34,386887520814	32,98	42,6031138657051
33	33,1291293566107	33	42,2748989410781	33	34,6106084770096	33	42,4639071807204
33,02	33,0337906283417	33,02	42,370735867446	33,02	34,2402443337474	33,02	42,3652252495628
33,04	33,5613756620723	33,04	42,3559317796273	33,04	33,7346415742869	33,04	41,5917032623376
33,06	33,7050619813402	33,06	42,7247829189555	33,06	33,810062823851	33,06	41,4047314502941
33,08	33,6566263418731	33,08	43,5571551410588	33,08	34,0292296593663	33,08	41,3372825844528
33,1	33,7087273379671	33,1	43,7395420058587	33,1	34,2215973268696	33,1	40,9383125662043
33,12	33,4502444939084	33,12	44,3801788338828	33,12	33,7392788802382	33,12	40,3655267728428
33,14	33,4951594924688	33,14	44,5120968185409	33,14	33,5627087016584	33,14	40,7441490182692
33,16	33,2518394711508	33,16	44,4467654319014	33,16	33,0760146805648	33,16	40,7592822025369
33,18	32,8214950697252	33,18	44,5417015254284	33,18	33,0091227611668	33,18	40,7528396505284
33,2	33,0994997197194	33,2	44,722645685403	33,2	32,9289818327027	33,2	41,4609097658056
33,22	32,5433591494041	33,22	44,9495010356736	33,22	32,9512282946907	33,22	41,3461556859176
33,24	32,2054041503357	33,24	44,5708234099218	33,24	32,5773700054893	33,24	41,2082184076628
33,26	32,0110911673168	33,26	45,2415004861256	33,26	32,9699540335137	33,26	40,7106255168468
33,28	31,586049572325	33,28	45,297560609146	33,28	32,7699424816125	33,28	41,3453848503707
33,3	31,3331428816868	33,3	45,6367628229954	33,3	32,6759501682218	33,3	41,4369556346343
33,32	31,4472435974549	33,32	46,1263755445839	33,32	32,4729165428077	33,32	42,3664285119475
33,34	31,4759479138973	33,34	46,3334225183682	33,34	32,4992638621385	33,34	42,8719151154852
33,36	31,9662376763122	33,36	46,1917443326235	33,36	32,7027729887839	33,36	43,2577910873317
33,38	31,7623910882723	33,38	46,4770360590892	33,38	32,4727043512919	33,38	43,2757075009012
33,4	31,4322766883659	33,4	46,4625241968155	33,4	33,1320656501583	33,4	43,0453629368848
33,42	30,9192457797695	33,42	45,6737571687868	33,42	33,8400026330041	33,42	43,124406973917
33,44	30,5976272489839	33,44	45,6618798827392	33,44	34,5201172584266	33,44	42,998836177794
33,46	30,2026651628346	33,46	45,1156579465037	33,46	34,8833056079963	33,46	43,1182098325887
33,48	29,9534267285533	33,48	45,0389972551904	33,48	35,3179450179379	33,48	43,6600942748288
33,5	28,9777502801972	33,5	44,1801913957161	33,5	35,5215007294087	33,5	43,7594920988673
33,52	29,1255973555078	33,52	43,9035140737905	33,52	35,8346753621714	33,52	43,5683037521099
33,54	28,6248747648762	33,54	43,785784252124	33,54	36,3123970104961	33,54	43,9482228588632
33,56	28,2922941772235	33,56	43,3154447237098	33,56	36,5107783576523	33,56	43,8501187502778
33,58	28,4229152514521	33,58	43,352805140743	33,58	36,4536047767207	33,58	43,4855207795809
33,6	28,6214080602717	33,6	43,2466375360355	33,6	36,9630364283535	33,6	42,8013101049108
33,62	29,1704811708409	33,62	42,8428025198852	33,62	37,1929438799563	33,62	42,1287711896039
33,64	29,2607947815213	33,64	43,0043460302471	33,64	37,3157385437426	33,64	41,9086930849989
33,66	29,3308396396243	33,66	42,9292915597267	33,66	37,1998612174999	33,66	42,0888360760983
33,68	29,3880453850431	33,68	43,2313755378276	33,68	36,6487314693228	33,68	42,1718372227504
33,7	29,594274966243	33,7	43,5645172181615	33,7	36,720462674295	33,7	42,1998652489552
33,72	29,6170292706238	33,72	43,6417294338051	33,72	36,392164177261	33,72	41,913040360175
33,74	29,378008037449	33,74	44,7329128177235	33,74	36,0842198819993	33,74	41,5594812411901
33,76	29,3104205518567	33,76	45,2352297269298	33,76	35,6809912079578	33,76	41,5674881622653
33,78	29,5278289263393	33,78	45,7735389083158	33,78	35,1290941755582	33,78	41,8767571212733
33,8	29,7880052248106	33,8	45,6084237618411	33,8	34,7007547000486	33,8	42,5541480876918
33,82	29,856205783024	33,82	46,1979921289143	33,82	34,110219733768	33,82	41,9556449335025
33,84	30,0287900900926	33,84	46,7275140094839	33,84	33,9908423846043	33,84	42,1592289096822
33,86	30,2243818952008	33,86	47,2805136137294	33,86	33,5712307033993	33,86	41,7844505522598
33,88	30,2400971946389	33,88	48,1188625577444	33,88	33,8044296349889	33,88	42,0048020030621
33,9	30,4910231839312	33,9	47,7658392263004	33,9	33,343509212526	33,9	42,540122309732
33,92	30,5885263669946	33,92	47,6363475024479	33,92	33,3759493406953	33,92	42,8081776681788
33,94	31,3847943498623	33,94	47,1593089043975	33,94	33,5926531693887	33,94	43,317545041992
33,96	31,6146163945837	33,96	46,8289289820069	33,96	33,6547407995388	33,96	43,333348018551
33,98	32,2710504375995	33,98	46,4161795477404	33,98	34,0526545389938	33,98	43,2647413895279
34	32,9022767563939	34	45,2264408093634	34	34,0390300524839	34	43,5545809719248
34,02	33,0006236746495	34,02	44,8505748320345	34,02	34,2030848801845	34,02	44,0991691525646
34,04	32,7826422133781	34,04	44,7955072698508	34,04	34,2586497842524	34,04	44,1784888491362
34,06	32,8686997493819	34,06	44,8065521797973	34,06	34,4230184866356	34,06	44,2495441233767
34,08	33,1743749171156	34,08	44,6430982964072	34,08	34,6505471797324	34,08	43,9245061567734
34,1	33,348518092511	34,1	44,7748822657366	34,1	34,6438661802795	34,1	44,1428345990034
34,12	33,1340403237413	34,12	44,7423256522946	34,12	34,1571377710356	34,12	44,2924243762953
34,14	33,430802510435	34,14	44,7141323536433	34,14	33,7749734397112	34,14	44,6587121334026
34,16	33,171341895804	34,16	44,4893653280213	34,16	33,7000343288957	34,16	45,2329459308671
34,18	33,126372477811	34,18	44,416030198389	34,18	33,5262491308864	34,18	44,9497787957251
34,2	32,8188402954895	34,2	44,483988461324	34,2	33,6114097153549	34,2	45,1665843671082
34,22	32,4665872133626	34,22	44,7281270012676	34,22	33,9066273173308	34,22	44,7899316294008
34,24	32,5751076278934	34,24	44,8414360007811	34,24	33,6641538845165	34,24	44,8380738569691
34,26	32,7032932814161	34,26	44,5110749661063	34,26	33,5157801714605	34,26	44,4085834923079
34,28	32,5467945561563	34,28	44,5337599006938	34,28	33,4297635711296	34,28	44,0014290466017
34,3	32,4116207937449	34,3	44,571064510005	34,3	33,2827854043168	34,3	43,5952249377116
34,32	32,3122486885074	34,32	44,5853217154926	34,32	32,7493431348818	34,32	43,6892214071292
34,34	32,5894755346666	34,34	44,8723267375588	34,34	32,3359880481515	34,34	43,3718373301443
34,36	32,5329741534683	34,36	45,1301206777286	34,36	31,9901235810993	34,36	42,6611067019575
34,38	32,9104940793503	34,38	45,4606133799708	34,38	31,7568754322549	34,38	42,7526043680619
34,4	32,8332637532625	34,4	46,3376192374719	34,4	31,7852530600061	34,4	42,5359352688678
34,42	32,9073010463457	34,42	46,7567590575019	34,42	31,5525042119347	34,42	42,2948816586532
34,44	32,8156739507045	34,44	46,9420501020433	34,44	31,1897047793605	34,44	41,9766448496718
34,46	33,106484326544	34,46	46,7594108330134	34,46	31,0392614732227	34,46	42,1987923665795
34,48	33,0929331163948	34,48	46,8801012975272	34,48	30,8388678794614	34,48	42,1172570520168
34,5	32,8254802722744	34,5	46,7581358344435	34,5	30,8048801201685	34,5	42,4925821547256
34,52	33,3252415918695	34,52	46,9384547933287	34,52	30,5894274843455	34,52	42,7007623868745
34,54	33,4554142110136	34,54	46,3306817491263	34,54	30,7280521792053	34,54	42,2406963843647
34,56	33,5568171276955	34,56	45,5931294456808	34,56	30,4808763978215	34,56	42,2244853250577
34,58	33,4156544951683	34,58	44,8260006807947	34,58	30,5258504639713	34,58	42,1621339680581
34,6	32,8595421829307	34,6	44,0085546308855	34,6	31,1688600380537	34,6	42,7859707919403
34,62	32,8466674425351	34,62	43,6162255607352	34,62	31,0137603472071	34,62	42,88729626913
34,64	32,7942343858448	34,64	43,0810538010415	34,64	30,8112700812192	34,64	43,2774904258591
34,66	32,2803871652341	34,66	42,0315970955688	34,66	30,3224456633424	34,66	43,4461239764729
34,68	32,1420736448946	34,68	41,3828017762968	34,68	29,8655583985446	34,68	43,5809859186111
34,7	31,6542494505243	34,7	41,2878392151165	34,7	29,518383105012	34,7	44,0166822283108
34,72	31,4494934513944	34,72	40,5709055166753	34,72	29,6414069792942	34,72	43,8377216638859
34,74	31,2723475288084	34,74	39,8724059625813	34,74	30,0736443705257	34,74	43,8570325792841
34,76	31,5176468930231	34,76	39,6892121169735	34,76	29,9685081569212	34,76	43,4664369564834
34,78	31,8613018145285	34,78	39,1840029394013	34,78	29,9995625430795	34,78	43,7101700487922
34,8	31,8056193424074	34,8	39,5769177947763	34,8	29,6330050293077	34,8	44,0212424247509
34,82	31,7672549954996	34,82	39,4154483486249	34,82	29,5069676243953	34,82	43,9652968154836
34,84	31,8534872879895	34,84	39,8113737959024	34,84	29,1326862559825	34,84	44,5371355453166
34,86	31,5528999623839	34,86	40,2901299035242	34,86	29,3066631110436	34,86	44,110499673432
34,88	31,1213730059225	34,88	40,7860688977316	34,88	28,8707701227355	34,88	43,4402548606543
34,9	31,163525687624	34,9	41,587931187409	34,9	28,8274995646898	34,9	43,1334578733795
34,92	31,4389209834845	34,92	42,1046311574218	34,92	29,3385284736248	34,92	42,6846450886582
34,94	31,8004307195874	34,94	42,493326329525	34,94	29,6270344505732	34,94	41,9918525457562
34,96	31,4855890394373	34,96	43,1966373083559	34,96	29,7785414081378	34,96	42,0643712623272
34,98	31,6598132029654	34,98	43,354754558288	34,98	29,8597672833446	34,98	41,4829442614228
35	31,7389372918676	35	43,5172613059958	35	30,2579095188624	35	40,9987294189159
35,02	31,6568144648099	35,02	43,710992854332	35,02	30,6289323119441	35,02	40,5055654401612
35,04	31,2413225447677	35,04	43,8960288814762	35,04	30,9494588659656	35,04	40,2484531801331
35,06	30,8820743796222	35,06	44,5869762202768	35,06	31,056713495508	35,06	40,1582213268048
35,08	30,6889867740468	35,08	44,2463462505418	35,08	31,3790707043002	35,08	40,1630354715975
35,1	30,1220580989226	35,1	44,3254541138402	35,1	31,3917871692726	35,1	39,8776878823075
35,12	29,9484684182719	35,12	43,8630440291162	35,12	31,4409600422495	35,12	39,6800840648967
35,14	29,4072369403849	35,14	43,7750208330694	35,14	31,5751374509345	35,14	39,031045809646
35,16	29,290480918148	35,16	43,806972021403	35,16	31,5667003359998	35,16	39,2814154085687
35,18	28,9535992200105	35,18	43,3357096852918	35,18	31,7283949956111	35,18	38,929958630383
35,2	28,6849757797536	35,2	43,1624020326606	35,2	31,6019298311219	35,2	39,4162948796577
35,22	28,3086119671473	35,22	42,8370154934523	35,22	31,0205882209948	35,22	39,3942517582678
35,24	28,4805333976368	35,24	42,7184774567848	35,24	31,2390922295071	35,24	39,4853061762022
35,26	28,2968093016997	35,26	42,0738898020468	35,26	31,1158942245978	35,26	39,9931442609545
35,28	28,2658868136219	35,28	41,8847645941591	35,28	30,9054012695047	35,28	39,8199461717264
35,3	28,3610478484138	35,3	41,1378839217092	35,3	30,9790382514505	35,3	40,0662938040847
35,32	28,5909909523582	35,32	40,2960870243923	35,32	30,8411676936657	35,32	40,5113617899057
35,34	28,3758773305784	35,34	39,8161524452922	35,34	30,7338633346872	35,34	40,6754594483819
35,36	28,436294791466	35,36	39,7256866006872	35,36	30,3567457658261	35,36	40,7126792501459
35,38	28,7616934782469	35,38	39,629614379222	35,38	29,8508380776479	35,38	40,8375890647927
35,4	29,3750157925034	35,4	39,4166492510912	35,4	30,022254208337	35,4	40,917099234273
35,42	29,4110338842153	35,42	39,4267704606547	35,42	29,0425780464673	35,42	41,9230939933696
35,44	29,6975057331709	35,44	39,6042405214452	35,44	29,0000243665096	35,44	41,8517660741026
35,46	30,2941573801434	35,46	39,5911256012826	35,46	28,7613288707641	35,46	42,6777123959349
35,48	30,1178668076156	35,48	40,1394503072929	35,48	28,6672393545308	35,48	43,7611780541797
35,5	29,7875565701583	35,5	40,9001508492505	35,5	28,5453370984853	35,5	43,6679307165429
35,52	29,7106783233182	35,52	41,4380159895641	35,52	28,6656971932015	35,52	44,2068641913329
35,54	29,9959598678891	35,54	41,7643248967575	35,54	28,2589329643644	35,54	43,4180471747777
35,56	29,9720081067409	35,56	41,9633683476419	35,56	28,2262292279179	35,56	43,5778722554101
35,58	29,8309924945925	35,58	42,0335855773668	35,58	28,0208638238532	35,58	43,4203925527603
35,6	29,908710021878	35,6	42,2769906414817	35,6	28,1081493351527	35,6	43,1744071160221
35,62	29,9678717764148	35,62	42,4799493532599	35,62	27,6367070583763	35,62	43,1077856061461
35,64	30,0680590876768	35,64	41,9263729771719	35,64	27,5589047557524	35,64	43,120751602617
35,66	30,1829898395211	35,66	41,8585109745014	35,66	27,5199803649985	35,66	42,8418419198627
35,68	29,906933001532	35,68	41,4929752370633	35,68	28,0451065512498	35,68	42,260816104467
35,7	30,3728121744618	35,7	41,3047023456168	35,7	28,3484013779885	35,7	42,1315302437534
35,72	30,0849968114631	35,72	41,3877664580578	35,72	28,3477094114316	35,72	41,3615513631577
35,74	30,1300063640166	35,74	40,7059072131316	35,74	28,7376691679599	35,74	41,1148124834099
35,76	29,833713896146	35,76	40,4729485429359	35,76	29,2735494895829	35,76	40,7425145299255
35,78	29,5878167489675	35,78	40,2007835371724	35,78	29,8375113881558	35,78	41,0911792998875
35,8	29,0356259361639	35,8	39,6860891364601	35,8	29,9773363389399	35,8	40,4111231051433
35,82	28,9751135382523	35,82	39,5297379743904	35,82	30,3105107028894	35,82	40,2614772390926
35,84	29,129825312941	35,84	40,0549157103427	35,84	30,5833702155917	35,84	40,3224599250055
35,86	29,842983449073	35,86	39,8621054186338	35,86	30,8128678330197	35,86	40,0779807514266
35,88	29,8817942290225	35,88	40,0391182678375	35,88	30,6211143771252	35,88	40,1143893519383
35,9	30,3117802405066	35,9	39,8115029016153	35,9	31,0173049807498	35,9	39,6632543420761
35,92	30,4546723426093	35,92	40,0243529981276	35,92	31,469050810361	35,92	39,3356724664079
35,94	30,9314276528697	35,94	40,1549995781694	35,94	31,212003248918	35,94	38,8982712314215
35,96	30,8912154384856	35,96	40,2898094194273	35,96	31,0876459807542	35,96	38,9160304030879
35,98	30,8899860580066	35,98	40,2014688431602	35,98	30,6924882327808	35,98	38,8777831453656
36	31,1340913590504	36	40,0852261444781	36	30,1896184464789	36	38,7896302237463
36,02	30,8187812534774	36,02	40,1251550240222	36,02	30,4004689324572	36,02	38,9176680035177
36,04	30,6531190974155	36,04	39,7189234486936	36,04	30,2133841992542	36,04	39,0369435193651
36,06	30,3756705588068	36,06	39,1096772280298	36,06	30,5314740208548	36,06	38,9420316895641
36,08	30,4550711282544	36,08	38,7798924121236	36,08	30,3796681909124	36,08	38,9927694660509
36,1	30,399704309557	36,1	38,4529413214905	36,1	30,0224953567331	36,1	39,4240284734818
36,12	30,4091645357496	36,12	38,5747883194142	36,12	29,6430163249618	36,12	39,5840190529689
36,14	30,4115850654599	36,14	38,5662809401055	36,14	29,2442237772558	36,14	39,76103941043
36,16	29,9916921930299	36,16	38,5423562252618	36,16	28,7124976360495	36,16	39,8119384916941
36,18	29,8926166885098	36,18	38,9091641720598	36,18	28,4639672403062	36,18	39,3663504401226
36,2	28,9714955088293	36,2	39,0580287017394	36,2	27,8754945819427	36,2	39,122501082476
36,22	29,1449517046474	36,22	38,7392899857648	36,22	27,8498457541136	36,22	39,0455154537405
36,24	28,8834480312155	36,24	38,9010753264314	36,24	27,6628075796848	36,24	38,7827161894883
36,26	28,732385975832	36,26	38,451397070859	36,26	27,3354920424545	36,26	38,4656980192281
36,28	28,2039425693203	36,28	38,0984408624938	36,28	27,232545184755	36,28	38,0111433558234
36,3	28,0335345936867	36,3	38,029917208122	36,3	27,1382981304251	36,3	36,9919809815599
36,32	27,6724816212486	36,32	37,8496133993228	36,32	27,6351548510919	36,32	36,7360781496714
36,34	27,7094664514231	36,34	37,9519207050645	36,34	27,8945815242314	36,34	36,4712017531344
36,36	28,112341738607	36,36	37,8779351290413	36,36	27,984214563286	36,36	36,3765946804291
36,38	28,1917645292126	36,38	37,8960400953126	36,38	27,9570956881334	36,38	36,1240126142836
36,4	28,4991207399591	36,4	37,7239440498024	36,4	28,5049460494257	36,4	35,864149662841
36,42	28,7226223918852	36,42	37,7809507055394	36,42	28,6169008495035	36,42	35,5224931642529
36,44	29,090416803235	36,44	38,0064204917362	36,44	29,0025180966372	36,44	35,3295345052417
36,46	29,1171004354993	36,46	38,30273284595	36,46	29,2843971147973	36,46	35,5739727360429
36,48	29,8290888580761	36,48	37,9313953153399	36,48	29,581686756453	36,48	35,7727934192756
36,5	29,9189870650035	36,5	37,757955059984	36,5	29,6340965227831	36,5	35,9698293366028
36,52	30,3015299331242	36,52	38,1400493124503	36,52	29,5639221993033	36,52	36,1907025599006
36,54	30,6715239305869	36,54	38,6110506106644	36,54	29,2856645129046	36,54	36,4963122074117
36,56	30,6286458770171	36,56	38,9812078735299	36,56	28,9008937944357	36,56	37,1985114208667
36,58	30,8591876030882	36,58	39,0100090978842	36,58	29,1105278495673	36,58	37,7621289527534
36,6	30,8311061669724	36,6	39,0815899378256	36,6	29,4784487739881	36,6	37,8250502914025
36,62	30,6275213898383	36,62	39,4358434611236	36,62	29,5593655822913	36,62	37,7814931912255
36,64	30,4903882345012	36,64	39,3808555821469	36,64	29,6233913498386	36,64	38,216976292467
36,66	30,3542380285473	36,66	39,3409000554334	36,66	29,3456511899136	36,66	38,0651048477285
36,68	30,614071695339	36,68	39,2497828408058	36,68	28,7554436098635	36,68	37,8367547743266
36,7	30,7827988865767	36,7	39,4346912967287	36,7	28,350307242431	36,7	37,6768679496253
36,72	30,6100967891517	36,72	39,1114602425088	36,72	28,285895261208	36,72	37,554830342222
36,74	30,5585463042352	36,74	38,9082759459234	36,74	27,6388759538657	36,74	37,7142753283572
36,76	30,5638371189296	36,76	38,6678182202543	36,76	28,2740865588404	36,76	37,6219294129488
36,78	30,2507525093123	36,78	38,2128118000581	36,78	28,2811058890068	36,78	37,805776807245
36,8	30,1953118423919	36,8	38,4547347048011	36,8	28,3145168856145	36,8	38,3658079005972
36,82	29,5369955944308	36,82	38,6961569782679	36,82	28,2942365502218	36,82	37,7424033363519
36,84	29,3573181642329	36,84	38,2959741976484	36,84	28,525026245196	36,84	37,5485044700014
36,86	28,8190173297935	36,86	38,2887345041147	36,86	28,4727642773058	36,86	36,7606788730846
36,88	28,1798844441661	36,88	38,6115147941707	36,88	28,5321321419148	36,88	36,4835569492764
36,9	27,1994520882854	36,9	38,4672430651303	36,9	28,2847481715769	36,9	36,8273842738229
36,92	27,0309419804961	36,92	38,8210640979624	36,92	27,9120048858304	36,92	37,0493652643554
36,94	26,9073382963336	36,94	38,8926480773042	36,94	27,5925635425364	36,94	37,0053737302966
36,96	26,8899260333141	36,96	38,8324948148707	36,96	27,4503939697268	36,96	37,4727742951573
36,98	26,6004722125658	36,98	38,7581125829233	36,98	27,3573677979905	36,98	37,9145888383553
37	26,7069857062939	37	38,6313901961622	37	27,8173029667275	37	37,5451020656361
37,02	26,6824571990386	37,02	38,4391754981731	37,02	27,6200008642697	37,02	36,9130335780341
37,04	26,9776029094701	37,04	37,7164774114334	37,04	27,1872573190759	37,04	36,4440934455914
37,06	27,708163683274	37,06	37,0980181701025	37,06	27,3624358723475	37,06	36,2094271662089
37,08	27,9970588451501	37,08	36,9886651500626	37,08	27,4693838043781	37,08	35,82031556299
37,1	28,3418576120498	37,1	36,5573813166746	37,1	27,3564314994288	37,1	35,9955420547995
37,12	28,7028660559667	37,12	36,1095400734587	37,12	27,0036109992435	37,12	35,373886155249
37,14	29,2357045325165	37,14	36,106522281018	37,14	27,0974262222806	37,14	35,7807773414476
37,16	29,9025079699866	37,16	35,7386934750445	37,16	27,1799897752833	37,16	35,9814213481836
37,18	30,5379338401974	37,18	35,0610088482151	37,18	26,766848964319	37,18	36,0748675978809
37,2	30,9616253800969	37,2	34,8434571088827	37,2	27,1377506583904	37,2	36,1000310859854
37,22	31,3815179178091	37,22	34,620194631307	37,22	27,3571719790699	37,22	36,7320433217326
37,24	30,9895807561161	37,24	34,7257159759644	37,24	27,3002507040055	37,24	37,0355678120993
37,26	31,0847737435125	37,26	34,9746949144188	37,26	27,2059138129932	37,26	37,0938454646336
37,28	30,9446131905967	37,28	35,350735378723	37,28	27,1089741013179	37,28	37,5660877825072
37,3	30,8516720329221	37,3	35,1567489694545	37,3	26,881291600965	37,3	37,2291807934391
37,32	31,0072022313472	37,32	35,0099682616794	37,32	26,8636526667263	37,32	37,229270766219
37,34	30,3988078176272	37,34	34,8657867452474	37,34	27,0059238521278	37,34	37,1596408260546
37,36	30,1251456662912	37,36	34,739908654015	37,36	26,8406994971772	37,36	37,2382429956276
37,38	29,7137542827678	37,38	34,3585129997813	37,38	27,2208856223823	37,38	37,0433253404578
37,4	29,4693948172257	37,4	34,5296681975676	37,4	27,4061907765426	37,4	37,1236872035198
37,42	29,2645657782481	37,42	34,8035276105841	37,42	27,3950791514941	37,42	37,4014489693218
37,44	29,0947975236677	37,44	35,0404839676721	37,44	27,3369418565595	37,44	37,3154983065056
37,46	28,67438194469	37,46	35,7049077533186	37,46	27,2953680825791	37,46	37,2717126753731
37,48	28,4208259809099	37,48	36,1813598905511	37,48	27,3394229101975	37,48	37,6746882136999
37,5	28,0786835513151	37,5	36,5325155259619	37,5	27,3797689632363	37,5	37,836742817796
37,52	27,634884205057	37,52	36,6988763055181	37,52	27,3122625808753	37,52	37,9715876228558
37,54	27,9753316263277	37,54	37,0691676287097	37,54	26,9004438337526	37,54	38,7085622410898
37,56	28,0529437894977	37,56	37,2392306980038	37,56	26,8741754741962	37,56	39,3614664956137
37,58	27,7818599148517	37,58	37,2083302452524	37,58	26,8134661783729	37,58	39,5826525537587
37,6	28,0065084423155	37,6	37,8155025118718	37,6	27,00206760009	37,6	39,5199039228702
37,62	28,182744369792	37,62	38,4868058487363	37,62	27,0194649269586	37,62	39,5675413658194
37,64	28,1424859496662	37,64	38,9897200072525	37,64	27,7123960171422	37,64	39,8962304365443
37,66	28,7325572240968	37,66	39,0448253630245	37,66	27,6081862751316	37,66	39,9146923408398
37,68	29,2646736292221	37,68	39,6777640844175	37,68	27,5644885759475	37,68	40,2558083825735
37,7	29,3250028997023	37,7	39,9629876882297	37,7	27,2769985360859	37,7	39,9635767522681
37,72	29,9025806241195	37,72	40,2565474000345	37,72	27,4698735514837	37,72	39,9782924859518
37,74	30,2037044262795	37,74	40,3013264897423	37,74	27,3556219776075	37,74	39,5986334764121
37,76	30,5886127717139	37,76	40,4298628542748	37,76	27,5174720141752	37,76	39,2454634187304
37,78	30,8499997910933	37,78	40,3577625832838	37,78	27,5769877102222	37,78	38,9328245201431
37,8	31,486725409888	37,8	39,7488169284803	37,8	27,4907926552469	37,8	38,4546490852474
37,82	31,7464879481971	37,82	39,5517354116929	37,82	27,0381654305845	37,82	38,0567209620837
37,84	32,6277920849755	37,84	39,0625742838	37,84	27,1919959008485	37,84	37,3042615877791
37,86	33,0113300281059	37,86	39,2779136045385	37,86	27,2368934056666	37,86	37,3207701708037
37,88	32,8557166434625	37,88	38,9424560664385	37,88	26,697409108822	37,88	37,0068193787441
37,9	33,1904632009814	37,9	38,7178474344961	37,9	27,1788199502607	37,9	36,957058787547
37,92	33,1036135472195	37,92	38,6907196850585	37,92	27,4566690164681	37,92	36,5324859604324
37,94	32,8086212441197	37,94	39,0342246446154	37,94	27,151834466788	37,94	36,0884657749394
37,96	32,4899672883265	37,96	38,3268396335483	37,96	27,3620820194111	37,96	37,0865437395213
37,98	32,6241814125558	37,98	37,8635649168202	37,98	27,0910877755643	37,98	37,0970683517832
38	32,5044400571383	38	37,9658183874645	38	26,8047581308403	38	37,2412942614284
38,02	31,8514094306932	38,02	38,0187020043302	38,02	26,5051414467913	38,02	37,381863699152
38,04	31,3189862770589	38,04	37,9479377096003	38,04	26,221538958083	38,04	37,3316142802182
38,06	30,8597718495586	38,06	37,8075225183711	38,06	26,0871238874352	38,06	37,5409114483436
38,08	30,4730079389276	38,08	37,3474222044434	38,08	26,164004135951	38,08	38,1703271744374
38,1	29,873693045885	38,1	37,2946773510049	38,1	26,572607242407	38,1	38,2598369467102
38,12	29,8114388876228	38,12	37,6555936417396	38,12	26,4983790321247	38,12	38,3116792218808
38,14	29,2829780127884	38,14	37,7300465820355	38,14	26,9565925412633	38,14	37,5808124953122
38,16	29,2314656994386	38,16	37,4404534391024	38,16	27,6231805682425	38,16	37,4677198052912
38,18	29,2594696783788	38,18	37,5081033792496	38,18	27,8190384397513	38,18	37,4379235198212
38,2	29,2688393735074	38,2	37,9645307916634	38,2	27,7635579755146	38,2	37,0191072833431
38,22	28,5776329495409	38,22	37,8633334774511	38,22	27,7518692333274	38,22	37,4410085210726
38,24	28,1732565158013	38,24	38,5145195927553	38,24	27,7538886160532	38,24	37,3529073892985
38,26	28,1137639321771	38,26	39,1337659073943	38,26	27,9059124150252	38,26	37,4131770822183
38,28	27,7165751354569	38,28	39,9181926370608	38,28	27,8506673205658	38,28	37,905491924351
38,3	27,4331667434512	38,3	40,5047861905659	38,3	28,0650222156893	38,3	38,3205543583356
38,32	26,953157973832	38,32	40,8473172149115	38,32	28,1853586414353	38,32	38,4192564797665
38,34	26,453575544804	38,34	40,7540617164754	38,34	28,1257470659442	38,34	38,7803783113953
38,36	26,5054285203662	38,36	40,3771515510869	38,36	28,1949461342876	38,36	39,02137951901
38,38	26,9957251705475	38,38	40,2137274953169	38,38	28,0906373937998	38,38	39,4676553893215
38,4	27,2772842745788	38,4	40,3368277533093	38,4	28,1204873962687	38,4	39,5667749433375
38,42	27,1347588392629	38,42	39,9951124650108	38,42	28,5557088645417	38,42	40,0037720046693
38,44	27,2161342599154	38,44	39,8556317735506	38,44	28,629584195727	38,44	40,2319945515314
38,46	27,490485891897	38,46	39,9164792860427	38,46	28,6533065739681	38,46	40,1578826706886
38,48	28,1254849830014	38,48	39,5002442067222	38,48	28,5514738762978	38,48	39,7440163334436
38,5	28,7013847081276	38,5	39,5072339085203	38,5	27,9468116550894	38,5	39,4766478112138
38,52	29,1229773966611	38,52	38,8582783964604	38,52	28,0347134451959	38,52	39,0250998563536
38,54	29,0417539082137	38,54	38,543682824214	38,54	27,9092021650579	38,54	39,486985475051
38,56	29,3394695943332	38,56	38,3747043988377	38,56	27,5907749570584	38,56	39,5734647411322
38,58	30,1217867051406	38,58	38,6316013426326	38,58	27,2774720118008	38,58	39,2289214142899
38,6	30,6744784021536	38,6	38,2996828317097	38,6	27,0517223508304	38,6	39,2478458910253
38,62	30,8899084142101	38,62	37,8698299742875	38,62	26,7018950358002	38,62	38,8877353900083
38,64	31,2059018575675	38,64	37,7592196853014	38,64	26,6071972769873	38,64	38,9634907350002
38,66	31,3089818799071	38,66	37,6133628888447	38,66	26,6180908839037	38,66	38,7043608016754
38,68	31,6274484619314	38,68	37,6451226293252	38,68	27,0677341504125	38,68	38,4028362900323
38,7	31,5645077860658	38,7	36,9269116379182	38,7	27,0807017884217	38,7	37,9599491712305
38,72	31,7486232691213	38,72	37,193484893832	38,72	27,4134550339431	38,72	37,9019038398573
38,74	31,9945964911855	38,74	36,9750540371084	38,74	27,5725474902247	38,74	37,8043146363682
38,76	32,1023130150485	38,76	36,9499201906346	38,76	27,8399197908186	38,76	36,9158717948413
38,78	31,9498514121232	38,78	37,6427345915571	38,78	27,8742695063765	38,78	36,230700311424
38,8	31,6777786950079	38,8	37,8607687730946	38,8	28,0055468760321	38,8	36,0441952306892
38,82	31,1389777589989	38,82	37,8198780361261	38,82	28,067715086496	38,82	35,1967300082968
38,84	30,6170869175573	38,84	37,8503197009593	38,84	27,6547215712633	38,84	34,7944798082086
38,86	30,3649188853479	38,86	37,9554381784668	38,86	27,4101578825417	38,86	34,9204756743245
38,88	30,20089195243	38,88	37,2717291933813	38,88	26,9079445168701	38,88	34,4106619833577
38,9	29,4171395593227	38,9	37,5728695800195	38,9	26,5790455253423	38,9	33,7691384300592
38,92	29,2783269794596	38,92	37,6955036840913	38,92	26,4051616454167	38,92	33,2011254659445
38,94	28,726943172094	38,94	37,8163594210516	38,94	26,3466548161741	38,94	32,9430239423659
38,96	28,6420950403891	38,96	37,7957857580713	38,96	26,8682174829037	38,96	32,5774438758163
38,98	28,6923581966472	38,98	37,3591540256024	38,98	26,6721534021705	38,98	32,7746676702521
39	28,6086068706422	39	37,6098450003603	39	26,7959399744096	39	33,2510316717055
39,02	28,6106665000273	39,02	37,1228915104384	39,02	26,5540533854441	39,02	33,106629034844
39,04	28,7895034689521	39,04	36,6741321182607	39,04	26,4632274222064	39,04	33,6291075821908
39,06	28,6675459926775	39,06	36,5671705419005	39,06	26,1485002649669	39,06	33,9750264358353
39,08	28,5136235798509	39,08	36,3747276797245	39,08	26,1450301241367	39,08	34,6169467925232
39,1	28,5413074889869	39,1	36,2210305111455	39,1	26,236517476196	39,1	35,0586480713182
39,12	28,4060985789946	39,12	35,879548667681	39,12	25,8379007920714	39,12	35,7153296155796
39,14	28,2418056835649	39,14	35,5378780899459	39,14	26,0516187370366	39,14	36,2480530388806
39,16	28,2940575434508	39,16	35,1780596490097	39,16	26,7661636280167	39,16	36,4869198743066
39,18	27,992735326097	39,18	35,1336684266729	39,18	26,880510228438	39,18	36,822135622047
39,2	27,6601179857968	39,2	34,6222337838562	39,2	26,9528393267362	39,2	36,9649390949778
39,22	27,7745160599761	39,22	34,519997435291	39,22	27,2241420241003	39,22	37,1282830601957
39,24	28,1023364724519	39,24	34,4195873881124	39,24	27,6949672545869	39,24	37,2820594004318
39,26	28,018169206514	39,26	34,1418408881267	39,26	27,4275128691858	39,26	37,6348682753307
39,28	28,211078954253	39,28	33,4452946649346	39,28	27,9277220210061	39,28	38,0714939585645
39,3	28,3683051338944	39,3	33,3309157143523	39,3	27,9964335362245	39,3	37,8900322286976
39,32	28,0285314075351	39,32	33,1591008152276	39,32	28,2211970236267	39,32	38,1193496057932
39,34	27,9482476391914	39,34	33,0404512715835	39,34	27,8382197061515	39,34	37,5320096091439
39,36	27,4854998158255	39,36	33,6783382781435	39,36	27,4912025149994	39,36	36,9805015052656
39,38	26,8470995337081	39,38	33,6096633728438	39,38	27,6603304523498	39,38	37,1339492380248
39,4	26,7121530260616	39,4	33,5237720678111	39,4	27,4062248250809	39,4	37,5408814473649
39,42	26,5767856729714	39,42	33,9012704204985	39,42	27,4793274210378	39,42	37,3537486717352
39,44	26,7212907266947	39,44	34,0631572097139	39,44	27,0919208886763	39,44	37,1887764808703
39,46	26,6527113045458	39,46	34,2646775741559	39,46	27,496845478885	39,46	36,765806001137
39,48	26,5174978073407	39,48	34,293530702507	39,48	27,6580890828753	39,48	36,9307860555021
39,5	27,0231466580756	39,5	35,0538136667826	39,5	27,5363761861702	39,5	36,5849921237559
39,52	27,1325927607712	39,52	36,0114582880252	39,52	27,4423303062457	39,52	36,2025524635047
39,54	27,0300741280958	39,54	36,0751792417958	39,54	27,7196990277604	39,54	36,1073939893041
39,56	26,9401085164214	39,56	36,7482609546135	39,56	27,6906518423362	39,56	35,7342447203743
39,58	27,227586684221	39,58	37,5368378141374	39,58	27,3879287011502	39,58	35,2841427224702
39,6	27,3300105642829	39,6	37,8144460745609	39,6	27,4457096236074	39,6	35,0944609088568
39,62	27,2081194938122	39,62	38,4677084201486	39,62	27,4888608575945	39,62	34,9744094064394
39,64	27,0334130178611	39,64	38,780956801824	39,64	26,8818282661926	39,64	35,0779168386389
39,66	26,9073274228987	39,66	38,9848417278423	39,66	26,2919519789402	39,66	34,8809683715508
39,68	26,4930537378638	39,68	38,9133250436747	39,68	25,594271631696	39,68	34,6989318966209
39,7	26,5564787758253	39,7	38,4071143733524	39,7	24,9745931854655	39,7	34,68570630375
39,72	26,4963059033488	39,72	37,9209581719473	39,72	24,745693927758	39,72	34,3061545295877
39,74	26,1410597159568	39,74	37,2659185072937	39,74	25,0389166500889	39,74	34,7131386257149
39,76	26,126094544085	39,76	37,4008232060011	39,76	25,474588926418	39,76	35,0406709255697
39,78	26,0254095966395	39,78	37,2074065216599	39,78	25,5554903959617	39,78	34,7902986621669
39,8	25,5196482963498	39,8	36,6210905308492	39,8	25,8688761987194	39,8	34,5529470762843
39,82	25,2144565102415	39,82	36,5144021341168	39,82	25,6642243129339	39,82	34,3658244347101
39,84	24,6442301439046	39,84	35,645033986575	39,84	26,1925179198037	39,84	34,0956852647792
39,86	24,14180411827	39,86	34,9825627106665	39,86	26,535913842191	39,86	34,4189494218014
39,88	24,5370005657801	39,88	34,5725856718964	39,88	26,739268651767	39,88	34,5442181300452
39,9	24,5777827141324	39,9	34,535775881613	39,9	26,9731594701813	39,9	33,9556187001517
39,92	24,7506862292648	39,92	34,0077869767368	39,92	26,9741037525521	39,92	33,8684785967439
39,94	25,03619445737	39,94	33,8521389830608	39,94	26,5130421731139	39,94	33,71449132792
39,96	25,2129291996471	39,96	33,375606365772	39,96	26,3245965249622	39,96	33,8348356888465
39,98	25,3648281487169	39,98	33,5723111257672	39,98	26,3990644899829	39,98	33,6368947496535
40	25,7199241559623	40	33,4957936423654	40	26,3102878498216	40	33,4453511825112
40,02	25,7264901695837	40,02	33,1006764260352	40,02	25,529769398709	40,02	33,579281716915
40,04	26,372454141658	40,04	32,8524696580518	40,04	25,4303897383221	40,04	34,3568011690449
40,06	26,9149456177044	40,06	32,592392529206	40,06	25,6076212049923	40,06	34,2719498096814
40,08	27,0874346036131	40,08	32,6000445451941	40,08	25,505692222743	40,08	33,8343739181505
40,1	27,6137809174483	40,1	33,1486523702145	40,1	25,1884788638424	40,1	34,05481937824
40,12	27,9357248627868	40,12	33,0544587223221	40,12	25,3636165873825	40,12	34,3914096443662
40,14	28,1060659589594	40,14	33,278034171316	40,14	25,1561826687536	40,14	34,1247637884744
40,16	27,947569592001	40,16	33,8491946160249	40,16	24,9450557445433	40,16	34,0263284309834
40,18	28,4345664018287	40,18	34,0144030560907	40,18	25,0834957673753	40,18	33,9768541719296
40,2	28,374305323314	40,2	33,6331198163611	40,2	24,3831819862084	40,2	33,6614592771242
40,22	28,1434580889266	40,22	34,2475929859817	40,22	24,2891409320622	40,22	33,3789528233176
40,24	28,0947718648631	40,24	34,2862047428772	40,24	24,155055650824	40,24	33,3940527571598
40,26	27,8630458432236	40,26	35,0285799623011	40,26	24,2216593434496	40,26	33,5058336850694
40,28	27,6891317174385	40,28	35,4386180005508	40,28	24,3200316462619	40,28	33,2646098135342
40,3	27,4899896288458	40,3	35,6849123676214	40,3	24,2379039534809	40,3	33,5482511244565
40,32	27,1404345518128	40,32	36,2596383456848	40,32	24,1062039954808	40,32	33,6986938797309
40,34	26,7635481229695	40,34	36,3685074389197	40,34	24,1192102098758	40,34	33,3053309631962
40,36	26,7918333911819	40,36	36,4547796896118	40,36	23,8628922093262	40,36	33,5644546455079
40,38	26,549815130386	40,38	36,3567062236528	40,38	23,6717904982752	40,38	33,3006614817057
40,4	25,881900434827	40,4	36,0223005058102	40,4	23,859704666799	40,4	33,2113875763925
40,42	25,8758986404985	40,42	35,4983917060881	40,42	23,9356242571906	40,42	33,1430208143646
40,44	25,5907210319663	40,44	35,1612025563764	40,44	23,6178480696548	40,44	32,9433962827774
40,46	25,2421785187908	40,46	34,6447649891831	40,46	24,1998088051114	40,46	33,202533114131
40,48	25,1162698266138	40,48	34,1555059651713	40,48	24,6099417000211	40,48	32,7667398669949
40,5	24,9644900950298	40,5	33,4069512195755	40,5	24,4036542287438	40,5	32,5734135678312
40,52	24,9029536620708	40,52	33,1614512455547	40,52	24,6491538931505	40,52	32,8477819552813
40,54	25,6018045598225	40,54	33,3391957545851	40,54	24,5815471039713	40,54	32,761947028254
40,56	25,6620419516838	40,56	33,361851409574	40,56	25,0219039883521	40,56	33,075226722465
40,58	25,8409978201124	40,58	33,2097417512198	40,58	24,9361925346212	40,58	33,2921918697764
40,6	25,7746017851552	40,6	33,2022655800245	40,6	25,4225205252077	40,6	33,2954544708787
40,62	25,5874405553536	40,62	33,2882714431764	40,62	25,6467151764215	40,62	33,7288951833864
40,64	25,6793687899806	40,64	33,510387764226	40,64	26,4139840968134	40,64	34,3114065989583
40,66	26,0007989688948	40,66	34,1634334240796	40,66	26,3518198985425	40,66	34,0825941880504
40,68	25,7500953995897	40,68	35,1069389068066	40,68	26,1832851547327	40,68	33,9459512766854
40,7	25,8089872474705	40,7	35,1936055900756	40,7	26,0871225968767	40,7	33,9603741630699
40,72	25,9749401365833	40,72	35,2831127907051	40,72	26,0836573099286	40,72	34,0834690538937
40,74	25,9585617600513	40,74	34,9451976560547	40,74	26,003814091803	40,74	34,2207768867741
40,76	26,4734623379372	40,76	34,9820612231756	40,76	25,7424869697027	40,76	34,0276337620917
40,78	26,6803581351579	40,78	35,0518882952386	40,78	25,6218572866282	40,78	33,3620054143448
40,8	26,5752211277039	40,8	34,8378366814528	40,8	25,403066243223	40,8	32,6352454610984
40,82	26,523963298729	40,82	35,5902861035862	40,82	25,1566500769188	40,82	31,9851735989759
40,84	26,0629312980829	40,84	35,8198002570215	40,84	24,9009477820509	40,84	31,7843241678655
40,86	25,8843535163182	40,86	35,8354862785977	40,86	24,9707798464616	40,86	31,4726970677056
40,88	25,8351158181319	40,88	35,9766794460733	40,88	24,9761913656098	40,88	30,786131403915
40,9	25,9125528820456	40,9	36,2000949716324	40,9	25,0524692692105	40,9	29,9658927118709
40,92	25,9170807231146	40,92	36,3019305153514	40,92	25,6475527090714	40,92	29,6623009645383
40,94	25,5017222268031	40,94	36,67348531161	40,94	25,8819213387435	40,94	29,633501936217
40,96	25,4230732832576	40,96	36,9540681978753	40,96	25,5065036166158	40,96	29,6721007281653
40,98	25,2047864268739	40,98	36,5614714807302	40,98	25,5120377580562	40,98	29,8119318158109
41	24,6744937914371	41	35,9232346351635	41	24,9439400557063	41	29,5734444348134
41,02	24,9054519170466	41,02	35,2967507923941	41,02	24,7001692864867	41,02	29,8430439516863
41,04	25,4210334971128	41,04	34,9206296445187	41,04	24,4719228246683	41,04	30,067960268558
41,06	25,6162511707531	41,06	34,9675883402121	41,06	24,5172923368636	41,06	30,4782924996093
41,08	25,9186099554946	41,08	34,8216194679162	41,08	24,7279664674465	41,08	30,8804104830033
41,1	26,2076579613659	41,1	33,9002370229832	41,1	24,4745678347749	41,1	31,3212750744687
41,12	26,3326861849654	41,12	33,350593712882	41,12	24,3316641268056	41,12	31,8633863837063
41,14	26,6248325549072	41,14	33,0017614877027	41,14	24,1641282433165	41,14	31,9240860462879
41,16	26,7874519795253	41,16	32,4817024423878	41,16	24,3552240633341	41,16	32,5755968640804
41,18	27,1021040431391	41,18	31,6110103370068	41,18	24,4660981015893	41,18	33,266270986308
41,2	27,5313503443595	41,2	31,3964799477548	41,2	24,9216041651706	41,2	33,8170829717076
41,22	27,6131964144138	41,22	31,1907546129414	41,22	25,1449273949767	41,22	33,6064555246287
41,24	27,6510691192712	41,24	30,9864640870864	41,24	25,2561804586846	41,24	33,8070733005402
41,26	27,8008215981558	41,26	30,4793486205169	41,26	25,2397099520216	41,26	34,0757020939139
41,28	27,8786223013969	41,28	29,8798112467013	41,28	25,5408916793096	41,28	34,3912961816585
41,3	27,6886832025153	41,3	30,1326529630857	41,3	25,7493553023479	41,3	34,4421818110559
41,32	27,7761385107934	41,32	30,3621566231175	41,32	25,7407616566276	41,32	34,2903455593693
41,34	27,5660166091851	41,34	30,3232588293252	41,34	25,4783596094256	41,34	34,5282753710643
41,36	27,4197126170985	41,36	30,0734502962431	41,36	25,5885259107046	41,36	34,4682606617542
41,38	27,4107597230118	41,38	30,3616260072826	41,38	25,9273749991552	41,38	34,2461793487144
41,4	27,1211601714955	41,4	30,4345431569399	41,4	26,0301994750225	41,4	34,0774314861255
41,42	27,334564754433	41,42	30,8448202504941	41,42	26,0590529886147	41,42	34,3931479904371
41,44	27,0700705694833	41,44	30,8557871058253	41,44	26,0676455046624	41,44	34,2723785405713
41,46	26,8947725584237	41,46	31,6164098017348	41,46	25,761907151205	41,46	33,6205249908419
41,48	26,4576349220835	41,48	32,0580330773853	41,48	25,786632745835	41,48	33,2204360842014
41,5	26,3028944169227	41,5	32,1177766766342	41,5	25,7309670070783	41,5	32,3273147346971
41,52	25,6416664151244	41,52	31,6051559645605	41,52	25,6803871562977	41,52	31,7276649340623
41,54	25,5099241456349	41,54	31,8017840757554	41,54	25,7144999312729	41,54	31,3615795991315
41,56	25,4281435855406	41,56	31,5509826415927	41,56	25,3429737404406	41,56	30,940199631347
41,58	25,1373871235834	41,58	31,5364898978637	41,58	25,1422718215232	41,58	30,5984726127679
41,6	25,0348216300983	41,6	31,4332347499009	41,6	25,1134937506421	41,6	30,1639471938196
41,62	24,8767934319986	41,62	31,4623466069117	41,62	24,6552544735999	41,62	30,0644541413
41,64	24,6311859786669	41,64	31,6453299311191	41,64	23,9773292929722	41,64	30,113364643666
41,66	24,5775511400865	41,66	31,7365985313511	41,66	24,0310725573885	41,66	29,854255535631
41,68	24,6036919809976	41,68	32,120848698255	41,68	23,6260691367138	41,68	30,1531373381944
41,7	24,2146873202781	41,7	31,7715390633215	41,7	23,6279867968014	41,7	29,7703896249822
41,72	23,8657676301764	41,72	31,6757927633805	41,72	23,8434243979526	41,72	30,0264000722791
41,74	24,0630450831934	41,74	31,4419659723789	41,74	23,3230351394628	41,74	30,4727093284821
41,76	23,9683108049302	41,76	31,1340733520216	41,76	23,0988336516377	41,76	30,2034586908283
41,78	23,8040096989672	41,78	31,0167563019946	41,78	23,4598937682485	41,78	30,5175306213697
41,8	23,6057852288401	41,8	30,3894897587212	41,8	23,4038071895743	41,8	30,4667018900537
41,82	23,7710163992453	41,82	30,5037649259403	41,82	23,3078435363581	41,82	30,7513289455687
41,84	24,1423614733213	41,84	30,5257259573127	41,84	22,9351322796328	41,84	30,790582189154
41,86	24,6759565412804	41,86	30,3545132477434	41,86	22,6541455394315	41,86	30,9183888563798
41,88	24,5603954205879	41,88	30,0006470008501	41,88	22,5827400592578	41,88	31,0719660611471
41,9	24,9447344601238	41,9	29,8518264625643	41,9	22,1141836236338	41,9	31,1959653576089
41,92	24,8793945058134	41,92	29,3579447840841	41,92	21,9638784294865	41,92	31,2013379482861
41,94	25,0790419483613	41,94	29,5317146322817	41,94	21,8354541873695	41,94	31,4982871424538
41,96	25,2828836305747	41,96	30,1010710193394	41,96	21,903058022664	41,96	31,9248253632583
41,98	25,3336685244356	41,98	30,0705957268915	41,98	21,5065595299637	41,98	32,3700273991428
42	25,2954264224729	42	30,2443150129636	42	21,3561592846411	42	32,5167230655419
42,02	25,0348813699651	42,02	29,9986208904537	42,02	21,3095749692434	42,02	32,746235940892
42,04	24,5547416251075	42,04	29,4663845601987	42,04	22,0255797108109	42,04	33,1389813627413
42,06	24,0448727557513	42,06	28,7688800252229	42,06	22,340430223722	42,06	33,6740956673327
42,08	24,006009444525	42,08	28,4842501555521	42,08	22,3945602373626	42,08	33,6010928040219
42,1	24,0595140668238	42,1	27,7892788791412	42,1	22,3851095241029	42,1	33,4188658066074
42,12	23,584561656596	42,12	27,6475474342664	42,12	22,5488662448559	42,12	33,1472429696535
42,14	23,0176154910451	42,14	27,9478054608556	42,14	22,7751321057439	42,14	33,5891606056223
42,16	22,6209695082558	42,16	28,2834036682218	42,16	22,7415179905254	42,16	33,538450587189
42,18	22,3875297890389	42,18	28,6346191306525	42,18	23,2037136363876	42,18	33,1205955625403
42,2	22,6153858459463	42,2	28,6215461834722	42,2	23,658853876292	42,2	32,5445254565739
42,22	22,6779712227999	42,22	28,9624482176879	42,22	24,0022956153904	42,22	31,7440558110415
42,24	22,7687026849362	42,24	29,4550216339104	42,24	24,3516047258275	42,24	31,3056110489052
42,26	22,4933843969083	42,26	29,9704617694913	42,26	24,342885809913	42,26	30,8792725444312
42,28	22,5422873859647	42,28	30,4154380562096	42,28	24,4098958134928	42,28	30,7462805254628
42,3	22,6281800867076	42,3	29,9471950726083	42,3	24,5188674448459	42,3	30,5073589103089
42,32	22,5689452081699	42,32	30,1901540987118	42,32	24,2991617212292	42,32	29,8847904638993
42,34	22,6266610453798	42,34	30,8943929058489	42,34	24,3692657755986	42,34	29,906040672892
42,36	22,4879702276474	42,36	31,5406050705505	42,36	24,5035224001487	42,36	29,7380922789065
42,38	22,2864580950533	42,38	32,2005633890031	42,38	24,6852279124199	42,38	29,3549980160796
42,4	22,2848022752381	42,4	32,4416519612828	42,4	25,0698767268189	42,4	29,6740159898102
42,42	22,1201323860298	42,42	32,5042368235868	42,42	25,2379223133844	42,42	30,1793022088447
42,44	22,0545676295519	42,44	32,9107093679534	42,44	24,9922222046359	42,44	30,0865995598743
42,46	22,4102142060768	42,46	33,5036267782674	42,46	25,0025259756104	42,46	29,6733272715949
42,48	22,4867237048799	42,48	33,6570962108457	42,48	24,569685097792	42,48	30,0425380604773
42,5	23,0502470553839	42,5	33,715034542407	42,5	24,5250341159592	42,5	30,2584257175169
42,52	23,3831627723005	42,52	34,0827095823325	42,52	24,3183065291232	42,52	30,7382013849142
42,54	23,3150560337537	42,54	34,1744184890071	42,54	24,173283756937	42,54	30,6230425473522
42,56	23,5576336373829	42,56	34,2201074179912	42,56	24,4435949702452	42,56	31,0490159957899
42,58	23,719098763622	42,58	34,0062698963501	42,58	24,4467955951866	42,58	31,5551041595502
42,6	24,3053801319798	42,6	34,2291965487013	42,6	24,3538924781915	42,6	31,7888206239291
42,62	24,4092020476697	42,62	34,3489575544227	42,62	24,1439555323317	42,62	32,0207983516277
42,64	24,292658363309	42,64	34,5530013551985	42,64	24,0238666739854	42,64	31,512522882109
42,66	23,9260848350265	42,66	34,004697370747	42,66	23,6257662256183	42,66	32,1697056876107
42,68	23,6344508547452	42,68	33,8792104283833	42,68	23,3829918705953	42,68	31,958506614502
42,7	24,1242867655403	42,7	33,8648733908025	42,7	23,4225784078645	42,7	32,2950240913452
42,72	24,057654928041	42,72	33,301693196948	42,72	23,3491253490944	42,72	32,3352538010505
42,74	24,0318890915481	42,74	32,7344704491732	42,74	23,4790562732417	42,74	32,2105093096895
42,76	24,2791292214843	42,76	32,5570566157651	42,76	23,2501286657249	42,76	32,2135679716488
42,78	24,7343963429651	42,78	32,0165389649816	42,78	23,2053580532194	42,78	31,8613129222654
42,8	24,9210609978914	42,8	31,3620120712825	42,8	23,0560029333242	42,8	31,6884697547023
42,82	25,1307217380848	42,82	31,0773501376976	42,82	22,9503707776505	42,82	31,1159184111177
42,84	25,2381344400094	42,84	30,444646506624	42,84	23,2783843592501	42,84	30,9913912883468
42,86	25,2672625117299	42,86	29,9771017655385	42,86	23,465161459626	42,86	30,9440681657919
42,88	25,2620403617108	42,88	29,484564511155	42,88	23,3675773883716	42,88	30,4129702990792
42,9	24,7299801421283	42,9	29,2631454062059	42,9	23,5582385593092	42,9	30,3323838297859
42,92	24,8091318757221	42,92	29,3652463680465	42,92	23,655803784214	42,92	30,0906528702361
42,94	24,5780085100327	42,94	29,0998346749934	42,94	23,3566685606363	42,94	30,4548187991784
42,96	24,2911857994444	42,96	28,9687641290537	42,96	23,1519525662847	42,96	30,5943394472619
42,98	24,11177754426	42,98	29,298448986695	42,98	23,3269445186382	42,98	30,8698485268118
43	23,9663273912648	43	29,2775467546042	43	22,9052357314943	43	31,1713048168069
43,02	23,9519700509961	43,02	29,3221151140288	43,02	23,1920604431267	43,02	31,3921122101102
43,04	24,0662800827069	43,04	29,4766097879018	43,04	22,8230662501415	43,04	32,0628325329607
43,06	24,6014773960531	43,06	29,5184665665831	43,06	22,3243258435609	43,06	32,1007079081399
43,08	24,5516714791697	43,08	29,7134609054463	43,08	22,1135517297672	43,08	31,9833634707752
43,1	24,3815008950405	43,1	30,126844929321	43,1	22,3769423453488	43,1	32,3460253036981
43,12	24,2796460084211	43,12	30,1028754706001	43,12	22,5133869736703	43,12	32,4731147878004
43,14	24,3118594342678	43,14	30,660777444465	43,14	22,9687896533394	43,14	32,7083247711158
43,16	24,5837334467846	43,16	31,436856058453	43,16	22,9632311613359	43,16	32,5561216286025
43,18	24,7144116388714	43,18	31,6137447017705	43,18	23,0789209050846	43,18	32,4975923151644
43,2	24,7901434178347	43,2	31,8348985941651	43,2	22,972361288347	43,2	32,1518232357422
43,22	24,844565220624	43,22	32,0659898133664	43,22	23,1229972365859	43,22	32,3329083278627
43,24	24,6294561775312	43,24	32,0326371331277	43,24	23,3222779382986	43,24	31,8478494557067
43,26	24,707776559229	43,26	33,0683197922769	43,26	23,1514417122212	43,26	31,6007661750116
43,28	24,9285990937767	43,28	34,126099096247	43,28	23,1142860395484	43,28	30,8235286381707
43,3	25,1433396957625	43,3	34,3599774648955	43,3	22,9153210169949	43,3	30,3780440132985
43,32	25,2659803997749	43,32	34,5024194932689	43,32	23,0819049582855	43,32	29,6607251803308
43,34	25,1376659435219	43,34	34,8694399828789	43,34	23,1165797107338	43,34	29,3030857302573
43,36	24,9486142208777	43,36	34,8333695544055	43,36	23,5607364955138	43,36	28,6572244968161
43,38	24,4844499145115	43,38	34,5490199076463	43,38	23,7785404714015	43,38	28,5529045723325
43,4	24,2936689161755	43,4	34,2313777545434	43,4	23,6121145260764	43,4	28,1665399203723
43,42	24,4413803944578	43,42	33,9356616881153	43,42	23,6792213442576	43,42	27,9518802368917
43,44	23,6555185125893	43,44	33,9203401606599	43,44	23,7454672634855	43,44	27,9563790175075
43,46	23,144294521113	43,46	33,6061901794504	43,46	23,8292126247243	43,46	28,5268717977516
43,48	22,4059031509994	43,48	33,7147117520732	43,48	23,7862717837764	43,48	28,6160936451295
43,5	21,9501655198456	43,5	33,5520747198772	43,5	23,6961713281888	43,5	28,6486057602064
43,52	21,8400859043228	43,52	33,2038163254445	43,52	23,5024999297491	43,52	28,8687402898669
43,54	21,249863745575	43,54	32,6340387124383	43,54	23,4807066141053	43,54	29,0432972257403
43,56	21,1000740610688	43,56	32,2682741192736	43,56	23,5673719853435	43,56	29,6978367436691
43,58	21,03280563718	43,58	32,2277316759259	43,58	23,5367312597215	43,58	29,7960222321018
43,6	21,000528115556	43,6	32,037397617129	43,6	23,5615132566714	43,6	30,424457475146
43,62	21,1570883731598	43,62	31,60376705994	43,62	23,3912046780187	43,62	30,8888805851677
43,64	21,24097589458	43,64	31,2662277875009	43,64	23,6222082581494	43,64	30,9817496300998
43,66	21,0911081456696	43,66	31,2022152911991	43,66	23,8032529100427	43,66	31,0282606989773
43,68	21,0961127580029	43,68	31,309561994665	43,68	23,9848027134816	43,68	31,2220439062714
43,7	21,2045417865184	43,7	31,1491324495011	43,7	24,2209738928378	43,7	31,3975395326757
43,72	21,2035372792556	43,72	30,6500257896365	43,72	24,4549649006617	43,72	31,8279719217835
43,74	21,251419903477	43,74	30,5346503574403	43,74	24,2151521388005	43,74	31,8847485480712
43,76	21,3926099021853	43,76	30,4304151986641	43,76	24,0980183617756	43,76	31,6249331061909
43,78	22,0031814074024	43,78	30,5562687580806	43,78	23,6655730910461	43,78	31,8764130485703
43,8	22,2716415149974	43,8	29,6545096552583	43,8	22,8056893164295	43,8	31,7331678209109
43,82	22,8542834834632	43,82	30,360173336708	43,82	22,7525695750925	43,82	31,7619964177618
43,84	23,4331174248338	43,84	30,6390219261985	43,84	22,7375948010824	43,84	32,0095686891316
43,86	23,5363080726741	43,86	30,3091256033157	43,86	22,8742474933124	43,86	31,5465444766362
43,88	24,5978704539999	43,88	30,6175588906732	43,88	22,7654937640454	43,88	31,5794374786388
43,9	25,0727798021494	43,9	30,5547715640372	43,9	22,8177149951989	43,9	31,3494885040281
43,92	26,0147424307446	43,92	31,0054610491745	43,92	22,8753444477408	43,92	30,77518725824
43,94	26,25680128918	43,94	31,1675995638688	43,94	23,0351537224297	43,94	30,4496628403963
43,96	26,1528612147864	43,96	31,1171916154735	43,96	23,0809753326078	43,96	29,7520213990455
43,98	26,0160738232666	43,98	31,0614585384398	43,98	23,2996966448193	43,98	29,9503621973489
44	26,5799823575574	44	31,1770888950384	44	23,4164406762642	44	29,7325747129447
44,02	26,687035576813	44,02	30,927029249232	44,02	24,0898784809961	44,02	29,5828943930632
44,04	25,9917400898859	44,04	30,909602851016	44,04	24,2810974790638	44,04	29,2848863948772
44,06	25,3581805059465	44,06	31,0471933197762	44,06	24,948964403286	44,06	29,3662766878947
44,08	24,8263908084586	44,08	31,2408577612957	44,08	25,0184721228197	44,08	29,4352647483917
44,1	24,8066987601485	44,1	31,108660970435	44,1	25,3537540070108	44,1	29,5386498923854
44,12	24,5000761371717	44,12	30,9719116857488	44,12	25,0339903479877	44,12	30,0251959020512
44,14	24,5217589233096	44,14	31,1123305617161	44,14	24,9713445851986	44,14	30,1094308101964
44,16	24,4897960790596	44,16	31,3842954663815	44,16	25,1903037392047	44,16	30,4517139881582
44,18	24,3664256182174	44,18	31,1477270042947	44,18	25,6926674448032	44,18	30,7030630672402
44,2	24,00583436011	44,2	31,515302337941	44,2	25,542428603726	44,2	30,5287157032423
44,22	23,6154575001885	44,22	32,1422138202941	44,22	25,7751283704824	44,22	30,5243548393124
44,24	23,697310669576	44,24	32,1973748909514	44,24	25,6532464739638	44,24	30,4634641635373
44,26	23,0805483293037	44,26	32,530317545705	44,26	25,7919298810122	44,26	31,012875563296
44,28	22,9169249953362	44,28	32,7113788033911	44,28	26,139240293495	44,28	31,1758673613239
44,3	22,7748750112016	44,3	33,0856113899983	44,3	25,9988325633152	44,3	31,4036431364795
44,32	22,5594626255116	44,32	33,0650777970032	44,32	25,9552606272448	44,32	31,4138391829465
44,34	22,5844926938324	44,34	33,3133925594788	44,34	25,8249189473433	44,34	31,6152603826575
44,36	22,6546227576705	44,36	33,2908757735427	44,36	25,5350676848736	44,36	31,4098000781984
44,38	23,090395667226	44,38	32,9267936828869	44,38	25,6809191231612	44,38	30,9033145859206
44,4	22,8314044142806	44,4	32,870248210511	44,4	25,6708642958765	44,4	30,8225880023296
44,42	22,6714714626227	44,42	32,6278467631833	44,42	25,9670934054542	44,42	30,6434552614297
44,44	22,8544258656321	44,44	32,4789373761064	44,44	26,0761427328639	44,44	30,4963612160992
44,46	23,0343123894695	44,46	32,5496114934364	44,46	26,2052308198734	44,46	30,44895512284
44,48	23,355722558416	44,48	33,3173423086225	44,48	25,6377539788068	44,48	29,6291645598464
44,5	23,8627190451178	44,5	33,1732366924546	44,5	25,4391226100748	44,5	29,5112207395035
44,52	24,1257979709977	44,52	33,1532020876187	44,52	25,1659646689695	44,52	29,8548789720311
44,54	24,3778093795847	44,54	32,8518432508729	44,54	25,1792832867099	44,54	30,159513007584
44,56	24,565838972231	44,56	32,777471899465	44,56	25,1797931789334	44,56	30,1113051873236
44,58	24,8799650356423	44,58	32,9376314599771	44,58	24,8934235910065	44,58	30,5335652570748
44,6	25,172774091753	44,6	32,9555986052414	44,6	24,6027933915555	44,6	30,1100544433222
44,62	25,3940338743384	44,62	32,5378953536487	44,62	24,3940478060203	44,62	29,9607335543232
44,64	25,45367854979	44,64	32,0720212832709	44,64	24,2679945496932	44,64	30,0426181121895
44,66	25,6110559513082	44,66	32,3282944714207	44,66	24,0080307119332	44,66	30,0662132933985
44,68	25,5946123276959	44,68	32,3280995131355	44,68	23,761303117386	44,68	29,8788882110171
44,7	25,4933361114953	44,7	31,8417603145547	44,7	23,7809650511974	44,7	30,0683481105093
44,72	25,8972746293406	44,72	31,735922049914	44,72	23,6983782787252	44,72	29,9147073227778
44,74	26,0232177762957	44,74	31,8447218038276	44,74	23,8825160070949	44,74	30,0780744484159
44,76	25,7293382310416	44,76	31,8422369838248	44,76	23,8854739554639	44,76	30,4605024317519
44,78	25,7405084784417	44,78	31,7683515553713	44,78	23,8654945053346	44,78	30,6808587343837
44,8	25,5129200871597	44,8	31,7648035013915	44,8	23,4496487817743	44,8	30,6071951354247
44,82	25,3166752624385	44,82	31,6333252672602	44,82	23,0442704379927	44,82	30,5600879379104
44,84	25,0989741952268	44,84	31,2926971724186	44,84	22,6520885056883	44,84	30,865052948595
44,86	24,9141812595788	44,86	30,9083571841472	44,86	22,6034038577982	44,86	31,4846936784433
44,88	25,0700535258733	44,88	30,7360455566822	44,88	22,4414577647965	44,88	31,9102184714394
44,9	24,9048072753254	44,9	30,569217070399	44,9	21,9361363230274	44,9	31,9207165026862
44,92	24,2567246946926	44,92	30,7224716905576	44,92	21,3125019579514	44,92	32,3770643648329
44,94	24,3113579570395	44,94	30,7050471574462	44,94	21,266092541137	44,94	32,7984788574967
44,96	24,2054302703244	44,96	30,2317789905756	44,96	21,3128091725389	44,96	32,7541234076527
[truncated: 752 more rows]
